# Supplementary material for: Dengue Virus NS1 Binds Ephrin B1 to Trigger Endothelial Dysfunction
Source: bioRxiv. 2025 Nov 19:2025.11.19.689067. Preprint. [Version 1] doi: 10.1101/2025.11.19.689067 (PMC12668011; doi:10.1101/2025.11.19.689067)
Supplement: Supplement 2 [file media-2.xlsx]

## Sheet: 20240809_IPsamples_all_unimpute
				NaN = not identified																selected hits
Info on protein				iBAQ intensity [log2]																intermediate hit calling steps								DENV-2 hits		intermediate hit calling steps			WNV hits	Identification type input
Protein IDs	Majority protein IDs	Protein names	Gene names	Gluc_1	Gluc_2	Gluc_3	Gluc_4	DENV-2_NS1_N207Q_1	DENV-2_NS1_N207Q_2	DENV-2_NS1_N207Q_3	DENV-2_NS1_N207Q_4	WNV_NS1_1	WNV_NS1_2	WNV_NS1_3	WNV_NS1_4	DENV-2_NS1_WT_1	DENV-2_NS1_WT_2	DENV-2_NS1_WT_3	DENV-2_NS1_WT_4	Hit selection: Phenotype-specific	Hit selection: DENV-2 NS1 WT vs mutant	Hit selection: DENV2 vs WNV NS1	Hit selection: D2 WT specific (vs all)	Hit selection: DENV-2 NS1 WT vs mutant - replicates 3&4 only	Hit selection: Phenotype-specific - replicates 3&4 only	Hit selection: DENV-2 NS1 WT vs mutant - replicates 1&2 only	Hit selection: Phenotype-specific - replicates 1&2 only	FINAL HIT LIST DENV-2	FINAL HIT LIST DENV-2 - most interessting	hit selection: WNV vs Gluc	hit selection: WNV vs all	hit selection: WNV vs DENV-2	All WNV hits	Identification type Input_Gluc_1	Identification type Input_Gluc_2	Identification type Input_Gluc_3	Identification type Input_Gluc_4	Identification type Input_Gluc_5	Identification type Input_Gluc_6	Identification type Input_NQ_1	Identification type Input_NQ_2	Identification type Input_NQ_3	Identification type Input_NQ_4	Identification type Input_NQ_5	Identification type Input_NQ_6	Identification type Input_WNV_1	Identification type Input_WNV_2	Identification type Input_WNV_3	Identification type Input_WNV_4
O00214;O00214-2	O00214;O00214-2	Galectin-8	LGALS8	NaN	NaN	NaN	NaN	22.4636	NaN	NaN	NaN	24.1709	NaN	24.7149	25.5501	NaN	NaN	22.8965	NaN												+		+	By MS/MS	By MS/MS	By MS/MS	By MS/MS	By MS/MS	By MS/MS	By matching	By MS/MS	By MS/MS	By MS/MS	By MS/MS	By MS/MS		By MS/MS	By MS/MS	By matching
O14548	O14548	Cytochrome c oxidase subunit 7A-related protein, mitochondrial	COX7A2L	NaN	NaN	NaN	NaN	NaN	NaN	NaN	NaN	24.5437	NaN	24.63	24.1906	NaN	NaN	NaN	NaN												+		+	By MS/MS	By MS/MS	By MS/MS	By MS/MS	By MS/MS	By MS/MS	By MS/MS	By MS/MS	By MS/MS	By MS/MS	By MS/MS	By MS/MS	By MS/MS	By MS/MS	By MS/MS	By MS/MS
O43524;A0A2Z4LIS9;O43524-2	O43524	Forkhead box protein O3	FOXO3	NaN	NaN	NaN	NaN	NaN	NaN	NaN	NaN	27.1656	24.5573	24.7272	27.5291	NaN	NaN	NaN	NaN											+	+	+	+		By matching	By MS/MS	By MS/MS	By MS/MS	By MS/MS	By matching	By MS/MS	By matching	By MS/MS	By MS/MS	By matching	By matching	By matching	By MS/MS	By matching
O75947;O75947-2	O75947;O75947-2	ATP synthase subunit d, mitochondrial	ATP5H	NaN	NaN	NaN	24.8976	NaN	NaN	25.1797	25.4956	26.3362	25.9481	27.1654	26.5674	NaN	NaN	22.7173	25.3257											+	+		+	By MS/MS	By MS/MS	By MS/MS	By MS/MS	By MS/MS	By MS/MS	By MS/MS	By MS/MS	By MS/MS	By MS/MS	By MS/MS	By MS/MS	By MS/MS	By MS/MS	By MS/MS	By MS/MS
O75964	O75964	ATP synthase subunit g, mitochondrial	ATP5L	NaN	NaN	25.0345	26.3808	23.6459	NaN	26.5815	26.2619	26.7475	26.38	28.1183	28.0925	NaN	NaN	25.948	26.454												+		+	By MS/MS	By MS/MS	By MS/MS	By MS/MS	By MS/MS	By MS/MS	By MS/MS	By MS/MS	By MS/MS	By MS/MS	By MS/MS	By MS/MS	By MS/MS	By MS/MS	By MS/MS	By MS/MS
P06576	P06576	ATP synthase subunit beta, mitochondrial	ATP5B	21.9651	NaN	22.2983	26.8051	21.5176	20.4489	25.7907	26.3325	27.0439	26.5899	27.7177	28.6102	22.8437	20.8856	24.0359	26.3211												+		+	By MS/MS	By MS/MS	By MS/MS	By MS/MS	By MS/MS	By MS/MS	By MS/MS	By MS/MS	By MS/MS	By MS/MS	By MS/MS	By MS/MS	By MS/MS	By MS/MS	By MS/MS	By MS/MS
P10606	P10606	Cytochrome c oxidase subunit 5B, mitochondrial	COX5B	NaN	NaN	NaN	NaN	NaN	22.5384	23.9321	24.8958	23.6698	24.9111	25.6032	25.8058	NaN	NaN	24.6556	24.9073											+			+	By MS/MS	By MS/MS	By MS/MS	By MS/MS	By MS/MS	By MS/MS	By MS/MS	By MS/MS	By MS/MS	By MS/MS	By MS/MS	By MS/MS	By MS/MS	By MS/MS	By MS/MS	By MS/MS
P24539	P24539	ATP synthase F(0) complex subunit B1, mitochondrial	ATP5F1	NaN	NaN	21.9593	22.9023	21.4888	NaN	23.4689	24.9298	25.3476	24.8491	26.5124	25.6449	23.8638	23.3465	22.3576	24.8966											+			+	By MS/MS	By MS/MS	By MS/MS	By MS/MS	By MS/MS	By MS/MS	By MS/MS	By MS/MS	By MS/MS	By MS/MS	By MS/MS	By MS/MS	By MS/MS	By MS/MS	By MS/MS	By MS/MS
P48147	P48147	Prolyl endopeptidase	PREP	NaN	NaN	NaN	NaN	NaN	21.2083	21.648	NaN	21.9411	21.6672	22.1377	22.3081	NaN	NaN	22.2784	NaN											+			+	By MS/MS	By MS/MS	By MS/MS	By MS/MS	By MS/MS	By MS/MS	By MS/MS	By MS/MS	By MS/MS	By MS/MS	By MS/MS	By MS/MS	By MS/MS	By MS/MS	By MS/MS	By MS/MS
P50479;P50479-2	P50479;P50479-2	PDZ and LIM domain protein 4	PDLIM4	21.8964	21.9969	23.2364	22.6146	25.6247	22.5883	24.2638	23.6559	25.724	25.1815	24.7598	24.7353	25.5744	24.964	23.8284	24.6252											+			+	By MS/MS	By MS/MS	By MS/MS	By MS/MS	By MS/MS	By MS/MS	By MS/MS	By MS/MS	By MS/MS	By MS/MS	By MS/MS	By MS/MS	By MS/MS	By MS/MS	By MS/MS	By MS/MS
P56385	P56385	ATP synthase subunit e, mitochondrial	ATP5I	NaN	NaN	NaN	NaN	NaN	NaN	NaN	25.3571	26.7268	25.0329	26.8166	28.0091	NaN	NaN	NaN	NaN											+	+	+	+	By MS/MS	By MS/MS	By MS/MS	By MS/MS	By MS/MS	By MS/MS	By MS/MS	By MS/MS	By MS/MS	By MS/MS	By MS/MS	By MS/MS	By MS/MS	By MS/MS	By MS/MS	By MS/MS
Q05639	Q05639	Elongation factor 1-alpha 2	EEF1A2	NaN	NaN	NaN	NaN	NaN	NaN	NaN	20.4802	22.1534	21.4724	22.2036	22.1718	NaN	18.8901	NaN	NaN											+	+	+	+	By matching	By MS/MS	By MS/MS	By matching	By matching	By matching	By matching	By matching	By matching	By MS/MS	By matching	By MS/MS	By MS/MS	By matching	By matching	By matching
Q14165	Q14165	Malectin	MLEC	29.3871	29.5079	29.1074	24.867	26.1339	27.2853	27.6796	25.3115	27.2721	28.0986	28.2419	27.3716	21.9032	21.0001	22.1483	25.0099													+	+	By MS/MS	By MS/MS	By MS/MS	By MS/MS	By MS/MS	By MS/MS	By MS/MS	By MS/MS	By MS/MS	By MS/MS	By MS/MS	By MS/MS	By MS/MS	By MS/MS	By MS/MS	By MS/MS
Q53EP0;Q53EP0-2	Q53EP0;Q53EP0-2	Fibronectin type III domain-containing protein 3B	FNDC3B	NaN	19.9806	NaN	21.2041	NaN	NaN	NaN	NaN	21.6801	21.5942	21.2527	21.8274	NaN	NaN	NaN	NaN													+	+	By MS/MS	By MS/MS	By MS/MS	By MS/MS	By MS/MS	By MS/MS	By MS/MS	By MS/MS	By MS/MS	By MS/MS	By MS/MS	By MS/MS	By MS/MS	By MS/MS	By MS/MS	By MS/MS
Q9UBT2;Q9UBT2-2	Q9UBT2;Q9UBT2-2	SUMO-activating enzyme subunit 2	UBA2	NaN	NaN	NaN	NaN	NaN	20.4496	NaN	NaN	21.7117	24.7784	23.9203	24.0436	21.3945	NaN	21.9945	NaN											+	+		+	By MS/MS	By MS/MS	By MS/MS	By MS/MS	By MS/MS	By MS/MS	By MS/MS	By MS/MS	By MS/MS	By MS/MS	By MS/MS	By MS/MS	By MS/MS	By MS/MS	By MS/MS	By MS/MS
Q9UJX4;Q9UJX4-3;Q9UJX4-2	Q9UJX4;Q9UJX4-3	Anaphase-promoting complex subunit 5	ANAPC5	NaN	21.1087	NaN	NaN	NaN	NaN	NaN	NaN	22.1906	21.4342	22.5005	21.059	NaN	NaN	NaN	NaN												+	+	+	By MS/MS	By MS/MS	By MS/MS	By MS/MS	By MS/MS	By MS/MS	By MS/MS	By MS/MS	By MS/MS	By MS/MS	By MS/MS	By MS/MS	By MS/MS	By MS/MS	By MS/MS	By MS/MS
Q9Y3B2	Q9Y3B2	Exosome complex component CSL4	EXOSC1	NaN	NaN	NaN	NaN	NaN	NaN	NaN	NaN	23.5983	NaN	23.4878	23.391	NaN	NaN	NaN	NaN												+		+	By MS/MS	By MS/MS	By MS/MS	By MS/MS	By MS/MS	By MS/MS	By MS/MS	By MS/MS	By MS/MS	By MS/MS	By MS/MS	By MS/MS	By MS/MS	By MS/MS	By MS/MS	By MS/MS
O75448-2;O75448	O75448-2;O75448	Mediator of RNA polymerase II transcription subunit 24	MED24	NaN	NaN	NaN	NaN	NaN	NaN	NaN	19.0223	NaN	NaN	16.9117	NaN	20.3119	20.7067	NaN	20.7451	+			+					+	+					By MS/MS	By MS/MS	By MS/MS	By MS/MS	By MS/MS	By MS/MS	By MS/MS	By MS/MS	By MS/MS	By MS/MS	By MS/MS	By MS/MS	By MS/MS	By MS/MS	By MS/MS	By MS/MS
P29279;P29279-2	P29279;P29279-2	Connective tissue growth factor	CTGF	NaN	NaN	NaN	23.7652	NaN	NaN	23.4841	NaN	NaN	NaN	23.9233	NaN	21.8196	21.4697	23.0817	NaN							+	+	+	+							By MS/MS		By MS/MS	By matching	By matching	By matching	By MS/MS	By MS/MS	By MS/MS				By MS/MS	By matching
P98172	P98172	Ephrin-B1	EFNB1	20.3181	NaN	NaN	23.4609	NaN	NaN	NaN	NaN	NaN	NaN	NaN	15.6353	21.6265	21.8314	22.8429	NaN	+	+	+	+			+	+	+	+					By MS/MS	By MS/MS	By MS/MS	By MS/MS	By MS/MS	By MS/MS	By MS/MS	By MS/MS	By MS/MS	By MS/MS	By MS/MS	By MS/MS	By MS/MS	By MS/MS	By MS/MS	By MS/MS
Q00688	Q00688	Peptidyl-prolyl cis-trans isomerase FKBP3	FKBP3	NaN	NaN	NaN	NaN	NaN	NaN	NaN	NaN	NaN	NaN	NaN	NaN	23.4282	NaN	23.7801	24.4039	+	+	+	+	+	+			+	+					By MS/MS	By MS/MS	By MS/MS	By MS/MS	By MS/MS	By MS/MS	By MS/MS	By MS/MS	By MS/MS	By MS/MS	By MS/MS	By MS/MS	By MS/MS	By MS/MS	By MS/MS	By MS/MS
Q15102	Q15102	Platelet-activating factor acetylhydrolase IB subunit gamma	PAFAH1B3	NaN	NaN	NaN	NaN	NaN	NaN	NaN	NaN	NaN	NaN	NaN	21.6926	22.5872	NaN	23.5732	21.4374	+	+		+					+	+					By MS/MS	By MS/MS	By MS/MS	By MS/MS	By MS/MS	By MS/MS	By MS/MS	By MS/MS	By MS/MS	By MS/MS	By MS/MS	By MS/MS	By MS/MS	By MS/MS	By MS/MS	By MS/MS
Q92599-2;Q92599-4;Q92599;Q92599-3	Q92599-2;Q92599-4;Q92599;Q92599-3	Septin-8	2024-09-08	NaN	NaN	NaN	NaN	NaN	NaN	NaN	NaN	NaN	NaN	NaN	NaN	NaN	21.4806	21.8209	22.5871	+	+		+		+			+	+					By MS/MS	By MS/MS	By MS/MS	By MS/MS	By MS/MS	By MS/MS	By MS/MS	By MS/MS	By MS/MS	By MS/MS	By MS/MS	By MS/MS	By MS/MS	By MS/MS	By MS/MS	By MS/MS
Q9BW91-2;Q9BW91	Q9BW91-2;Q9BW91	ADP-ribose pyrophosphatase, mitochondrial	NUDT9	22.0031	NaN	NaN	NaN	22.7665	NaN	NaN	NaN	NaN	NaN	NaN	24.2378	23.9543	23.3206	NaN	24.3858	+			+					+	+					By MS/MS	By MS/MS	By MS/MS	By MS/MS	By MS/MS	By MS/MS	By MS/MS	By MS/MS	By MS/MS	By MS/MS	By MS/MS	By MS/MS	By MS/MS	By MS/MS	By MS/MS	By MS/MS
Q9Y2X9-2;Q9Y2X9	Q9Y2X9-2;Q9Y2X9	Zinc finger protein 281	ZNF281	NaN	NaN	NaN	NaN	NaN	24.3354	NaN	NaN	NaN	NaN	NaN	NaN	23.8959	22.9834	NaN	24.5424			+	+					+	+					By MS/MS	By MS/MS	By MS/MS	By MS/MS	By MS/MS	By MS/MS	By matching	By MS/MS	By MS/MS	By MS/MS	By MS/MS	By MS/MS	By MS/MS	By MS/MS	By MS/MS	By MS/MS
E5RHQ5	E5RHQ5	Nuclear pore complex-interacting protein family member B11	NPIPB11	19.3645	NaN	NaN	NaN	26.1331	25.2358	26.1478	26.4689	20.6998	NaN	NaN	NaN	25.6296	25.7531	26.6798	26.7798	+		+	+					+													By MS/MS				By matching			By matching
O15347	O15347	High mobility group protein B3	HMGB3	NaN	NaN	NaN	24.9615	28.6093	28.822	28.8605	29.2164	NaN	28.7292	NaN	NaN	28.8067	28.4832	28.8757	29.5494			+	+		+			+						By MS/MS	By MS/MS	By MS/MS	By MS/MS	By MS/MS	By MS/MS	By MS/MS	By MS/MS	By MS/MS	By MS/MS	By MS/MS	By MS/MS	By MS/MS	By MS/MS	By MS/MS	By MS/MS
P13612	P13612	Integrin alpha-4	ITGA4	NaN	NaN	NaN	NaN	23.4353	23.5421	25.259	25.6528	20.6628	NaN	NaN	NaN	24.2895	22.5704	25.4766	25.5209			+	+					+						By MS/MS	By MS/MS	By MS/MS	By MS/MS	By MS/MS	By MS/MS	By MS/MS	By MS/MS	By MS/MS	By MS/MS	By MS/MS	By MS/MS	By MS/MS	By MS/MS	By MS/MS	By MS/MS
P28838-2;P28838	P28838-2;P28838	Cytosol aminopeptidase	LAP3	NaN	NaN	NaN	NaN	24.7976	25.3279	25.8386	21.0117	NaN	NaN	NaN	NaN	25.9862	24.9596	25.3474	26.7268	+		+	+		+			+						By MS/MS	By MS/MS	By MS/MS	By MS/MS	By MS/MS	By MS/MS	By MS/MS	By MS/MS	By MS/MS	By MS/MS	By MS/MS	By MS/MS	By MS/MS	By MS/MS	By MS/MS	By MS/MS
P48357-5;P48357-2;P48357-4;P48357-3;P48357	P48357-5;P48357-2;P48357-4;P48357-3;P48357	Leptin receptor	LEPR	NaN	NaN	26.9836	NaN	21.1792	22.7802	NaN	21.7478	NaN	24.3283	NaN	NaN	22.6949	20.6788	25.6458	26.0296	+				+	+			+							By matching					By matching		By matching
P49005	P49005	DNA polymerase delta subunit 2	POLD2	NaN	NaN	21.1019	NaN	NaN	21.5645	22.0075	22.957	NaN	NaN	NaN	NaN	21.402	21.3064	21.9655	22.8768			+	+					+						By MS/MS	By MS/MS	By MS/MS	By MS/MS	By MS/MS	By MS/MS	By MS/MS	By MS/MS	By MS/MS	By MS/MS	By MS/MS	By MS/MS	By MS/MS	By MS/MS	By MS/MS	By MS/MS
Q14657	Q14657	EKC/KEOPS complex subunit LAGE3	LAGE3	24.6709	NaN	24.6695	NaN	NaN	NaN	NaN	NaN	23.5405	23.6675	NaN	NaN	22.3979	NaN	23.2344	24.0374		+			+	+			+						By MS/MS	By MS/MS	By MS/MS	By MS/MS	By MS/MS	By MS/MS	By MS/MS	By MS/MS	By MS/MS	By MS/MS	By MS/MS	By MS/MS	By MS/MS	By MS/MS	By MS/MS	By MS/MS
Q8TDP1	Q8TDP1	Ribonuclease H2 subunit C	RNASEH2C	NaN	NaN	NaN	NaN	24.2921	NaN	26.1793	NaN	NaN	NaN	27.1641	26.0801	25.3489	24.2055	26.2016	26.0985				+					+						By MS/MS	By MS/MS	By MS/MS	By MS/MS	By matching	By MS/MS	By MS/MS	By MS/MS	By MS/MS	By MS/MS	By MS/MS	By matching	By MS/MS	By MS/MS	By MS/MS	By MS/MS
Q9H2J4	Q9H2J4	Phosducin-like protein 3	PDCL3	NaN	NaN	NaN	NaN	22.1064	22.3194	NaN	NaN	NaN	NaN	NaN	NaN	22.0747	23.108	22.8728	NaN			+	+					+						By MS/MS	By MS/MS	By MS/MS	By MS/MS	By MS/MS	By MS/MS	By MS/MS	By MS/MS	By MS/MS	By MS/MS	By MS/MS	By MS/MS	By MS/MS	By MS/MS	By MS/MS	By MS/MS
Q9UNY4;Q9UNY4-2	Q9UNY4	Transcription termination factor 2	TTF2	NaN	NaN	NaN	NaN	22.9988	22.8344	23.5057	24.2027	NaN	NaN	NaN	NaN	23.6177	22.8953	23.5484	24.1439			+	+					+						By MS/MS	By MS/MS	By MS/MS	By MS/MS	By MS/MS	By MS/MS	By MS/MS	By MS/MS	By MS/MS	By MS/MS	By MS/MS	By MS/MS	By MS/MS	By MS/MS	By MS/MS	By MS/MS
Q9Y6B7;Q9Y6B7-2	Q9Y6B7	AP-4 complex subunit beta-1	AP4B1	NaN	NaN	NaN	NaN	30.8173	30.7483	31.4188	31.67	NaN	NaN	NaN	NaN	31.039	30.3858	31.5441	31.957				+		+			+						By MS/MS	By MS/MS	By MS/MS		By MS/MS	By MS/MS	By MS/MS	By MS/MS	By MS/MS	By MS/MS	By MS/MS	By MS/MS	By matching	By MS/MS	By MS/MS	By MS/MS
A0A075B6P5;P01615;A0A075B6S6;A0A087WW87;P06310;P01614	A0A075B6P5;P01615;A0A075B6S6;A0A087WW87;P06310;P01614	Ig kappa chain V-II region FR;Ig kappa chain V-II region RPMI 6410;Ig kappa chain V-II region Cum	IGKV2D-28;IGKV2D-30;IGKV2-40	25.9723	26.3029	27.1823	28.4737	27.7198	27.5023	28.8189	28.8131	26.8496	28.1322	28.52	28.6209	27.6543	27.2852	29.7395	28.0686
A2NJV5;A0A0A0MRZ7;A0A075B6S2;A0A0C4DH68	A2NJV5;A0A0A0MRZ7;A0A075B6S2		IGKV A18;IGKV2D-26;IGKV2D-29	29.3496	29.8614	31.5301	30.9036	29.4593	29.9523	30.7131	30.6464	29.9312	30.0221	31.0756	30.6374	29.896	29.928	31.3454	31.3078																	By matching	By MS/MS
A0A087WSY6	A0A087WSY6		IGKV3D-15	24.3862	24.8871	25.4064	25.3998	24.194	24.3628	26.1073	NaN	24.9187	24.8761	25.7426	25.7105	24.6876	NaN	25.7746	26.2195																		By MS/MS												By matching
A0A0B4J1V0;A0A0B4J1Y9;A0A0B4J1V6;A0A0A0MS15	A0A0B4J1V0;A0A0B4J1Y9;A0A0B4J1V6;A0A0A0MS15		IGHV3-15;IGHV3-72;IGHV3-73;IGHV3-49	24.5062	26.3917	27.3973	26.5681	26.64	25.2125	27.5174	27.9022	25.7603	25.5523	27.5153	27.6557	25.1306	24.7735	24.9831	25.7414
A0A0C4DH55;P01624	A0A0C4DH55;P01624	Ig kappa chain V-III region POM	IGKV3D-7	27.1104	27.1834	28.7584	28.5344	28.694	27.216	29.8994	28.8111	28.5532	28.1816	29.2064	28.6759	28.4008	27.3752	29.1669	29.9344
A0A0J9YX35	A0A0J9YX35			26.875	27.0462	28.6238	28.5114	28.0905	28.1193	29.0247	28.9085	28.4316	28.492	28.6429	28.693	28.0747	27.9658	29.0164	29.1958
A0FGR8-2;A0FGR8;A0FGR8-6;A0FGR8-4;A0FGR8-5	A0FGR8-2;A0FGR8;A0FGR8-6;A0FGR8-4	Extended synaptotagmin-2	ESYT2	19.7526	19.1111	22.6106	21.6928	21.5705	20.2843	22.3444	23.6249	NaN	NaN	23.1068	22.1588	NaN	NaN	23.1349	21.0704															By MS/MS	By MS/MS	By MS/MS	By MS/MS	By MS/MS	By MS/MS	By MS/MS	By MS/MS	By MS/MS	By MS/MS	By MS/MS	By MS/MS	By MS/MS	By MS/MS	By MS/MS	By MS/MS
A0JLT2-2;A0JLT2	A0JLT2-2;A0JLT2	Mediator of RNA polymerase II transcription subunit 19	MED19	NaN	NaN	21.4075	23.813	22.32	NaN	23.023	24.2302	NaN	22.876	23.8421	24.8509	22.1285	21.0929	NaN	24.3505															By MS/MS	By MS/MS	By MS/MS	By MS/MS	By MS/MS	By MS/MS	By MS/MS	By MS/MS	By MS/MS	By MS/MS	By MS/MS	By MS/MS	By MS/MS	By MS/MS	By MS/MS	By MS/MS
A1A4S6	A1A4S6	Rho GTPase-activating protein 10	ARHGAP10	23.541	23.3856	23.8251	24.955	24.2241	23.7134	24.0929	24.8174	24.4783	23.9742	24.4395	24.7947	23.8843	23.8259	24.0029	24.6729
A1L0T0	A1L0T0	Acetolactate synthase-like protein	ILVBL	22.1565	NaN	21.2449	22.682	22.661	21.8524	23.5635	22.5036	20.3271	18.4816	20.5654	23.5646	22.8363	20.7276	20.0913	24.3069															By MS/MS	By MS/MS	By MS/MS	By MS/MS	By MS/MS	By MS/MS	By MS/MS	By MS/MS	By MS/MS	By MS/MS	By MS/MS	By MS/MS	By MS/MS	By MS/MS	By MS/MS	By MS/MS
A1L390;A1L390-3;A1L390-2	A1L390;A1L390-3;A1L390-2	Pleckstrin homology domain-containing family G member 3	PLEKHG3	21.9299	19.7539	21.6658	23.082	21.422	19.8555	21.7183	23.0503	20.2676	20.3723	22.0706	23.4757	20.6817	20.5464	21.3685	21.5227															By matching	By matching						By matching
A1X283;Q5TCZ1-3;Q5TCZ1	A1X283	SH3 and PX domain-containing protein 2B	SH3PXD2B	20.8106	22.1455	21.7531	NaN	NaN	NaN	20.9881	NaN	NaN	NaN	20.8776	20.6377	21.3527	19.9696	NaN	21.9778															By MS/MS	By MS/MS	By MS/MS	By MS/MS	By MS/MS	By MS/MS	By MS/MS	By MS/MS	By MS/MS	By MS/MS	By MS/MS	By MS/MS	By MS/MS	By MS/MS	By MS/MS	By MS/MS
A1XBS5-5;A1XBS5-2;A1XBS5-4;A1XBS5-3;A1XBS5	A1XBS5-5;A1XBS5-2;A1XBS5-4;A1XBS5-3;A1XBS5	Protein FAM92A1	FAM92A1	23.5288	NaN	NaN	NaN	23.8411	NaN	23.4579	NaN	24.4676	23.1008	NaN	23.936	NaN	23.4545	23.7062	NaN
A2A3N6	A2A3N6	Putative PIP5K1A and PSMD4-like protein	PIPSL	NaN	21.2795	21.0592	22.1738	NaN	NaN	22.0093	21.9054	21.242	NaN	NaN	NaN	21.8567	NaN	20.7106	NaN															By MS/MS	By MS/MS	By MS/MS	By MS/MS	By MS/MS	By MS/MS	By MS/MS	By MS/MS	By MS/MS	By MS/MS	By MS/MS	By MS/MS	By MS/MS	By MS/MS	By MS/MS	By MS/MS
A2RUS2;A2RUS2-2;A2RUS2-3	A2RUS2;A2RUS2-2	DENN domain-containing protein 3	DENND3	17.5766	18.5536	18.2909	NaN	18.5007	18.0831	NaN	NaN	19.0068	NaN	NaN	NaN	18.3361	18.2383	NaN	NaN															By MS/MS	By MS/MS	By MS/MS	By MS/MS	By MS/MS	By MS/MS	By MS/MS	By MS/MS	By MS/MS	By MS/MS	By MS/MS	By MS/MS	By MS/MS	By MS/MS	By MS/MS	By MS/MS
A3KMH1-2;A3KMH1-3;A3KMH1	A3KMH1-2;A3KMH1-3;A3KMH1	von Willebrand factor A domain-containing protein 8	VWA8	22.7087	24.2982	23.9771	23.4141	22.6231	22.8624	23.2904	23.3363	23.73	23.6491	23.7892	23.3855	22.9063	NaN	23.1938	NaN															By MS/MS	By MS/MS	By MS/MS	By MS/MS	By MS/MS	By MS/MS	By MS/MS	By MS/MS	By MS/MS	By MS/MS		By MS/MS	By MS/MS	By MS/MS	By MS/MS	By MS/MS
A4D1E9;A4D1E9-2;A4D1E9-3	A4D1E9;A4D1E9-2	GTP-binding protein 10	GTPBP10	NaN	NaN	NaN	NaN	21.2735	NaN	23.1553	22.0709	NaN	21.3108	NaN	22.8995	NaN	NaN	NaN	22.4433															By MS/MS	By MS/MS	By MS/MS	By MS/MS	By MS/MS	By MS/MS	By MS/MS	By MS/MS	By MS/MS	By MS/MS	By MS/MS	By MS/MS	By MS/MS	By MS/MS	By MS/MS	By MS/MS
A5YKK6;A5YKK6-2;A5YKK6-3;A5YKK6-4	A5YKK6;A5YKK6-2;A5YKK6-3;A5YKK6-4	CCR4-NOT transcription complex subunit 1	CNOT1	23.0251	NaN	19.7173	22.3328	NaN	19.9857	20.9025	20.0923	19.916	21.8819	20.7104	20.5135	21.0344	20.232	19.6437	21.9778															By MS/MS	By MS/MS	By MS/MS	By MS/MS	By MS/MS	By MS/MS	By MS/MS	By MS/MS	By MS/MS	By MS/MS	By MS/MS	By MS/MS	By MS/MS	By MS/MS	By MS/MS	By MS/MS
A6NDG6	A6NDG6	Phosphoglycolate phosphatase	PGP	21.5794	NaN	22.053	23.5556	22.4377	22.8666	23.7214	NaN	22.5413	23.5533	24.2119	23.8341	23.3631	23.5621	23.4637	24.04															By MS/MS	By MS/MS	By MS/MS	By MS/MS	By MS/MS	By MS/MS	By MS/MS	By MS/MS	By MS/MS	By MS/MS	By MS/MS	By MS/MS	By MS/MS	By MS/MS	By MS/MS	By MS/MS
A6NED2	A6NED2	RCC1 domain-containing protein 1	RCCD1	21.8448	22.1824	23.1155	NaN	22.224	22.6769	NaN	NaN	22.9763	23.1398	22.4775	NaN	22.6883	22.3514	22.4737	22.8474															By MS/MS	By MS/MS	By matching	By MS/MS	By MS/MS	By MS/MS	By MS/MS	By MS/MS	By MS/MS	By MS/MS	By MS/MS	By MS/MS	By MS/MS	By MS/MS	By MS/MS	By MS/MS
A6NHR9;A6NHR9-2;A6NHR9-3	A6NHR9;A6NHR9-2	Structural maintenance of chromosomes flexible hinge domain-containing protein 1	SMCHD1	17.7214	19.3397	20.7702	21.8887	20.7426	19.1313	20.4678	21.6274	21.3383	20.1574	21.8051	22.2628	20.1476	20.1513	18.4023	19.2042															By MS/MS	By MS/MS	By MS/MS	By MS/MS	By MS/MS	By MS/MS	By MS/MS	By MS/MS	By MS/MS	By MS/MS	By MS/MS	By MS/MS	By MS/MS	By MS/MS	By MS/MS	By MS/MS
A6NKD9	A6NKD9	Coiled-coil domain-containing protein 85C	CCDC85C	23.1908	23.3673	22.438	24.7444	23.7676	24.186	24.0042	24.5469	24.2545	23.7431	25.1813	24.5987	23.6229	23.4476	23.1804	24.3794																By matching	By MS/MS	By matching	By MS/MS	By matching			By MS/MS	By matching	By MS/MS	By matching		By matching	By MS/MS	By MS/MS
DENV2_NS1_N207Q_His_HA;DENV2_NS1_His_HA	DENV2_NS1_N207Q_His_HA;DENV2_NS1_His_HA			NaN	NaN	NaN	23.4374	32.6857	32.6833	33.3576	33.5134	NaN	24.1419	NaN	23.3123	32.7816	32.438	33.2128	33.7879	+		+	+		+										By matching	By matching	By matching	By matching	By matching	By MS/MS	By MS/MS	By MS/MS	By MS/MS	By MS/MS	By MS/MS	By matching	By matching	By matching	By matching
Q13765;E9PAV3-2;E9PAV3;Q9BZK3	Q13765;E9PAV3-2;E9PAV3	Nascent polypeptide-associated complex subunit alpha;Nascent polypeptide-associated complex subunit alpha, muscle-specific form	NACA	25.5468	25.3836	26.5377	28.2469	26.4258	25.6188	27.826	28.6563	26.6684	26.0129	28.0153	28.1286	25.309	25.3224	27.2995	27.9972															By MS/MS	By MS/MS	By MS/MS	By MS/MS	By MS/MS	By MS/MS	By MS/MS	By MS/MS	By MS/MS	By MS/MS	By MS/MS	By MS/MS	By MS/MS	By MS/MS	By MS/MS	By MS/MS
E9PRG8	E9PRG8	Uncharacterized protein C11orf98	C11orf98	29.5192	29.6515	30.8164	30.6722	29.6736	29.9689	31.058	30.8136	30.4018	30.3274	31.1957	30.6234	30.0537	29.8021	31.2776	31.3994															By MS/MS	By MS/MS	By MS/MS	By MS/MS	By MS/MS	By MS/MS	By MS/MS	By MS/MS	By MS/MS	By MS/MS	By MS/MS	By MS/MS	By MS/MS	By MS/MS	By MS/MS	By MS/MS
Gaussia	Gaussia			31.9636	32.5301	32.8507	33.9734	NaN	NaN	NaN	NaN	NaN	NaN	NaN	NaN	NaN	NaN	NaN	NaN															By MS/MS	By MS/MS	By MS/MS	By MS/MS
O00116	O00116	Alkyldihydroxyacetonephosphate synthase, peroxisomal	AGPS	NaN	NaN	20.9514	22.9266	NaN	22.0931	22.0142	23.3746	NaN	NaN	23.33	22.6933	NaN	20.5199	21.9086	20.2279															By MS/MS	By MS/MS	By MS/MS	By MS/MS	By MS/MS	By MS/MS	By MS/MS	By MS/MS	By MS/MS	By MS/MS	By MS/MS	By MS/MS	By MS/MS	By MS/MS	By MS/MS	By MS/MS
O00139-2	O00139-2	Kinesin-like protein KIF2A	KIF2A	20.1593	21.4608	22.8262	22.3331	22.1103	21.7641	23.3271	23.09	22.5181	21.8884	23.1438	23.2508	22.037	21.7764	23.8226	23.9419															By MS/MS	By MS/MS	By MS/MS	By MS/MS	By MS/MS	By MS/MS	By MS/MS	By MS/MS	By MS/MS	By MS/MS	By MS/MS	By MS/MS	By MS/MS	By MS/MS	By MS/MS	By MS/MS
O00142-2;O00142-3;O00142;O00142-6;O00142-5;O00142-4	O00142-2;O00142-3;O00142;O00142-6;O00142-5;O00142-4	Thymidine kinase 2, mitochondrial	TK2	21.6456	21.685	23.8009	23.1583	24.7612	23.3197	25.176	25.5547	23.643	23.7811	25.4778	24.4967	23.7875	22.1545	22.5086	24.5622															By MS/MS	By MS/MS	By MS/MS	By matching	By MS/MS	By MS/MS	By MS/MS	By MS/MS	By matching	By MS/MS	By MS/MS	By MS/MS	By MS/MS	By MS/MS	By MS/MS	By MS/MS
O00148;O00148-2;O00148-3	O00148;O00148-2;O00148-3	ATP-dependent RNA helicase DDX39A	DDX39A	22.0406	22.1473	23.0938	22.9986	22.1391	NaN	23.3397	22.8201	22.8435	NaN	22.6364	22.6518	22.4513	22.7067	22.6385	22.7997															By MS/MS	By MS/MS	By MS/MS	By MS/MS	By MS/MS	By MS/MS	By MS/MS	By MS/MS	By MS/MS	By MS/MS	By MS/MS	By MS/MS	By MS/MS	By MS/MS	By MS/MS	By MS/MS
O00151	O00151	PDZ and LIM domain protein 1	PDLIM1	21.7464	22.4596	25.4825	26.1677	24.6274	22.5847	26.3704	25.8826	24.4814	23.5782	26.0424	25.8095	22.9587	21.8198	26.3438	26.8374															By MS/MS	By MS/MS	By MS/MS	By MS/MS	By MS/MS	By MS/MS	By MS/MS	By MS/MS	By MS/MS	By MS/MS	By MS/MS	By MS/MS	By MS/MS	By MS/MS	By MS/MS	By MS/MS
O00154-6;O00154-4;O00154-7;O00154;O00154-5;O00154-2;O00154-3;Q6ZUV0	O00154-6;O00154-4;O00154-7;O00154;O00154-5;O00154-2;O00154-3	Cytosolic acyl coenzyme A thioester hydrolase	ACOT7	21.0198	20.3838	22.1226	23.2425	21.7838	21.8965	22.3979	23.5287	24.3372	24.3728	24.7355	24.3379	22.7947	21.7338	23.4107	23.423															By MS/MS	By MS/MS	By MS/MS	By MS/MS	By MS/MS	By MS/MS	By MS/MS	By MS/MS	By MS/MS	By MS/MS	By MS/MS	By MS/MS	By MS/MS	By MS/MS	By MS/MS	By MS/MS
O00159	O00159	Unconventional myosin-Ic	MYO1C	30.3444	30.1398	31.2324	31.6291	30.9833	30.6876	31.9241	31.6356	31.4529	30.7777	31.9764	31.911	30.8227	30.8597	31.6103	31.5573															By MS/MS	By MS/MS	By MS/MS	By MS/MS	By MS/MS	By MS/MS	By MS/MS	By MS/MS	By MS/MS	By MS/MS	By MS/MS	By MS/MS	By MS/MS	By MS/MS	By MS/MS	By MS/MS
O00159-2	O00159-2	Unconventional myosin-Ic	MYO1C	20.3613	20.3634	21.5181	23.1109	21.4689	20.2429	21.9663	21.7009	NaN	22.4289	21.7366	23.6508	20.6733	21.0412	21.9934	21.7035															By matching	By matching	By matching	By matching	By matching	By matching	By matching	By matching	By matching	By matching	By matching	By matching	By matching	By matching	By matching	By matching
O00161;O00161-2	O00161;O00161-2	Synaptosomal-associated protein 23	SNAP23	26.3063	24.5994	25.0105	25.7318	25.6972	25.0819	25.8165	25.935	26.138	25.5148	26.1234	26.4014	25.2895	23.8436	25.6956	26.0776															By MS/MS	By MS/MS	By MS/MS	By MS/MS	By MS/MS	By MS/MS	By MS/MS	By MS/MS	By MS/MS	By MS/MS	By MS/MS	By MS/MS	By MS/MS	By MS/MS	By MS/MS	By MS/MS
O00170	O00170	AH receptor-interacting protein	AIP	NaN	NaN	NaN	24.013	23.2047	NaN	NaN	NaN	NaN	NaN	NaN	24.2842	22.5218	NaN	22.3054	23.3935															By MS/MS	By MS/MS	By MS/MS	By MS/MS	By MS/MS	By MS/MS	By MS/MS	By MS/MS	By MS/MS	By MS/MS	By MS/MS	By MS/MS	By MS/MS	By MS/MS	By MS/MS	By MS/MS
O00178	O00178	GTP-binding protein 1	GTPBP1	21.9323	21.2502	21.8837	24.8517	23.7867	22.0041	23.7594	24.7427	23.839	23.4946	24.6145	25.0742	23.2707	22.7722	23.0215	24.3323															By MS/MS	By MS/MS	By MS/MS	By MS/MS	By MS/MS	By MS/MS	By MS/MS	By MS/MS	By MS/MS	By MS/MS	By MS/MS	By MS/MS	By MS/MS	By MS/MS	By MS/MS	By MS/MS
O00186	O00186	Syntaxin-binding protein 3	STXBP3	NaN	NaN	20.5918	22.8114	NaN	NaN	NaN	22.2129	20.7412	20.6249	NaN	22.6318	NaN	NaN	23.4016	21.6564															By MS/MS	By MS/MS	By MS/MS	By MS/MS	By MS/MS	By MS/MS	By MS/MS	By MS/MS	By MS/MS	By MS/MS	By MS/MS	By MS/MS	By MS/MS	By MS/MS	By MS/MS	By MS/MS
O00192-2;O00192	O00192-2;O00192	Armadillo repeat protein deleted in velo-cardio-facial syndrome	ARVCF	NaN	NaN	NaN	19.8418	18.6739	NaN	NaN	20.3943	19.3692	19.0811	20.3865	20.2571	NaN	18.8747	19.9	21.6389															By MS/MS	By MS/MS	By MS/MS	By MS/MS	By MS/MS	By MS/MS	By MS/MS	By MS/MS	By MS/MS	By MS/MS	By MS/MS	By MS/MS	By MS/MS	By MS/MS	By MS/MS	By MS/MS
O00203-3;O00203	O00203-3;O00203	AP-3 complex subunit beta-1	AP3B1	NaN	NaN	18.9233	22.5782	NaN	19.264	20.3791	23.7982	20.613	19.1836	20.7035	21.707	NaN	NaN	20.8864	20.9622															By MS/MS	By MS/MS	By MS/MS	By MS/MS	By MS/MS	By MS/MS	By MS/MS	By MS/MS	By MS/MS	By MS/MS	By MS/MS	By MS/MS	By MS/MS	By MS/MS	By MS/MS	By MS/MS
O00217	O00217	NADH dehydrogenase [ubiquinone] iron-sulfur protein 8, mitochondrial	NDUFS8	19.9772	NaN	NaN	23.5822	NaN	20.9973	23.0674	23.7068	NaN	NaN	22.9734	23.678	NaN	20.7753	22.228	23.086															By MS/MS	By MS/MS	By MS/MS	By MS/MS	By MS/MS	By MS/MS	By MS/MS	By MS/MS	By MS/MS	By MS/MS	By MS/MS	By MS/MS	By MS/MS	By MS/MS	By MS/MS	By MS/MS
O00231;O00231-2	O00231;O00231-2	26S proteasome non-ATPase regulatory subunit 11	PSMD11	21.6551	21.488	21.1946	22.0158	NaN	21.5693	22.2147	24.1198	22.4376	22.483	21.202	24.0831	20.9836	20.6344	22.8051	23.3135															By MS/MS	By MS/MS	By MS/MS	By MS/MS	By MS/MS	By MS/MS	By MS/MS	By MS/MS	By MS/MS	By MS/MS	By MS/MS	By MS/MS	By MS/MS	By MS/MS	By MS/MS	By MS/MS
O00232;O00232-2	O00232;O00232-2	26S proteasome non-ATPase regulatory subunit 12	PSMD12	20.2575	NaN	21.3004	23.1127	NaN	NaN	22.3591	22.5841	NaN	NaN	20.5782	23.8551	NaN	NaN	22.189	22.565															By MS/MS	By MS/MS	By MS/MS	By MS/MS	By MS/MS	By MS/MS	By MS/MS	By MS/MS	By MS/MS	By MS/MS	By MS/MS	By MS/MS	By MS/MS	By MS/MS	By MS/MS	By MS/MS
O00233;O00233-2;O00233-3	O00233;O00233-2	26S proteasome non-ATPase regulatory subunit 9	PSMD9	22.8203	23.1408	23.4972	25.8715	23.1772	22.6932	25.6507	26.1302	23.8315	22.8343	25.0587	26.4505	23.3468	22.7377	24.3393	24.7679															By MS/MS	By MS/MS	By MS/MS	By MS/MS	By MS/MS	By MS/MS	By MS/MS	By MS/MS	By MS/MS	By MS/MS	By MS/MS	By MS/MS	By MS/MS	By MS/MS	By MS/MS	By MS/MS
O00264;O00264-2	O00264;O00264-2	Membrane-associated progesterone receptor component 1	PGRMC1	NaN	23.9372	23.6287	26.5153	NaN	NaN	26.0354	26.3989	NaN	NaN	NaN	26.7017	24.9297	NaN	24.3445	NaN															By MS/MS	By MS/MS	By MS/MS	By MS/MS	By MS/MS	By MS/MS	By MS/MS	By MS/MS	By MS/MS	By MS/MS	By MS/MS	By MS/MS	By MS/MS	By MS/MS	By MS/MS	By MS/MS
O00291-3;O00291-4;O00291	O00291-3;O00291-4;O00291	Huntingtin-interacting protein 1	HIP1	20.1033	20.9142	21.8508	24.1088	23.2445	NaN	20.5989	23.2886	23.6228	21.2061	22.4037	23.0381	22.0118	20.6725	21.5817	NaN															By matching	By matching			By matching							By matching		By matching
O00299	O00299	Chloride intracellular channel protein 1	CLIC1	24.1961	24.4505	25.9276	26.2578	24.373	24.5251	25.5957	26.1077	24.9363	25.3149	25.5823	26.1366	25.2576	25.1041	25.2191	25.8648															By MS/MS	By MS/MS	By MS/MS	By MS/MS	By MS/MS	By MS/MS	By MS/MS	By MS/MS	By MS/MS	By MS/MS	By MS/MS	By MS/MS	By MS/MS	By MS/MS	By MS/MS	By MS/MS
O00303	O00303	Eukaryotic translation initiation factor 3 subunit F	EIF3F	NaN	NaN	NaN	23.7261	21.8979	NaN	22.0634	23.9559	NaN	NaN	23.5795	25.0214	21.8381	21.7533	22.4862	24.996															By MS/MS	By MS/MS	By MS/MS	By MS/MS	By MS/MS	By MS/MS	By MS/MS	By MS/MS	By MS/MS	By MS/MS	By MS/MS	By MS/MS	By MS/MS	By MS/MS	By MS/MS	By MS/MS
O00410-3;O00410;O00410-2	O00410-3;O00410;O00410-2	Importin-5	IPO5	NaN	NaN	NaN	NaN	18.5288	NaN	19.1008	19.2407	18.8819	NaN	21.0281	19.9123	19.1078	NaN	19.7524	19.4581															By MS/MS	By MS/MS	By MS/MS	By MS/MS	By MS/MS	By MS/MS	By MS/MS	By MS/MS	By MS/MS	By MS/MS	By MS/MS	By MS/MS	By MS/MS	By MS/MS	By MS/MS	By MS/MS
O00418	O00418	Eukaryotic elongation factor 2 kinase	EEF2K	NaN	NaN	NaN	22.2985	20.8023	NaN	22.0537	22.3258	NaN	21.0298	NaN	22.4937	NaN	NaN	NaN	NaN															By MS/MS	By MS/MS	By MS/MS	By MS/MS	By MS/MS	By MS/MS	By MS/MS	By MS/MS	By MS/MS	By MS/MS	By MS/MS	By MS/MS	By MS/MS	By MS/MS	By MS/MS	By MS/MS
O00425;O00425-2;Q9NZI8-2	O00425	Insulin-like growth factor 2 mRNA-binding protein 3	IGF2BP3	24.5942	23.0626	25.0264	26.7306	25.1912	23.9829	26.1193	26.1765	25.5735	24.2936	25.9487	26.7904	24.8582	25.1283	25.5498	25.8125															By MS/MS	By MS/MS	By MS/MS	By MS/MS	By MS/MS	By MS/MS	By MS/MS	By MS/MS	By MS/MS	By MS/MS	By MS/MS	By MS/MS	By MS/MS	By MS/MS	By MS/MS	By MS/MS
O00429;O00429-3;O00429-5;O00429-6;O00429-7	O00429;O00429-3;O00429-5;O00429-6;O00429-7	Dynamin-1-like protein	DNM1L	19.6184	19.4123	25.5424	22.7907	20.4504	21.8058	22.625	22.4402	NaN	18.446	22.2151	20.7824	18.4878	23.0474	22.5884	23.3185															By MS/MS	By MS/MS	By MS/MS	By MS/MS	By MS/MS	By MS/MS	By MS/MS	By MS/MS	By MS/MS	By MS/MS	By MS/MS	By MS/MS	By MS/MS	By MS/MS	By MS/MS	By MS/MS
O00443;O00443-2	O00443	Phosphatidylinositol 4-phosphate 3-kinase C2 domain-containing subunit alpha	PIK3C2A	24.0587	22.9314	25.33	25.9474	24.7073	22.0652	26.317	25.4072	24.9672	22.8966	25.8492	26.0638	24.4527	23.1294	25.2821	24.7349															By MS/MS	By MS/MS	By MS/MS	By MS/MS	By MS/MS	By MS/MS	By MS/MS	By MS/MS	By MS/MS	By MS/MS	By MS/MS	By MS/MS	By MS/MS	By MS/MS	By MS/MS	By MS/MS
O00469-2;O00469;O00469-3	O00469-2;O00469	Procollagen-lysine,2-oxoglutarate 5-dioxygenase 2	PLOD2	18.759	19.7266	23.3643	24.5413	20.5656	20.7015	24.1567	24.1436	20.3421	NaN	24.3325	24.305	21.8144	20.5268	23.5969	24.1455															By MS/MS	By MS/MS	By MS/MS	By MS/MS	By MS/MS	By MS/MS	By MS/MS	By MS/MS	By MS/MS	By MS/MS	By MS/MS	By MS/MS	By MS/MS	By MS/MS	By MS/MS	By MS/MS
O00487	O00487	26S proteasome non-ATPase regulatory subunit 14	PSMD14	20.8985	20.9284	21.6632	24.9462	22.5371	NaN	23.3014	24.1486	23.4701	22.798	22.3933	25.4086	NaN	NaN	NaN	23.0698															By MS/MS	By MS/MS	By MS/MS	By MS/MS	By MS/MS	By MS/MS	By MS/MS	By MS/MS	By MS/MS	By MS/MS	By MS/MS	By MS/MS	By MS/MS	By MS/MS	By MS/MS	By MS/MS
O00488	O00488	Zinc finger protein 593	ZNF593	27.5727	27.7183	29.3527	29.5974	28.4963	28.1693	29.7339	29.2829	28.6927	28.5583	29.9528	29.632	27.7737	28.0553	29.6122	29.3549															By MS/MS	By MS/MS	By MS/MS	By MS/MS	By MS/MS	By MS/MS	By MS/MS	By matching	By MS/MS	By MS/MS	By MS/MS	By MS/MS	By MS/MS	By MS/MS	By matching	By MS/MS
O00505	O00505	Importin subunit alpha-4	KPNA3	22.5869	22.7004	23.2814	23.5794	23.897	21.4463	22.4865	23.6003	24.5472	23.2732	22.8603	24.6929	23.6791	21.4219	22.2373	22.3933															By MS/MS	By MS/MS	By MS/MS	By MS/MS	By MS/MS	By MS/MS	By MS/MS	By MS/MS	By MS/MS	By MS/MS	By MS/MS	By MS/MS	By MS/MS	By MS/MS	By MS/MS	By MS/MS
O00541;O00541-2	O00541;O00541-2	Pescadillo homolog	PES1	23.3778	23.4308	25.8563	26.1773	23.8865	23.6909	25.8502	24.9089	25.2846	24.8304	26.1285	25.9391	23.7826	24.2944	26.2535	26.2609															By MS/MS	By MS/MS	By MS/MS	By MS/MS	By MS/MS	By MS/MS	By MS/MS	By MS/MS	By MS/MS	By MS/MS	By MS/MS	By MS/MS	By MS/MS	By MS/MS	By MS/MS	By MS/MS
O00560;O00560-3	O00560;O00560-3	Syntenin-1	SDCBP	23.6387	23.1785	24.2648	26.1666	24.8012	24.138	25.8476	25.5763	24.9491	24.2028	25.9059	26.0353	24.2229	24.2648	25.9908	25.2638															By MS/MS	By MS/MS	By MS/MS	By MS/MS	By MS/MS	By MS/MS	By MS/MS	By MS/MS	By MS/MS	By MS/MS	By MS/MS	By MS/MS	By MS/MS	By MS/MS	By MS/MS	By MS/MS
O00566	O00566	U3 small nucleolar ribonucleoprotein protein MPP10	MPHOSPH10	NaN	NaN	23.0329	22.9882	20.9174	22.5754	22.973	22.0429	22.117	21.8045	23.2283	22.3634	22.7209	NaN	20.98	23.5567															By MS/MS	By MS/MS	By MS/MS	By MS/MS	By MS/MS	By MS/MS	By MS/MS	By MS/MS	By MS/MS	By MS/MS	By MS/MS	By MS/MS	By MS/MS	By MS/MS	By MS/MS	By MS/MS
O00567	O00567	Nucleolar protein 56	NOP56	20.9334	21.3071	23.4381	23.4078	22.5489	20.7836	23.0513	23.7904	21.5287	20.9052	23.4368	23.9319	22.9853	20.2317	22.955	24.6172															By MS/MS	By MS/MS	By MS/MS	By MS/MS	By MS/MS	By MS/MS	By MS/MS	By MS/MS	By MS/MS	By MS/MS	By MS/MS	By MS/MS	By MS/MS	By MS/MS	By MS/MS	By MS/MS
O00571;O00571-2	O00571;O00571-2	ATP-dependent RNA helicase DDX3X	DDX3X	26.6362	26.6753	27.3287	28.4999	27.2883	27.2422	28.3489	28.2059	27.9719	27.6966	28.2532	28.7134	27.8407	26.8618	27.9795	28.5082															By MS/MS	By MS/MS	By MS/MS	By MS/MS	By MS/MS	By MS/MS	By MS/MS	By MS/MS	By MS/MS	By MS/MS	By MS/MS	By MS/MS	By MS/MS	By MS/MS	By MS/MS	By MS/MS
O00622	O00622	Protein CYR61	CYR61	23.4894	23.6955	26.2315	25.1734	24.0419	24.5107	26.1815	25.5864	24.8911	24.6017	26.3398	25.7613	23.9252	24.1034	26.1955	25.9434															By MS/MS	By MS/MS	By MS/MS	By MS/MS	By MS/MS	By MS/MS	By MS/MS	By MS/MS	By MS/MS	By MS/MS	By MS/MS	By MS/MS	By MS/MS	By MS/MS	By MS/MS	By MS/MS
O00629	O00629	Importin subunit alpha-3	KPNA4	20.9386	23.5624	22.2762	23.7137	22.6653	22.5565	24.014	24.1384	24.405	22.256	24.2288	23.311	23.6353	22.9029	23.511	25.3196															By MS/MS	By MS/MS	By MS/MS	By MS/MS	By MS/MS	By MS/MS	By MS/MS	By MS/MS	By MS/MS	By MS/MS	By MS/MS	By MS/MS	By MS/MS	By MS/MS	By MS/MS	By MS/MS
O00635	O00635	E3 ubiquitin-protein ligase TRIM38	TRIM38	24.4605	23.1227	24.3672	25.9599	24.463	24.0109	25.5714	24.858	25.4048	24.9692	25.2519	26.2716	25.215	25.0128	24.5394	26.0946															By MS/MS	By MS/MS	By MS/MS	By MS/MS	By MS/MS	By MS/MS	By MS/MS	By MS/MS	By MS/MS	By MS/MS	By MS/MS	By MS/MS	By MS/MS	By MS/MS	By MS/MS	By MS/MS
O00712;O00712-4;O00712-5;O00712-6;O00712-2	O00712;O00712-4;O00712-5	Nuclear factor 1 B-type	NFIB	23.4557	21.5916	23.7496	24.8649	23.8662	24.0524	22.92	23.705	24.608	24.3834	23.5238	23.7164	23.3285	23.3406	23.8811	24.4368															By MS/MS	By MS/MS	By MS/MS	By MS/MS	By MS/MS	By MS/MS	By MS/MS	By MS/MS	By MS/MS	By MS/MS	By MS/MS	By MS/MS	By MS/MS	By MS/MS	By MS/MS	By MS/MS
O00743-3;O00743;O00743-2	O00743-3;O00743;O00743-2	Serine/threonine-protein phosphatase 6 catalytic subunit;Serine/threonine-protein phosphatase 6 catalytic subunit, N-terminally processed	PPP6C	21.0191	20.9682	23.2042	NaN	NaN	NaN	22.2894	23.9468	22.8829	22.3113	23.0781	NaN	21.88	NaN	NaN	NaN															By MS/MS	By MS/MS	By MS/MS	By MS/MS	By MS/MS	By MS/MS	By MS/MS	By MS/MS	By MS/MS	By MS/MS	By MS/MS	By MS/MS	By MS/MS	By MS/MS	By MS/MS	By MS/MS
O14545;O14545-2	O14545	TRAF-type zinc finger domain-containing protein 1	TRAFD1	23.1306	NaN	NaN	24.0793	NaN	NaN	NaN	23.4957	23.8853	23.5416	NaN	23.4865	NaN	NaN	NaN	NaN															By MS/MS	By MS/MS	By MS/MS	By MS/MS	By MS/MS	By MS/MS	By MS/MS	By MS/MS	By MS/MS	By MS/MS	By MS/MS	By MS/MS	By MS/MS	By MS/MS	By MS/MS	By MS/MS
O14561	O14561	Acyl carrier protein, mitochondrial	NDUFAB1	25.6067	26.0366	27.0293	27.5406	25.899	NaN	26.6325	27.4213	NaN	26.9095	27.7902	28.3499	NaN	25.7849	27.4739	28.5251															By MS/MS	By MS/MS	By MS/MS	By MS/MS	By MS/MS	By MS/MS	By MS/MS	By MS/MS	By MS/MS	By MS/MS	By MS/MS	By MS/MS	By MS/MS	By MS/MS	By MS/MS	By MS/MS
O14578-4	O14578-4	Citron Rho-interacting kinase	CIT	19.4447	18.2512	20.6975	21.0453	20.3087	18.6879	21.7048	19.9006	20.0142	18.6511	20.1929	19.2337	19.264	18.7457	21.111	22.1231															By MS/MS	By MS/MS	By MS/MS	By MS/MS	By MS/MS	By MS/MS	By MS/MS	By MS/MS	By MS/MS	By MS/MS	By MS/MS	By MS/MS	By MS/MS	By MS/MS	By MS/MS	By MS/MS
O14579;O14579-3;O14579-2	O14579;O14579-3;O14579-2	Coatomer subunit epsilon	COPE	25.0727	25.1431	25.1137	27.3082	27.1134	26.1173	26.2366	26.8569	27.3757	25.9915	26.7227	27.7853	27.0095	26.0317	25.3767	27.5131															By MS/MS	By MS/MS	By MS/MS	By MS/MS	By MS/MS	By MS/MS	By MS/MS	By MS/MS	By MS/MS	By MS/MS	By MS/MS	By MS/MS	By MS/MS	By MS/MS	By MS/MS	By MS/MS
P47813;O14602	P47813;O14602	Eukaryotic translation initiation factor 1A, X-chromosomal;Eukaryotic translation initiation factor 1A, Y-chromosomal	EIF1AX;EIF1AY	NaN	NaN	NaN	23.4344	23.9051	NaN	24.8001	24.0888	23.3714	23.1646	NaN	25.329	NaN	NaN	23.5753	25.2021															By MS/MS	By MS/MS	By MS/MS	By MS/MS	By MS/MS	By MS/MS	By MS/MS	By MS/MS	By MS/MS	By MS/MS	By MS/MS	By MS/MS	By MS/MS	By MS/MS	By MS/MS	By MS/MS
O14613	O14613	Cdc42 effector protein 2	CDC42EP2	22.7256	22.2108	25.3954	24.6152	NaN	22.8956	24.6644	25.234	23.6142	22.5339	25.5358	25.1676	22.9966	NaN	24.0517	NaN															By MS/MS	By MS/MS	By MS/MS	By MS/MS	By MS/MS	By MS/MS	By MS/MS	By MS/MS	By MS/MS	By MS/MS	By MS/MS	By MS/MS	By MS/MS	By MS/MS	By MS/MS	By MS/MS
O14617;O14617-5;O14617-4;O14617-2;O14617-3	O14617;O14617-5;O14617-4;O14617-2;O14617-3	AP-3 complex subunit delta-1	AP3D1	23.46	20.7101	23.6184	22.8518	21.8169	21.9259	23.5243	23.3258	21.9696	20.0526	23.6086	23.0918	21.5798	21.2915	22.9122	23.5629															By MS/MS	By MS/MS	By MS/MS	By MS/MS	By MS/MS	By MS/MS	By MS/MS	By MS/MS	By MS/MS	By MS/MS	By MS/MS	By MS/MS	By MS/MS	By MS/MS	By MS/MS	By MS/MS
O14733;O14733-4;O14733-3;O14733-2	O14733;O14733-4;O14733-3;O14733-2	Dual specificity mitogen-activated protein kinase kinase 7	MAP2K7	20.7181	20.597	21.2076	21.6477	NaN	21.2882	NaN	NaN	22.8704	21.1925	23.6912	NaN	21.3121	20.2729	21.4099	NaN															By MS/MS	By MS/MS	By MS/MS	By MS/MS	By MS/MS	By MS/MS	By MS/MS	By MS/MS	By MS/MS	By MS/MS	By MS/MS	By MS/MS	By MS/MS	By MS/MS	By MS/MS	By MS/MS
O14734	O14734	Acyl-coenzyme A thioesterase 8	ACOT8	23.3278	NaN	NaN	NaN	23.863	23.2233	23.2641	NaN	NaN	21.069	NaN	NaN	23.8248	23.4182	22.4665	NaN															By MS/MS	By MS/MS	By MS/MS	By MS/MS	By MS/MS	By MS/MS	By MS/MS	By MS/MS	By MS/MS	By MS/MS	By MS/MS	By MS/MS	By MS/MS	By MS/MS	By MS/MS	By MS/MS
O14744;O14744-2;O14744-5;O14744-3;O14744-4	O14744;O14744-2;O14744-5;O14744-3;O14744-4	Protein arginine N-methyltransferase 5;Protein arginine N-methyltransferase 5, N-terminally processed	PRMT5	21.5425	20.4314	22.2261	22.7896	22.0856	20.9418	22.3674	22.1421	22.2099	20.8207	23.1017	24.4832	21.8125	21.4593	22.5609	23.0396															By MS/MS	By MS/MS	By MS/MS	By MS/MS	By MS/MS	By MS/MS	By MS/MS	By MS/MS	By MS/MS	By MS/MS	By MS/MS	By MS/MS	By MS/MS	By MS/MS	By MS/MS	By MS/MS
O14773;O14773-2	O14773;O14773-2	Tripeptidyl-peptidase 1	TPP1	NaN	NaN	NaN	24.5543	NaN	22.6814	24.2586	24.4618	22.463	NaN	22.9769	25.0072	21.3265	21.8391	22.271	24.4296															By MS/MS	By MS/MS	By MS/MS	By MS/MS	By MS/MS	By MS/MS	By MS/MS	By MS/MS	By MS/MS	By MS/MS	By MS/MS	By MS/MS	By MS/MS	By MS/MS	By MS/MS	By MS/MS
O14777	O14777	Kinetochore protein NDC80 homolog	NDC80	NaN	NaN	22.2193	21.4651	22.8787	23.9035	NaN	22.8811	NaN	NaN	NaN	NaN	NaN	22.073	NaN	NaN															By MS/MS	By MS/MS	By MS/MS	By MS/MS	By MS/MS	By MS/MS	By MS/MS	By MS/MS	By MS/MS	By MS/MS	By MS/MS	By MS/MS	By MS/MS	By MS/MS	By MS/MS	By MS/MS
O14818;O14818-2;Q8TAA3-2;Q8TAA3-5;Q8TAA3;O14818-4	O14818;O14818-2	Proteasome subunit alpha type-7	PSMA7	23.114	22.2394	23.0808	24.4167	NaN	21.9371	23.934	24.2096	23.1388	NaN	24.6171	23.6125	23.7259	22.649	NaN	24.352															By MS/MS	By MS/MS	By MS/MS	By MS/MS	By MS/MS	By MS/MS	By MS/MS	By MS/MS	By MS/MS	By MS/MS	By MS/MS	By MS/MS	By MS/MS	By MS/MS	By MS/MS	By MS/MS
O14908;O14908-2;Q8TF64	O14908;O14908-2	PDZ domain-containing protein GIPC1	GIPC1	22.7776	25.5237	25.0232	24.8325	24.364	22.5595	26.1071	24.2739	25.2097	24.9893	25.8538	25.4468	25.2032	24.479	25.9039	25.0444															By MS/MS	By MS/MS	By MS/MS	By MS/MS	By MS/MS	By MS/MS	By MS/MS	By MS/MS	By MS/MS	By MS/MS	By MS/MS	By MS/MS	By MS/MS	By MS/MS	By MS/MS	By MS/MS
O14929;O14929-2	O14929;O14929-2	Histone acetyltransferase type B catalytic subunit	HAT1	23.5274	23.6417	23.1368	23.4638	22.868	NaN	NaN	21.6878	23.8203	23.822	NaN	24.1621	24.449	23.3107	NaN	23.8586															By MS/MS	By MS/MS	By MS/MS	By MS/MS	By MS/MS	By MS/MS	By MS/MS	By MS/MS	By MS/MS	By MS/MS	By MS/MS	By MS/MS	By MS/MS	By MS/MS	By MS/MS	By MS/MS
O14936-3;O14936;O14936-4;O14936-6;O14936-2;O14936-5	O14936-3;O14936;O14936-4;O14936-6;O14936-2;O14936-5	Peripheral plasma membrane protein CASK	CASK	20.1795	20.0203	21.0207	24.6852	20.7925	20.2674	24.0202	23.9595	23.5954	23.1146	NaN	23.3237	20.4604	NaN	21.6328	NaN															By MS/MS	By MS/MS	By MS/MS	By MS/MS	By MS/MS	By MS/MS	By MS/MS	By MS/MS	By MS/MS	By MS/MS	By MS/MS	By MS/MS	By MS/MS	By MS/MS	By MS/MS	By MS/MS
P19105;O14950	P19105;O14950	Myosin regulatory light chain 12A;Myosin regulatory light chain 12B	MYL12A;MYL12B	34.112	33.9122	33.9086	36.1696	34.947	34.2146	35.1248	35.8232	35.2268	34.5502	35.2157	36.066	34.8331	34.5209	34.7397	35.7266															By MS/MS	By MS/MS	By MS/MS	By MS/MS	By MS/MS	By MS/MS	By MS/MS	By MS/MS	By MS/MS	By MS/MS	By MS/MS	By MS/MS	By MS/MS	By MS/MS	By MS/MS	By MS/MS
O14964;O14964-2	O14964;O14964-2	Hepatocyte growth factor-regulated tyrosine kinase substrate	HGS	NaN	17.6642	NaN	24.4706	NaN	19.0049	21.7531	22.5185	21.4122	NaN	23.2918	24.5283	NaN	NaN	21.6886	22.9016															By MS/MS	By MS/MS	By MS/MS	By MS/MS	By MS/MS	By MS/MS	By MS/MS	By MS/MS	By MS/MS	By MS/MS	By MS/MS	By MS/MS	By MS/MS	By MS/MS	By MS/MS	By MS/MS
O14972-2;O14972	O14972-2;O14972	Down syndrome critical region protein 3	DSCR3	NaN	NaN	NaN	NaN	NaN	20.7668	22.101	NaN	NaN	NaN	NaN	22.4249	NaN	21.2607	20.8975	22.412															By MS/MS	By MS/MS	By MS/MS	By MS/MS	By MS/MS	By MS/MS	By MS/MS	By MS/MS	By MS/MS	By MS/MS	By MS/MS	By MS/MS	By MS/MS	By MS/MS	By MS/MS	By MS/MS
O14974;O14974-4;O14974-2;O14974-5	O14974;O14974-4;O14974-2;O14974-5	Protein phosphatase 1 regulatory subunit 12A	PPP1R12A	28.6446	28.7133	29.7679	30.3144	29.124	29.1138	30.141	30.1689	29.4478	29.321	30.1629	30.5522	28.9273	29.0179	29.3192	30.5714															By MS/MS	By MS/MS	By MS/MS	By MS/MS	By MS/MS	By MS/MS	By MS/MS	By MS/MS	By MS/MS	By MS/MS	By MS/MS	By MS/MS	By MS/MS	By MS/MS	By MS/MS	By MS/MS
O14974-3	O14974-3	Protein phosphatase 1 regulatory subunit 12A	PPP1R12A	22.8443	22.7752	NaN	23.9582	NaN	23.5694	23.8275	24.2128	23.9658	23.6339	24.372	24.7193	NaN	23.2648	NaN	NaN															By matching	By matching	By matching	By matching	By matching	By matching	By matching	By matching	By matching	By matching	By matching	By matching	By matching	By matching	By matching	By matching
O14976;O14976-2	O14976;O14976-2	Cyclin-G-associated kinase	GAK	20.6999	22.019	20.0781	23.0529	23.7594	21.6186	23.7293	21.5927	21.8892	22.2301	23.4171	23.3313	22.1455	20.5179	20.8406	22.9933															By MS/MS	By MS/MS	By MS/MS	By MS/MS	By MS/MS	By MS/MS	By MS/MS	By MS/MS	By MS/MS	By MS/MS	By MS/MS	By MS/MS	By MS/MS	By MS/MS	By MS/MS	By MS/MS
O14979-3;O14979-2;O14979	O14979-3;O14979-2;O14979	Heterogeneous nuclear ribonucleoprotein D-like	HNRNPDL	21.5103	NaN	22.8478	24.5661	23.133	NaN	NaN	24.6629	22.9181	NaN	NaN	25.1888	23.2793	23.3354	NaN	24.4111															By MS/MS	By MS/MS	By MS/MS	By MS/MS	By MS/MS	By MS/MS	By MS/MS	By MS/MS	By MS/MS	By MS/MS	By MS/MS	By MS/MS	By MS/MS	By MS/MS	By MS/MS	By MS/MS
O14980	O14980	Exportin-1	XPO1	19.5246	18.3275	19.9511	20.9759	22.1718	18.9731	24.1554	22.1531	20.0668	20.859	24.0756	22.6935	20.0602	20.245	21.504	22.4198															By MS/MS	By MS/MS	By MS/MS	By MS/MS	By MS/MS	By MS/MS	By MS/MS	By MS/MS	By MS/MS	By MS/MS	By MS/MS	By MS/MS	By MS/MS	By MS/MS	By MS/MS	By MS/MS
O15027;O15027-5;O15027-2;O15027-4;O15027-3	O15027;O15027-5;O15027-2;O15027-4;O15027-3	Protein transport protein Sec16A	SEC16A	21.4563	20.0443	21.2593	23.642	21.9959	19.9027	23.1621	23.0357	22.6394	19.3801	22.0681	21.9106	22.1526	19.1057	20.9149	21.0605															By MS/MS	By MS/MS	By MS/MS	By MS/MS	By MS/MS	By MS/MS	By MS/MS	By MS/MS	By MS/MS	By MS/MS	By MS/MS	By MS/MS	By MS/MS	By MS/MS	By MS/MS	By MS/MS
O15042;O15042-2;O15042-3	O15042;O15042-2;O15042-3	U2 snRNP-associated SURP motif-containing protein	U2SURP	19.9817	21.6545	23.1558	23.8325	20.5507	21.1837	23.1247	23.3753	22.4872	23.6428	22.5048	23.7743	24.6103	24.5442	22.5734	23.8051							+								By MS/MS	By MS/MS	By MS/MS	By MS/MS	By MS/MS	By MS/MS	By MS/MS	By MS/MS	By MS/MS	By MS/MS	By MS/MS	By MS/MS	By MS/MS	By MS/MS	By MS/MS	By MS/MS
O15067	O15067	Phosphoribosylformylglycinamidine synthase	PFAS	19.5884	18.2359	NaN	21.4677	20.3963	20.4682	22.1363	NaN	19.5983	19.8685	21.2746	20.6301	20.1162	NaN	21.5756	21.4164															By MS/MS	By MS/MS	By MS/MS	By MS/MS	By MS/MS	By MS/MS	By MS/MS	By MS/MS	By MS/MS	By MS/MS	By MS/MS	By MS/MS	By MS/MS	By MS/MS	By MS/MS	By MS/MS
O15091-2;O15091;O15091-4;O15091-3	O15091-2;O15091;O15091-4	Mitochondrial ribonuclease P protein 3	KIAA0391	18.4511	18.7328	21.3575	22.0259	20.5147	20.0586	23.406	23.3388	NaN	19.5382	21.8883	22.9941	22.2571	NaN	23.0914	22.4661															By MS/MS	By MS/MS	By MS/MS	By MS/MS	By MS/MS	By MS/MS	By MS/MS	By MS/MS	By MS/MS	By MS/MS	By MS/MS	By MS/MS	By MS/MS	By MS/MS	By MS/MS	By MS/MS
O15111	O15111	Inhibitor of nuclear factor kappa-B kinase subunit alpha	CHUK	NaN	NaN	NaN	21.6449	NaN	NaN	20.2619	NaN	NaN	NaN	20.5076	NaN	18.5339	NaN	20.1368	21.0003															By MS/MS	By MS/MS	By MS/MS	By MS/MS	By MS/MS	By MS/MS	By MS/MS	By MS/MS	By MS/MS	By MS/MS	By MS/MS	By MS/MS	By MS/MS	By MS/MS	By MS/MS	By MS/MS
O15118;O15118-2	O15118;O15118-2	Niemann-Pick C1 protein	NPC1	23.1749	21.7407	21.0625	24.5579	24.3407	22.3691	20.9398	24.9705	23.7695	22.5271	24.8135	20.9486	25.8785	22.2513	23.6483	24.0982															By MS/MS	By MS/MS	By MS/MS	By MS/MS	By MS/MS	By MS/MS	By MS/MS	By MS/MS	By MS/MS	By MS/MS	By MS/MS	By MS/MS	By MS/MS	By MS/MS	By MS/MS	By MS/MS
O15143	O15143	Actin-related protein 2/3 complex subunit 1B	ARPC1B	26.5182	26.9399	28.6457	28.4344	26.9116	27.0875	27.6294	28.2691	27.5542	27.4318	29.299	28.5471	27.138	26.8104	28.7954	28.9274															By MS/MS	By MS/MS	By MS/MS	By MS/MS	By MS/MS	By MS/MS	By MS/MS	By MS/MS	By MS/MS	By MS/MS	By MS/MS	By MS/MS	By MS/MS	By MS/MS	By MS/MS	By MS/MS
O15144	O15144	Actin-related protein 2/3 complex subunit 2	ARPC2	26.2287	26.1726	27.7935	28.7845	26.0542	25.3141	28.9034	28.9092	27.0978	26.925	29.3262	29.416	27.8584	26.3733	29.245	28.8206															By MS/MS	By MS/MS	By MS/MS	By MS/MS	By MS/MS	By MS/MS	By MS/MS	By MS/MS	By MS/MS	By MS/MS	By MS/MS	By MS/MS	By MS/MS	By MS/MS	By MS/MS	By MS/MS
O15145	O15145	Actin-related protein 2/3 complex subunit 3	ARPC3	28.2969	28.5605	29.0659	30.8044	28.8993	28.8878	27.2961	30.0776	29.406	29.4516	30.238	30.4648	29.6668	28.668	30.3857	30.5952															By MS/MS	By MS/MS	By MS/MS	By MS/MS	By MS/MS	By MS/MS	By MS/MS	By MS/MS	By MS/MS	By MS/MS	By MS/MS	By MS/MS	By MS/MS	By MS/MS	By MS/MS	By MS/MS
O15160;O15160-2	O15160;O15160-2	DNA-directed RNA polymerases I and III subunit RPAC1	POLR1C	21.751	21.0291	23.598	22.8906	22.0829	NaN	24.1077	22.445	NaN	22.1233	22.8965	NaN	22.1349	NaN	23.6114	23.9469															By MS/MS	By MS/MS	By MS/MS	By MS/MS	By MS/MS	By MS/MS	By MS/MS	By MS/MS	By MS/MS	By MS/MS	By MS/MS	By MS/MS	By MS/MS	By MS/MS	By MS/MS	By MS/MS
O15173;O15173-2	O15173;O15173-2	Membrane-associated progesterone receptor component 2	PGRMC2	NaN	NaN	22.5002	25.1269	NaN	NaN	24.7245	24.5679	23.5479	NaN	24.7556	25.1901	22.4902	NaN	24.1987	24.851															By MS/MS	By MS/MS	By MS/MS	By MS/MS	By MS/MS	By MS/MS	By MS/MS	By MS/MS	By MS/MS	By MS/MS	By MS/MS	By MS/MS	By MS/MS	By MS/MS	By MS/MS	By MS/MS
O15231-3	O15231-3			22.0167	21.7032	24.9191	24.1815	22.8018	22.066	26.3548	24.0564	22.5066	22.1272	25.6958	24.8258	22.486	22.8272	25.6547	24.2527															By matching	By MS/MS	By MS/MS	By MS/MS	By MS/MS	By MS/MS	By MS/MS	By MS/MS	By MS/MS	By matching	By MS/MS	By MS/MS	By MS/MS	By MS/MS	By MS/MS	By MS/MS
O15231-6;O15231-8	O15231-6;O15231-8			25.7514	25.8881	28.8476	27.6217	26.2665	25.4461	29.3536	27.438	26.6036	26.1466	29.1381	28.0337	26.0057	26.4606	29.2909	27.9631															By MS/MS	By MS/MS	By MS/MS	By MS/MS	By MS/MS	By MS/MS	By MS/MS	By MS/MS	By MS/MS	By MS/MS	By MS/MS	By MS/MS	By MS/MS	By MS/MS	By MS/MS	By MS/MS
O15258	O15258	Protein RER1	RER1	NaN	22.9395	24.7295	25.7173	23.7759	23.3146	26.0197	25.8992	24.0439	23.8048	26.2948	26.0902	23.1731	24.0639	26.2902	26.1405															By MS/MS	By MS/MS	By MS/MS	By MS/MS	By MS/MS	By MS/MS	By MS/MS	By MS/MS	By MS/MS	By MS/MS	By MS/MS	By MS/MS	By MS/MS	By MS/MS	By MS/MS	By MS/MS
O15260;O15260-2;O15260-3	O15260;O15260-2;O15260-3	Surfeit locus protein 4	SURF4	NaN	NaN	NaN	24.1646	22.4237	NaN	23.846	24.2212	22.9599	NaN	NaN	24.7687	23.3591	NaN	NaN	24.193															By MS/MS	By MS/MS	By MS/MS	By MS/MS	By MS/MS	By MS/MS	By MS/MS	By MS/MS	By MS/MS	By MS/MS	By MS/MS	By MS/MS	By MS/MS	By MS/MS	By MS/MS	By MS/MS
O15269;O15269-2	O15269	Serine palmitoyltransferase 1	SPTLC1	21.593	NaN	23.8586	24.571	23.9243	23.1816	23.934	24.6291	24.3745	24.1786	25.1255	24.6285	24.0524	23.5743	24.0721	NaN															By MS/MS	By MS/MS	By MS/MS	By MS/MS	By MS/MS	By MS/MS	By MS/MS	By MS/MS	By MS/MS	By MS/MS	By MS/MS	By MS/MS	By MS/MS	By MS/MS	By MS/MS	By MS/MS
O15355	O15355	Protein phosphatase 1G	PPM1G	22.509	26.4409	26.7107	28.2662	27.5881	26.8154	27.398	28.249	28.0626	27.5916	27.5626	28.6504	27.3086	27.1106	26.8941	24.2535															By MS/MS	By MS/MS	By MS/MS	By MS/MS	By MS/MS	By MS/MS	By MS/MS	By MS/MS	By MS/MS	By MS/MS	By MS/MS	By MS/MS	By MS/MS	By MS/MS	By MS/MS	By MS/MS
O15371-2;O15371-3;O15371	O15371-2;O15371-3;O15371	Eukaryotic translation initiation factor 3 subunit D	EIF3D	20.803	21.5995	23.3587	23.3412	21.6605	22.5757	21.7251	23.6867	23.5777	20.5429	22.1657	22.3445	22.5802	19.3769	22.1485	24.0203															By MS/MS	By MS/MS	By MS/MS	By MS/MS	By MS/MS	By MS/MS	By MS/MS	By MS/MS	By MS/MS	By MS/MS	By MS/MS	By MS/MS	By MS/MS	By MS/MS	By MS/MS	By MS/MS
O15372	O15372	Eukaryotic translation initiation factor 3 subunit H	EIF3H	NaN	NaN	22.9018	25.1529	NaN	21.0947	23.6823	23.4344	22.2149	22.4821	22.9565	25.2613	21.6399	21.4207	24.254	23.8348															By MS/MS	By MS/MS	By MS/MS	By MS/MS	By MS/MS	By MS/MS	By MS/MS	By MS/MS	By MS/MS	By MS/MS	By MS/MS	By MS/MS	By MS/MS	By MS/MS	By MS/MS	By MS/MS
O15427	O15427	Monocarboxylate transporter 4	SLC16A3	20.8363	20.8301	23.1272	22.9876	23.1542	23.4689	24.3958	22.6755	22.5571	23.6311	22.7789	25.7918	23.8672	21.441	24.895	23.1822															By MS/MS	By MS/MS	By MS/MS	By MS/MS	By MS/MS	By MS/MS	By MS/MS	By MS/MS	By MS/MS	By MS/MS	By MS/MS	By MS/MS	By MS/MS	By MS/MS	By MS/MS	By MS/MS
O15511;O15511-2	O15511;O15511-2	Actin-related protein 2/3 complex subunit 5	ARPC5	24.1103	24.0894	27.6367	27.2735	23.581	24.3153	28.0381	26.5831	24.906	24.8168	27.9877	26.8197	24.5995	24.1236	27.807	27.2415															By MS/MS	By MS/MS	By MS/MS	By MS/MS	By MS/MS	By MS/MS	By MS/MS	By MS/MS	By MS/MS	By MS/MS	By MS/MS	By MS/MS	By MS/MS	By MS/MS	By MS/MS	By MS/MS
O15523;O15523-2;O15523-3	O15523;O15523-2	ATP-dependent RNA helicase DDX3Y	DDX3Y	21.7814	NaN	21.1306	23.3081	22.0279	21.1901	23.031	23.0668	22.2344	NaN	23.0869	23.3745	22.3654	21.9024	22.266	22.639															By MS/MS	By MS/MS	By MS/MS	By MS/MS	By MS/MS	By MS/MS	By MS/MS	By MS/MS	By MS/MS	By MS/MS	By matching	By MS/MS	By MS/MS	By MS/MS	By MS/MS	By MS/MS
O43143	O43143	Pre-mRNA-splicing factor ATP-dependent RNA helicase DHX15	DHX15	21.6867	21.2231	23.755	24.0922	23.1142	20.9398	24.4166	24.9578	23.9143	21.5787	24.6656	24.8848	21.7374	22.1975	24.0526	24.8291															By MS/MS	By MS/MS	By MS/MS	By MS/MS	By MS/MS	By MS/MS	By MS/MS	By MS/MS	By MS/MS	By MS/MS	By MS/MS	By MS/MS	By MS/MS	By MS/MS	By MS/MS	By MS/MS
O43148;O43148-2	O43148;O43148-2	mRNA cap guanine-N7 methyltransferase	RNMT	21.7492	21.6068	21.6941	22.5392	22.5086	NaN	22.1498	23.214	21.2113	21.2803	23.7402	NaN	21.3198	22.1109	23.2292	23.2421															By MS/MS	By MS/MS	By MS/MS	By MS/MS	By MS/MS	By MS/MS	By MS/MS	By MS/MS	By MS/MS	By MS/MS	By MS/MS	By MS/MS	By MS/MS	By MS/MS	By MS/MS	By MS/MS
O43156	O43156	TELO2-interacting protein 1 homolog	TTI1	26.4699	27.2213	NaN	29.2004	NaN	27.2134	28.7373	28.2458	26.7618	26.5815	28.3619	28.5821	26.4267	28.0027	28.2016	28.258															By MS/MS	By MS/MS	By MS/MS	By MS/MS	By MS/MS	By MS/MS	By MS/MS	By MS/MS	By MS/MS	By MS/MS	By MS/MS	By MS/MS	By MS/MS	By MS/MS	By MS/MS	By MS/MS
O43164-2;O43164	O43164-2;O43164	E3 ubiquitin-protein ligase Praja-2	PJA2	21.385	NaN	NaN	NaN	22.0742	21.8494	23.6612	NaN	23.135	21.3545	22.7487	22.816	23.0731	NaN	21.9443	NaN															By MS/MS	By MS/MS	By MS/MS		By MS/MS	By MS/MS	By MS/MS	By MS/MS			By MS/MS	By MS/MS	By MS/MS	By MS/MS	By matching	By MS/MS
O43166-3;O43166-2;O43166	O43166-3;O43166-2;O43166	Signal-induced proliferation-associated 1-like protein 1	SIPA1L1	20.8442	22.4202	21.168	22.2673	20.5308	22.652	21.7773	22.8008	21.6954	22.5288	22.5085	23.9591	21.9864	23.3057	22.192	22.8596															By matching	By matching		By matching	By MS/MS	By matching				By matching				By matching
O43172-2;O43172	O43172-2;O43172	U4/U6 small nuclear ribonucleoprotein Prp4	PRPF4	NaN	21.0834	21.7456	23.4266	NaN	24.1912	21.7939	20.9261	NaN	NaN	22.8437	23.5862	21.0693	NaN	23.5781	22.6954															By MS/MS	By MS/MS	By MS/MS	By MS/MS	By MS/MS	By MS/MS	By MS/MS	By MS/MS	By MS/MS	By MS/MS	By MS/MS	By MS/MS	By MS/MS	By MS/MS	By MS/MS	By MS/MS
O43175	O43175	D-3-phosphoglycerate dehydrogenase	PHGDH	21.6064	21.2765	24.4465	25.6696	23.6257	24.6648	25.4917	25.5838	24.6841	25.0562	25.7221	25.7524	24.1928	22.6406	24.82	25.5563															By MS/MS	By MS/MS	By MS/MS	By MS/MS	By MS/MS	By MS/MS	By MS/MS	By MS/MS	By MS/MS	By MS/MS	By MS/MS	By MS/MS	By MS/MS	By MS/MS	By MS/MS	By MS/MS
O43237;O43237-2	O43237;O43237-2	Cytoplasmic dynein 1 light intermediate chain 2	DYNC1LI2	NaN	NaN	21.4598	NaN	NaN	NaN	22.9111	NaN	NaN	NaN	NaN	23.3121	20.8256	NaN	21.4926	22.4568															By MS/MS	By MS/MS	By MS/MS	By MS/MS	By MS/MS	By MS/MS	By MS/MS	By MS/MS	By MS/MS	By MS/MS	By MS/MS	By MS/MS	By MS/MS	By MS/MS	By MS/MS	By MS/MS
O43242;O43242-2	O43242;O43242-2	26S proteasome non-ATPase regulatory subunit 3	PSMD3	18.9355	20.7131	22.718	22.4337	20.0913	20.9232	23.3415	23.3507	22.1507	21.9639	24.1255	23.7725	22.8682	20.1164	20.7546	24.1383															By MS/MS	By MS/MS	By MS/MS	By MS/MS	By MS/MS	By MS/MS	By MS/MS	By MS/MS	By MS/MS	By MS/MS	By MS/MS	By MS/MS	By MS/MS	By MS/MS	By MS/MS	By MS/MS
O43251-8;O43251-6;O43251-5;O43251;O43251-10;O43251-2;O43251-4;O43251-9;O43251-7;O43251-3;Q9NWB1-3;Q9NWB1-4;Q9NWB1-5;Q9NWB1;Q9NWB1-2;A6NFN3-2;A6NFN3	O43251-8;O43251-6;O43251-5;O43251;O43251-10;O43251-2;O43251-4;O43251-9;O43251-7;O43251-3	RNA binding protein fox-1 homolog 2	RBFOX2	NaN	NaN	NaN	25.5143	NaN	NaN	25.161	25.2181	NaN	23.6605	24.841	NaN	NaN	21.6551	24.3898	24.6462															By MS/MS	By MS/MS	By MS/MS	By MS/MS	By MS/MS	By MS/MS	By MS/MS	By MS/MS	By MS/MS	By MS/MS	By MS/MS	By MS/MS	By MS/MS	By MS/MS	By MS/MS	By MS/MS
O43290	O43290	U4/U6.U5 tri-snRNP-associated protein 1	SART1	21.2366	22.2446	25.0434	24.266	22.6056	22.1074	24.892	24.4506	23.4987	23.6522	24.7821	24.223	21.6911	23.3304	25.2119	24.7045															By MS/MS	By MS/MS	By MS/MS	By MS/MS	By MS/MS	By MS/MS	By MS/MS	By MS/MS	By MS/MS	By MS/MS	By MS/MS	By MS/MS	By MS/MS	By MS/MS	By MS/MS	By MS/MS
O43293;O43293-2;Q9UIK4;Q9UIK4-2	O43293;O43293-2	Death-associated protein kinase 3	DAPK3	25.159	25.6796	26.5278	27.6397	25.9595	26.2368	27.6377	27.2922	26.6026	26.1035	27.7889	27.6489	26.6299	26.4972	27.1193	27.4142															By MS/MS	By MS/MS	By MS/MS	By MS/MS	By MS/MS	By MS/MS	By MS/MS	By MS/MS	By MS/MS	By MS/MS	By matching	By MS/MS	By MS/MS	By MS/MS	By MS/MS	By MS/MS
O43324;O43324-2	O43324;O43324-2	Eukaryotic translation elongation factor 1 epsilon-1	EEF1E1	22.0588	21.1954	23.047	24.6982	23.5717	22.2035	23.4204	24.8272	23.6405	22.8473	24.028	25.2712	23.8752	22.3982	22.9908	24.2491															By MS/MS	By MS/MS	By MS/MS	By MS/MS	By MS/MS	By MS/MS	By MS/MS	By MS/MS	By MS/MS	By MS/MS	By MS/MS	By MS/MS	By MS/MS	By MS/MS	By MS/MS	By MS/MS
O43390;O43390-3	O43390;O43390-3	Heterogeneous nuclear ribonucleoprotein R	HNRNPR	23.7895	22.9069	24.5856	25.8328	24.7589	23.3877	25.0027	25.7203	24.5992	23.6584	25.2338	26.1125	24.8277	23.5005	24.2764	25.7088															By MS/MS	By MS/MS	By MS/MS	By MS/MS	By MS/MS	By MS/MS	By MS/MS	By MS/MS	By MS/MS	By MS/MS	By MS/MS	By MS/MS	By MS/MS	By MS/MS	By MS/MS	By MS/MS
O43395;O43395-3	O43395	U4/U6 small nuclear ribonucleoprotein Prp3	PRPF3	19.9105	NaN	21.203	22.3344	NaN	NaN	21.7613	22.1367	NaN	NaN	22.4112	22.2423	NaN	20.5641	20.9817	22.0293															By MS/MS	By MS/MS	By MS/MS	By MS/MS	By MS/MS	By MS/MS	By MS/MS	By MS/MS	By MS/MS	By MS/MS	By MS/MS	By MS/MS	By MS/MS	By MS/MS	By MS/MS	By MS/MS
O43396	O43396	Thioredoxin-like protein 1	TXNL1	22.1932	22.4126	NaN	24.7401	22.7955	22.8558	NaN	NaN	22.9634	24.2744	22.6933	NaN	22.4191	NaN	23.2758	22.6646															By MS/MS	By MS/MS	By MS/MS	By MS/MS	By MS/MS	By MS/MS	By MS/MS	By MS/MS	By MS/MS	By MS/MS	By MS/MS	By MS/MS	By MS/MS	By MS/MS	By MS/MS	By MS/MS
O43432;O43432-3;O43432-4;O43432-2	O43432;O43432-3;O43432-4	Eukaryotic translation initiation factor 4 gamma 3	EIF4G3	NaN	21.5152	22.4522	19.6353	18.8935	20.8817	22.6974	22.6249	22.9449	22.4716	22.8296	20.2257	22.1617	20.821	22.2661	19.3951															By MS/MS	By MS/MS	By MS/MS	By MS/MS	By MS/MS	By MS/MS	By MS/MS	By MS/MS	By MS/MS	By MS/MS	By MS/MS	By MS/MS	By MS/MS	By MS/MS	By MS/MS	By MS/MS
O43491;O43491-3;O43491-2	O43491;O43491-3;O43491-2	Band 4.1-like protein 2	EPB41L2	NaN	20.5804	21.5899	21.7091	20.1731	21.212	22.9527	22.8385	20.8093	19.6705	20.9572	22.4083	19.5347	19.4001	22.6035	23.7158															By MS/MS	By MS/MS	By MS/MS	By MS/MS	By MS/MS	By MS/MS	By MS/MS	By MS/MS	By MS/MS	By MS/MS	By MS/MS	By MS/MS	By MS/MS	By MS/MS	By MS/MS	By MS/MS
O43504	O43504	Ragulator complex protein LAMTOR5	LAMTOR5	NaN	NaN	NaN	27.3082	NaN	NaN	25.3706	24.1292	25.2452	NaN	NaN	26.4579	24.0103	24.2631	NaN	25.1424							+								By MS/MS	By MS/MS	By MS/MS	By MS/MS	By MS/MS	By MS/MS	By MS/MS	By MS/MS	By MS/MS	By MS/MS	By MS/MS	By MS/MS	By MS/MS	By MS/MS	By MS/MS	By MS/MS
O43583	O43583	Density-regulated protein	DENR	NaN	NaN	24.7025	NaN	23.8049	23.622	24.8648	24.9636	NaN	NaN	25.7199	24.9916	NaN	23.0441	24.3733	NaN															By MS/MS	By MS/MS	By MS/MS	By MS/MS	By MS/MS	By MS/MS	By MS/MS	By MS/MS	By MS/MS	By MS/MS	By MS/MS	By MS/MS	By MS/MS	By MS/MS	By MS/MS	By MS/MS
O43615	O43615	Mitochondrial import inner membrane translocase subunit TIM44	TIMM44	21.2351	20.7263	21.5185	23.9603	22.2781	21.1609	23.541	24.1107	22.2153	24.71	NaN	23.8879	21.982	21.5121	22.9057	21.1203															By MS/MS	By MS/MS	By MS/MS	By MS/MS	By MS/MS	By MS/MS	By MS/MS	By MS/MS	By MS/MS	By MS/MS	By MS/MS	By MS/MS	By MS/MS	By MS/MS	By MS/MS	By MS/MS
O43660;O43660-2	O43660;O43660-2	Pleiotropic regulator 1	PLRG1	21.5942	21.2367	23.2569	23.8373	22.2967	21.4447	20.8202	23.4976	21.9823	NaN	22.7933	23.3815	21.2566	22.0527	21.6731	24.2044															By MS/MS	By MS/MS	By MS/MS	By MS/MS	By MS/MS	By MS/MS	By MS/MS	By MS/MS	By MS/MS	By MS/MS	By MS/MS	By MS/MS	By MS/MS	By MS/MS	By MS/MS	By MS/MS
O43663-4;O43663-2;O43663;O43663-3	O43663-4;O43663-2;O43663;O43663-3	Protein regulator of cytokinesis 1	PRC1	NaN	NaN	21.9608	24.3809	22.3031	NaN	23.5915	NaN	22.2776	NaN	22.8874	22.4011	NaN	21.7272	21.9288	NaN															By MS/MS	By MS/MS	By MS/MS	By MS/MS	By MS/MS	By MS/MS	By MS/MS	By MS/MS	By MS/MS	By MS/MS	By MS/MS	By MS/MS	By MS/MS	By MS/MS	By MS/MS	By MS/MS
O43670-2;O43670;O43670-4;O43670-3	O43670-2;O43670;O43670-4;O43670-3	BUB3-interacting and GLEBS motif-containing protein ZNF207	ZNF207	22.1496	21.1709	24.6595	24.9316	22.5517	22.7888	24.8019	24.6602	23.3071	23.8469	25.6059	25.0853	22.9288	22.5621	23.6851	25.5227															By MS/MS	By MS/MS	By MS/MS	By MS/MS	By MS/MS	By MS/MS	By MS/MS	By MS/MS	By MS/MS	By MS/MS	By MS/MS	By MS/MS	By MS/MS	By MS/MS	By MS/MS	By MS/MS
O43684-2;O43684	O43684-2;O43684	Mitotic checkpoint protein BUB3	BUB3	23.4075	24.4585	26.9114	27.5861	25.3271	24.9156	27.3507	27.523	26.0394	25.3232	27.5626	27.2403	25.5898	25.0803	27.2425	27.2424															By MS/MS	By MS/MS	By MS/MS	By MS/MS	By MS/MS	By MS/MS	By MS/MS	By MS/MS	By MS/MS	By MS/MS	By MS/MS	By MS/MS	By MS/MS	By MS/MS	By MS/MS	By MS/MS
O43707;O43707-2;O43707-3	O43707;O43707-2	Alpha-actinin-4	ACTN4	25.8327	25.974	29.4731	29.5585	26.5478	26.2847	30.5664	29.4918	26.7239	26.2635	30.3408	29.9218	26.6519	26.8749	30.3125	29.8001															By MS/MS	By MS/MS	By MS/MS	By MS/MS	By MS/MS	By MS/MS	By MS/MS	By MS/MS	By MS/MS	By MS/MS	By MS/MS	By MS/MS	By MS/MS	By MS/MS	By MS/MS	By MS/MS
O43709;O43709-3	O43709;O43709-3	Probable 18S rRNA (guanine-N(7))-methyltransferase	WBSCR22	NaN	22.6825	23.7813	24.8757	23.9738	23.7408	23.1462	24.7294	23.7791	23.3272	24.7997	24.96	22.7654	23.6809	23.7253	25.1502															By MS/MS	By MS/MS	By MS/MS	By MS/MS	By MS/MS	By MS/MS	By MS/MS	By MS/MS	By MS/MS	By MS/MS	By MS/MS	By MS/MS	By MS/MS	By MS/MS	By MS/MS	By MS/MS
O43747;O43747-2	O43747;O43747-2	AP-1 complex subunit gamma-1	AP1G1	NaN	NaN	20.8198	21.0713	20.7535	20.6835	NaN	NaN	22.225	21.189	NaN	22.0077	21.2526	20.7604	NaN	22.008															By MS/MS	By MS/MS	By MS/MS	By MS/MS	By MS/MS	By MS/MS	By MS/MS	By MS/MS	By MS/MS	By MS/MS	By MS/MS	By MS/MS	By MS/MS	By MS/MS	By MS/MS	By MS/MS
O43795	O43795	Unconventional myosin-Ib	MYO1B	29.2556	29.0211	29.6264	30.9744	30.1122	29.5683	30.1313	30.8116	30.4714	29.9454	30.1833	31.3845	29.7812	29.697	29.6463	30.8565															By MS/MS	By MS/MS	By matching		By MS/MS		By MS/MS	By MS/MS	By matching	By matching	By matching	By matching	By MS/MS	By MS/MS	By MS/MS	By matching
O43795-2	O43795-2	Unconventional myosin-Ib	MYO1B	22.5993	21.844	22.2293	26.0546	22.5394	24.8956	23.1971	25.3503	23.1751	23.1302	23.9987	24.2984	22.3489	22.2022	22.8604	23.3237															By matching	By matching	By matching		By matching		By matching	By matching	By matching	By matching	By matching	By matching	By matching	By matching	By matching	By matching
O43808	O43808	Peroxisomal membrane protein PMP34	SLC25A17	21.4328	NaN	23.237	23.6052	NaN	NaN	23.784	23.6752	NaN	NaN	23.916	23.9456	NaN	20.7522	23.4014	23.8021															By MS/MS	By MS/MS	By MS/MS	By MS/MS	By MS/MS	By MS/MS	By MS/MS	By MS/MS	By MS/MS	By MS/MS	By MS/MS	By MS/MS	By MS/MS	By MS/MS	By MS/MS	By MS/MS
O43809	O43809	Cleavage and polyadenylation specificity factor subunit 5	NUDT21	24.4274	24.799	25.776	26.7525	24.3361	24.2236	26.1408	25.7275	25.0444	24.0874	25.8901	25.3059	24.5832	24.126	26.2078	27.1115															By MS/MS	By MS/MS	By MS/MS	By MS/MS	By MS/MS	By MS/MS	By MS/MS	By MS/MS	By MS/MS	By MS/MS	By MS/MS	By MS/MS	By MS/MS	By MS/MS	By MS/MS	By MS/MS
O43823	O43823	A-kinase anchor protein 8	AKAP8	NaN	NaN	NaN	NaN	21.2528	24.0837	22.7121	NaN	NaN	NaN	NaN	NaN	NaN	NaN	21.7378	21.802															By MS/MS	By MS/MS	By MS/MS	By MS/MS	By MS/MS	By MS/MS	By MS/MS	By MS/MS	By MS/MS	By MS/MS	By MS/MS	By MS/MS	By MS/MS	By MS/MS	By MS/MS	By MS/MS
O43824	O43824	Putative GTP-binding protein 6	GTPBP6	24.2564	23.9581	25.4887	26.1675	24.9746	24.5412	26.2354	26.1577	24.6622	25.0652	26.187	26.4142	24.3908	23.6823	25.5782	26.6718															By MS/MS	By MS/MS	By MS/MS	By MS/MS	By MS/MS	By MS/MS	By MS/MS	By MS/MS	By MS/MS	By MS/MS	By MS/MS	By MS/MS	By MS/MS	By MS/MS	By MS/MS	By MS/MS
O43837;O43837-2;O43837-3	O43837;O43837-2	Isocitrate dehydrogenase [NAD] subunit beta, mitochondrial	IDH3B	NaN	21.4993	NaN	22.2921	NaN	NaN	23.2723	22.0475	NaN	NaN	23.6089	22.5267	NaN	21.2448	20.6091	21.5514															By MS/MS	By MS/MS	By MS/MS	By MS/MS	By MS/MS	By MS/MS	By MS/MS	By MS/MS	By MS/MS	By MS/MS	By MS/MS	By MS/MS	By MS/MS	By MS/MS	By MS/MS	By MS/MS
O43847;O43847-2	O43847;O43847-2	Nardilysin	NRD1	17.3278	NaN	NaN	19.8743	18.7266	17.6022	19.4867	20.7254	NaN	18.8329	20.4416	21.3811	19.2387	19.9825	NaN	19.6137															By MS/MS	By MS/MS	By MS/MS	By MS/MS	By MS/MS	By MS/MS	By MS/MS	By MS/MS	By MS/MS	By MS/MS	By MS/MS	By MS/MS	By MS/MS	By MS/MS	By MS/MS	By MS/MS
O43852;O43852-3;O43852-6;O43852-15;O43852-10;O43852-5;O43852-9;O43852-11;O43852-13;O43852-14;O43852-12	O43852;O43852-3;O43852-6;O43852-15;O43852-10;O43852-5	Calumenin	CALU	25.7113	26.7316	27.6479	25.4168	21.8687	26.8522	23.111	26.7153	25.964	22.797	24.2036	26.1865	23.8878	26.2621	25.6377	28.5392															By MS/MS	By MS/MS	By MS/MS	By MS/MS	By MS/MS	By MS/MS	By MS/MS	By MS/MS	By MS/MS	By MS/MS	By MS/MS	By MS/MS	By MS/MS	By MS/MS	By MS/MS	By MS/MS
O43865;O43865-2	O43865;O43865-2	Putative adenosylhomocysteinase 2	AHCYL1	24.3124	23.8038	20.9705	NaN	22.039	23.4636	21.7874	21.8872	23.2796	23.3866	23.2123	22.7735	23.0359	22.3686	23.4643	23.1152															By MS/MS	By MS/MS	By MS/MS	By MS/MS	By MS/MS	By MS/MS	By MS/MS	By MS/MS	By MS/MS	By MS/MS	By MS/MS	By MS/MS	By MS/MS	By MS/MS	By MS/MS	By MS/MS
O60231	O60231	Putative pre-mRNA-splicing factor ATP-dependent RNA helicase DHX16	DHX16	NaN	NaN	20.0561	24.1094	NaN	NaN	24.292	21.1078	22.6923	21.2459	22.6231	23.8818	NaN	19.7343	NaN	21.3104															By MS/MS	By MS/MS	By MS/MS	By MS/MS	By MS/MS	By MS/MS	By MS/MS	By MS/MS	By MS/MS	By MS/MS	By MS/MS	By MS/MS	By MS/MS	By MS/MS	By MS/MS	By MS/MS
O60237-6;O60237;O60237-4;O60237-2;O60237-5	O60237-6;O60237	Protein phosphatase 1 regulatory subunit 12B	PPP1R12B	19.7948	21.3485	19.6147	NaN	20.7369	21.7852	20.565	NaN	22.3785	21.9711	NaN	21.5014	21.1944	22.2486	NaN	21.3899
O60264	O60264	SWI/SNF-related matrix-associated actin-dependent regulator of chromatin subfamily A member 5	SMARCA5	20.9341	NaN	22.4697	20.3606	NaN	NaN	NaN	NaN	NaN	20.1082	22.0137	NaN	21.6417	NaN	20.632	20.3315															By MS/MS	By MS/MS	By MS/MS	By MS/MS	By MS/MS	By MS/MS	By MS/MS	By MS/MS	By MS/MS	By MS/MS	By MS/MS	By MS/MS	By MS/MS	By MS/MS	By MS/MS	By MS/MS
O60292	O60292	Signal-induced proliferation-associated 1-like protein 3	SIPA1L3	24.1267	24.6204	25.3572	28.1771	24.9556	24.823	27.9089	28.32	27.8963	24.9891	25.477	28.5145	27.4101	26.8447	25.505	26.0939															By MS/MS	By MS/MS	By matching	By MS/MS	By MS/MS	By MS/MS	By MS/MS	By matching	By MS/MS	By MS/MS	By MS/MS	By matching	By MS/MS	By MS/MS	By MS/MS	By MS/MS
O60299-2;O60299	O60299-2;O60299	Leucine zipper putative tumor suppressor 3	LZTS3	NaN	21.2679	NaN	22.1802	21.9609	21.83	NaN	NaN	22.2801	22.9404	21.6021	22.4959	21.0855	23.4812	NaN	NaN
O60313-2;O60313-10;O60313;O60313-9;O60313-11;O60313-13	O60313-2;O60313-10;O60313;O60313-9;O60313-11;O60313-13	Dynamin-like 120 kDa protein, mitochondrial;Dynamin-like 120 kDa protein, form S1	OPA1	19.081	22.7049	NaN	21.0484	22.5702	20.0699	22.0536	22.5833	20.8393	NaN	20.0752	22.1608	NaN	21.3646	NaN	NaN															By MS/MS	By MS/MS	By MS/MS	By MS/MS	By MS/MS	By MS/MS	By MS/MS	By MS/MS	By MS/MS	By MS/MS	By MS/MS	By MS/MS	By MS/MS	By MS/MS	By MS/MS	By MS/MS
O60331-4;O60331;O60331-2;O60331-3	O60331-4;O60331;O60331-2;O60331-3	Phosphatidylinositol 4-phosphate 5-kinase type-1 gamma	PIP5K1C	20.645	NaN	21.8698	23.9779	NaN	NaN	23.0007	23.5824	22.3661	NaN	23.6603	23.4512	NaN	21.7751	22.88	23.9797															By MS/MS	By MS/MS	By MS/MS	By MS/MS	By MS/MS	By MS/MS	By MS/MS	By MS/MS	By MS/MS	By MS/MS	By MS/MS	By MS/MS	By MS/MS	By MS/MS	By MS/MS	By MS/MS
O60333-2;O60333;O60333-4	O60333-2;O60333;O60333-4	Kinesin-like protein KIF1B	KIF1B	17.7318	16.333	18.1408	20.5319	19.1616	18.4645	19.533	20.206	NaN	NaN	19.8704	NaN	19.1506	19.2784	NaN	19.9226															By MS/MS	By MS/MS	By MS/MS	By MS/MS	By MS/MS	By MS/MS	By MS/MS	By MS/MS	By MS/MS	By MS/MS	By MS/MS	By MS/MS	By MS/MS	By MS/MS	By MS/MS	By MS/MS
O60427;O60427-2	O60427	Fatty acid desaturase 1	FADS1	18.3209	17.9136	21.225	23.4108	20.8657	20.0065	22.5616	22.8664	21.1133	20.6704	23.2631	23.7386	21.0376	20.1277	21.9959	23.1026															By MS/MS	By MS/MS	By MS/MS	By MS/MS	By MS/MS	By MS/MS	By MS/MS	By MS/MS	By MS/MS	By MS/MS	By MS/MS	By MS/MS	By MS/MS	By MS/MS	By MS/MS	By MS/MS
O60488-2;O60488	O60488-2;O60488	Long-chain-fatty-acid--CoA ligase 4	ACSL4	20.8475	20.9548	23.3126	22.3321	20.4392	22.1858	22.4555	23.9007	22.5444	23.0026	21.7895	24.5426	22.2801	22.0158	23.105	22.659															By MS/MS	By MS/MS	By MS/MS	By MS/MS	By MS/MS	By MS/MS	By MS/MS	By MS/MS	By MS/MS	By MS/MS	By MS/MS	By MS/MS	By MS/MS	By MS/MS	By MS/MS	By MS/MS
O60493;O60493-2;O60493-4;O60493-3	O60493;O60493-2;O60493-4;O60493-3	Sorting nexin-3	SNX3	NaN	NaN	NaN	24.0519	NaN	NaN	NaN	NaN	22.8257	22.1788	22.3144	NaN	NaN	NaN	NaN	23.7152															By MS/MS	By MS/MS	By MS/MS	By MS/MS	By MS/MS	By MS/MS	By MS/MS	By MS/MS	By MS/MS	By MS/MS	By MS/MS	By MS/MS	By MS/MS	By MS/MS	By MS/MS	By MS/MS
O60506;O60506-2	O60506;O60506-2	Heterogeneous nuclear ribonucleoprotein Q	SYNCRIP	24.0601	23.1787	24.7629	26.5859	24.9241	23.2234	25.6271	26.3078	24.9761	23.837	25.4272	26.2789	24.7462	23.6499	24.8514	25.6831															By MS/MS	By MS/MS	By MS/MS	By MS/MS	By MS/MS	By MS/MS	By MS/MS	By MS/MS	By MS/MS	By MS/MS	By MS/MS	By MS/MS	By MS/MS	By MS/MS	By MS/MS	By MS/MS
O60547-2;O60547	O60547-2;O60547	GDP-mannose 4,6 dehydratase	GMDS	22.207	22.1703	NaN	23.2895	23.2157	21.8714	22.3177	23.7232	23.7073	23.0827	22.527	23.2805	22.405	22.0611	22.703	22.7699															By MS/MS	By MS/MS	By MS/MS	By MS/MS	By MS/MS	By MS/MS	By MS/MS	By MS/MS	By MS/MS	By MS/MS	By MS/MS	By MS/MS	By MS/MS	By MS/MS	By MS/MS	By MS/MS
O60551	O60551	Glycylpeptide N-tetradecanoyltransferase 2	NMT2	22.1697	20.5314	NaN	23.3347	21.2071	22.7642	23.9846	24.677	23.1199	22.3317	20.9394	23.3588	21.0333	21.1131	21.7051	NaN															By MS/MS	By MS/MS	By MS/MS	By MS/MS	By MS/MS	By MS/MS	By MS/MS	By MS/MS	By MS/MS	By MS/MS	By MS/MS	By MS/MS	By MS/MS	By MS/MS	By MS/MS	By MS/MS
O60573;O60573-2	O60573;O60573-2	Eukaryotic translation initiation factor 4E type 2	EIF4E2	NaN	NaN	22.0026	22.6778	NaN	NaN	22.9041	23.5386	NaN	NaN	23.5109	22.7675	21.0245	NaN	23.2621	23.8893															By MS/MS	By MS/MS	By MS/MS	By MS/MS	By MS/MS	By MS/MS	By MS/MS	By MS/MS	By MS/MS	By MS/MS	By MS/MS	By MS/MS	By MS/MS	By MS/MS	By MS/MS	By MS/MS
O60610;O60610-2;O60610-3	O60610;O60610-2;O60610-3	Protein diaphanous homolog 1	DIAPH1	16.8008	NaN	19.3953	20.3412	NaN	NaN	19.4343	19.3998	21.0371	19.7304	21.912	19.4898	NaN	NaN	NaN	20.7889															By MS/MS	By MS/MS	By MS/MS	By MS/MS	By MS/MS	By MS/MS	By MS/MS	By MS/MS	By MS/MS	By MS/MS	By MS/MS	By MS/MS	By MS/MS	By MS/MS	By MS/MS	By MS/MS
O60664-4;O60664;O60664-3	O60664-4;O60664;O60664-3	Perilipin-3	PLIN3	NaN	24.2332	23.7036	23.9093	NaN	NaN	22.3849	23.0752	NaN	NaN	NaN	24.2454	NaN	NaN	NaN	22.386															By MS/MS	By MS/MS	By MS/MS	By MS/MS	By MS/MS	By MS/MS	By MS/MS	By MS/MS	By MS/MS	By MS/MS	By MS/MS	By MS/MS	By MS/MS	By MS/MS	By MS/MS	By MS/MS
O60683;O60683-2	O60683;O60683-2	Peroxisome biogenesis factor 10	PEX10	NaN	NaN	NaN	24.8953	NaN	22.1464	25.0618	25.0485	NaN	NaN	25.5995	25.1385	NaN	22.193	23.9478	24.982																		By MS/MS					By MS/MS			By MS/MS		By MS/MS	By matching
O60716;O60716-3;O60716-2;O60716-5;O60716-7;O60716-8;O60716-6;O60716-4;O60716-9;O60716-13;O60716-10;O60716-11;O60716-21;O60716-19;O60716-18;O60716-17;O60716-12;O60716-14;O60716-15;O60716-16;O60716-20;O60716-22;O60716-23;O60716-24;O60716-25;O60716-26;O60716-27;O60716-29;O60716-31;O60716-28;O60716-30;O60716-32	O60716;O60716-3;O60716-2;O60716-5;O60716-7;O60716-8;O60716-6;O60716-4;O60716-9;O60716-13;O60716-10;O60716-11;O60716-21;O60716-19;O60716-18;O60716-17;O60716-12;O60716-14;O60716-15;O60716-16;O60716-20;O60716-22;O60716-23;O60716-24;O60716-25;O60716-26;O60716-27;O60716-29;O60716-31;O60716-28;O60716-30;O60716-32	Catenin delta-1	CTNND1	23.4225	23.0092	25.0165	25.2089	22.9723	22.8575	24.761	25.074	24.2546	23.4312	24.8702	25.3704	23.6222	23.2751	25.19	25.2285															By MS/MS	By MS/MS	By MS/MS	By MS/MS	By MS/MS	By MS/MS	By MS/MS	By MS/MS	By MS/MS	By MS/MS	By MS/MS	By MS/MS	By MS/MS	By MS/MS	By MS/MS	By MS/MS
O60732;O60732-2;Q8TD91-2;P43355;P43358;P43361;A8MXT2;Q96M61;O15480;P43363	O60732;O60732-2	Melanoma-associated antigen C1	MAGEC1	23.0127	21.8353	NaN	21.0753	22.0405	21.1157	NaN	22.9479	22.3098	21.8342	NaN	23.866	20.3191	21.004	NaN	NaN															By MS/MS	By MS/MS	By MS/MS	By MS/MS	By MS/MS	By MS/MS	By MS/MS	By MS/MS	By MS/MS	By MS/MS	By MS/MS	By MS/MS	By MS/MS	By MS/MS	By MS/MS	By MS/MS
O60762	O60762	Dolichol-phosphate mannosyltransferase subunit 1	DPM1	23.155	22.8293	24.4419	24.9306	23.7429	23.7671	25.261	25.1268	24.2231	23.6947	25.6814	25.3587	24.1725	23.8613	25.1926	25.386															By MS/MS	By MS/MS	By MS/MS	By MS/MS	By MS/MS	By MS/MS	By MS/MS	By MS/MS	By MS/MS	By MS/MS	By MS/MS	By MS/MS	By MS/MS	By MS/MS	By MS/MS	By MS/MS
O60783	O60783	28S ribosomal protein S14, mitochondrial	MRPS14	26.1847	26.4165	27.9877	25.9115	25.0222	25.3672	26.1219	26.5261	24.8824	26.2165	27.2906	26.2643	25.3404	24.8564	26.498	26.0356															By MS/MS	By MS/MS	By MS/MS	By MS/MS	By MS/MS	By MS/MS	By MS/MS	By MS/MS	By MS/MS	By MS/MS	By MS/MS	By MS/MS	By MS/MS	By MS/MS	By MS/MS	By MS/MS
O60784;O60784-2;O60784-4;O60784-3	O60784;O60784-2;O60784-4;O60784-3	Target of Myb protein 1	TOM1	25.6331	25.4784	26.4752	26.0951	25.1277	24.6313	25.6808	25.1169	25.702	25.3874	25.6259	26.2469	24.7859	25.0606	25.0292	25.5219															By MS/MS	By MS/MS	By MS/MS	By MS/MS	By MS/MS	By MS/MS	By MS/MS	By MS/MS	By MS/MS	By MS/MS	By MS/MS	By MS/MS	By MS/MS	By MS/MS	By MS/MS	By MS/MS
Q99880;Q99879;Q99877;Q93079;Q5QNW6;P62807;P58876;P57053;O60814;Q5QNW6-2;Q96A08	Q99880;Q99879;Q99877;Q93079;Q5QNW6;P62807;P58876;P57053;O60814;Q5QNW6-2	Histone H2B type 1-L;Histone H2B type 1-M;Histone H2B type 1-N;Histone H2B type 1-H;Histone H2B type 2-F;Histone H2B type 1-C/E/F/G/I;Histone H2B type 1-D;Histone H2B type F-S;Histone H2B type 1-K	HIST1H2BL;HIST1H2BM;HIST1H2BN;HIST1H2BH;HIST2H2BF;HIST1H2BC;HIST1H2BD;H2BFS;HIST1H2BK	30.2594	29.1279	31.5385	32.4496	31.1192	30.4583	31.6341	32.0567	30.4003	30.4118	31.8121	32.1634	31.753	30.5774	31.9548	32.6508															By MS/MS	By MS/MS	By MS/MS	By MS/MS	By MS/MS	By MS/MS	By MS/MS	By MS/MS	By MS/MS	By MS/MS	By MS/MS	By MS/MS	By MS/MS	By MS/MS	By MS/MS	By MS/MS
O60826	O60826	Coiled-coil domain-containing protein 22	CCDC22	21.3605	NaN	20.4147	21.7869	NaN	NaN	NaN	NaN	NaN	21.8057	NaN	NaN	NaN	NaN	NaN	NaN															By MS/MS	By MS/MS	By MS/MS	By MS/MS	By MS/MS	By MS/MS	By MS/MS	By MS/MS	By MS/MS	By MS/MS	By MS/MS	By MS/MS	By MS/MS	By MS/MS	By MS/MS	By MS/MS
O60832;O60832-2	O60832;O60832-2	H/ACA ribonucleoprotein complex subunit 4	DKC1	21.2103	19.8211	21.759	23.7962	22.1197	21.9157	23.2512	23.3968	23.1035	21.5339	23.2426	23.0761	23.3247	22.2228	23.1754	23.8414															By MS/MS	By MS/MS	By MS/MS	By MS/MS	By MS/MS	By MS/MS	By MS/MS	By MS/MS	By MS/MS	By MS/MS	By MS/MS	By MS/MS	By MS/MS	By MS/MS	By MS/MS	By MS/MS
O60841	O60841	Eukaryotic translation initiation factor 5B	EIF5B	21.1006	NaN	21.5295	24.3354	20.1985	21.5203	24.4927	22.3821	22.6703	20.5421	23.2264	24.0177	22.2312	21.9825	19.6528	23.2684															By MS/MS	By MS/MS	By MS/MS	By MS/MS	By MS/MS	By MS/MS	By MS/MS	By MS/MS	By MS/MS	By MS/MS	By MS/MS	By MS/MS	By MS/MS	By MS/MS	By MS/MS	By MS/MS
O60884	O60884	DnaJ homolog subfamily A member 2	DNAJA2	NaN	20.5051	21.7946	21.3185	20.8997	NaN	23.1733	20.6994	22.5136	22.7983	22.9686	22.779	NaN	21.9187	21.8952	22.5007															By MS/MS	By MS/MS	By MS/MS	By MS/MS	By MS/MS	By MS/MS	By MS/MS	By MS/MS	By MS/MS	By MS/MS	By MS/MS	By MS/MS	By MS/MS	By MS/MS	By MS/MS	By MS/MS
O60890;O60890-2	O60890	Oligophrenin-1	OPHN1	NaN	NaN	21.1769	NaN	NaN	NaN	18.2076	18.9298	NaN	NaN	21.8763	19.9367	NaN	15.0724	21.7969	21.603					+											By matching	By MS/MS	By matching		By MS/MS	By matching	By matching				By matching				By matching
O75027-2;O75027;O75027-3	O75027-2;O75027;O75027-3	ATP-binding cassette sub-family B member 7, mitochondrial	ABCB7	20.4275	20.0268	20.9067	22.1053	21.5986	NaN	NaN	22.3699	21.66	21.2081	22.436	23.1939	21.2932	NaN	21.9733	20.9304															By MS/MS	By MS/MS	By MS/MS	By MS/MS	By MS/MS	By MS/MS	By MS/MS	By MS/MS	By MS/MS	By MS/MS	By MS/MS	By MS/MS	By MS/MS	By MS/MS	By MS/MS	By MS/MS
O75044;P0DMP2;P0DJJ0	O75044;P0DMP2;P0DJJ0	SLIT-ROBO Rho GTPase-activating protein 2;SLIT-ROBO Rho GTPase-activating protein 2B;SLIT-ROBO Rho GTPase-activating protein 2C	SRGAP2;SRGAP2B;SRGAP2C	23.5398	22.9049	23.7386	24.2177	22.5509	22.1813	23.2631	23.4826	23.219	22.1835	23.9525	23.6118	21.9912	22.4387	22.7414	23.3502															By MS/MS	By MS/MS	By MS/MS	By MS/MS	By MS/MS	By MS/MS	By MS/MS	By MS/MS	By MS/MS	By MS/MS	By MS/MS	By MS/MS	By MS/MS	By MS/MS	By MS/MS	By MS/MS
O75083;O75083-3	O75083;O75083-3	WD repeat-containing protein 1	WDR1	22.5365	22.0273	26.8129	26.1006	23.0598	23.0336	26.3166	26.022	23.6797	23.3976	26.9816	26.0967	24.0499	23.7882	27.1472	26.5895															By MS/MS	By MS/MS	By MS/MS	By MS/MS	By MS/MS	By MS/MS	By MS/MS	By MS/MS	By MS/MS	By MS/MS	By MS/MS	By MS/MS	By MS/MS	By MS/MS	By MS/MS	By MS/MS
O75110;O75110-2	O75110;O75110-2	Probable phospholipid-transporting ATPase IIA	ATP9A	NaN	25.2275	25.2891	25.2981	23.1185	24.4224	24.6514	25.7817	24.4075	25.0346	25.8421	24.044	24.0735	23.7634	24.6446	25.4526															By MS/MS	By MS/MS	By MS/MS	By MS/MS	By MS/MS	By matching	By MS/MS	By MS/MS	By MS/MS	By MS/MS	By MS/MS	By MS/MS	By MS/MS	By MS/MS	By MS/MS	By MS/MS
O75122-3	O75122-3	CLIP-associating protein 2	CLASP2	19.1844	19.8692	18.9308	21.6926	NaN	19.0826	20.6427	21.9438	NaN	NaN	19.7124	21.9315	19.2858	20.1047	21.2451	21.7493															By MS/MS	By MS/MS	By MS/MS	By MS/MS	By MS/MS	By MS/MS	By MS/MS	By MS/MS	By MS/MS	By MS/MS	By MS/MS	By MS/MS	By MS/MS	By MS/MS	By MS/MS	By MS/MS
O75131;Q86YQ8-2;Q9HCH3-2;Q8IYJ1;Q96A23;O95741;Q9UBL6-2;Q86YQ8;Q96A23-2;Q9HCH3;O95741-2;Q9UBL6	O75131	Copine-3	CPNE3	22.8338	21.2395	22.8887	24.5978	24.5698	24.004	23.4421	24.1687	24.296	22.8363	22.7264	24.3693	21.5979	23.4646	24.4034	25.1714															By MS/MS	By MS/MS	By MS/MS	By MS/MS	By MS/MS	By MS/MS	By MS/MS	By MS/MS	By MS/MS	By MS/MS	By MS/MS	By MS/MS	By MS/MS	By MS/MS	By MS/MS	By MS/MS
O75146;O75146-2	O75146;O75146-2	Huntingtin-interacting protein 1-related protein	HIP1R	19.6724	NaN	19.625	21.993	NaN	20.3608	21.0098	21.0997	21.3427	20.2707	20.9315	21.7958	21.0846	19.8406	22.2609	22.365															By MS/MS	By MS/MS	By MS/MS	By MS/MS	By MS/MS	By MS/MS	By MS/MS	By MS/MS	By MS/MS	By MS/MS	By MS/MS	By MS/MS	By MS/MS	By MS/MS	By MS/MS	By MS/MS
O75165	O75165	DnaJ homolog subfamily C member 13	DNAJC13	21.5354	21.0616	22.0886	20.8287	22.0966	22.1528	21.7099	19.661	22.401	21.7192	21.0263	23.0061	22.5705	21.9837	22.2763	22.3432															By MS/MS	By MS/MS	By MS/MS	By MS/MS	By MS/MS	By MS/MS	By MS/MS	By MS/MS	By MS/MS	By MS/MS	By MS/MS	By MS/MS	By MS/MS	By MS/MS	By MS/MS	By MS/MS
O75175	O75175	CCR4-NOT transcription complex subunit 3	CNOT3	25.1855	25.401	NaN	22.3208	NaN	25.525	NaN	22.1123	NaN	25.8894	NaN	26.6972	NaN	25.8128	26.0224	NaN															By MS/MS	By MS/MS	By MS/MS	By MS/MS	By MS/MS	By MS/MS	By MS/MS	By MS/MS	By MS/MS	By MS/MS	By MS/MS	By MS/MS	By MS/MS	By MS/MS	By MS/MS	By MS/MS
O75223;O75223-3	O75223;O75223-3	Gamma-glutamylcyclotransferase	GGCT	NaN	NaN	NaN	24.5648	24.1638	NaN	23.9412	24.0609	NaN	NaN	NaN	NaN	NaN	NaN	NaN	NaN															By MS/MS	By MS/MS	By MS/MS	By MS/MS	By MS/MS	By MS/MS	By MS/MS	By MS/MS	By MS/MS	By MS/MS	By MS/MS	By MS/MS	By MS/MS	By MS/MS	By MS/MS	By MS/MS
O75251-2;O75251	O75251-2;O75251	NADH dehydrogenase [ubiquinone] iron-sulfur protein 7, mitochondrial	NDUFS7	NaN	NaN	23.7332	NaN	NaN	NaN	NaN	23.8578	NaN	22.613	23.5361	25.1297	NaN	NaN	22.9338	NaN															By MS/MS	By MS/MS	By MS/MS	By MS/MS	By MS/MS	By MS/MS	By MS/MS	By MS/MS	By MS/MS	By MS/MS	By MS/MS	By MS/MS	By MS/MS	By MS/MS	By MS/MS	By MS/MS
O75306-2;O75306	O75306-2;O75306	NADH dehydrogenase [ubiquinone] iron-sulfur protein 2, mitochondrial	NDUFS2	21.923	20.6568	21.6847	20.9968	21.9042	20.7788	24.2613	23.3487	NaN	22.35	24.1841	21.0759	21.9943	NaN	19.4832	23.7584															By MS/MS	By MS/MS	By MS/MS	By MS/MS	By MS/MS	By MS/MS	By MS/MS	By MS/MS	By MS/MS	By MS/MS	By MS/MS	By MS/MS	By MS/MS	By MS/MS	By MS/MS	By MS/MS
O75312	O75312	Zinc finger protein ZPR1	ZPR1	24.3348	23.8204	22.9432	25.1612	25.3188	24.2955	24.0571	25.5422	25.5757	25.1582	24.8193	25.83	24.9777	23.5744	23.255	25.0974															By MS/MS	By MS/MS	By MS/MS	By MS/MS	By MS/MS	By MS/MS	By MS/MS	By MS/MS	By MS/MS	By MS/MS	By MS/MS	By MS/MS	By MS/MS	By MS/MS	By MS/MS	By MS/MS
O75319;O75319-2	O75319	RNA/RNP complex-1-interacting phosphatase	DUSP11	NaN	22.179	NaN	23.3733	21.6133	20.9642	23.8422	24.2053	23.8563	21.371	NaN	NaN	21.4056	20.7549	24.131	21.9216															By MS/MS		By MS/MS			By matching						By matching
O75330-4;O75330-2;O75330;O75330-3	O75330-4;O75330-2;O75330;O75330-3	Hyaluronan mediated motility receptor	HMMR	23.1663	22.3669	24.1097	24.6174	22.0606	22.7977	24.012	24.8219	23.5352	21.9326	24.2417	24.9931	23.4268	22.456	23.342	24.1936															By MS/MS	By MS/MS	By MS/MS	By MS/MS	By MS/MS	By MS/MS	By MS/MS	By MS/MS	By MS/MS	By MS/MS	By MS/MS	By MS/MS	By MS/MS	By MS/MS	By MS/MS	By MS/MS
O75348;O95670-2;O95670	O75348;O95670-2;O95670	V-type proton ATPase subunit G 1;V-type proton ATPase subunit G 2	ATP6V1G1;ATP6V1G2	24.3346	23.4041	25.1739	24.9185	NaN	25.4782	24.0015	25.4726	24.98	25.246	25.5065	24.475	25.1151	25.4819	24.2257	25.5561															By MS/MS	By MS/MS	By MS/MS	By MS/MS	By MS/MS	By MS/MS	By MS/MS	By MS/MS	By MS/MS	By MS/MS	By MS/MS	By MS/MS	By MS/MS	By MS/MS	By MS/MS	By MS/MS
O75351	O75351	Vacuolar protein sorting-associated protein 4B	VPS4B	21.0589	21.0402	NaN	24.4371	23.2476	21.7943	21.1141	24.6239	23.406	NaN	22.5305	24.3229	23.3285	22.6674	23.4617	24.3708															By MS/MS	By MS/MS	By MS/MS	By MS/MS	By MS/MS	By MS/MS	By MS/MS	By MS/MS	By MS/MS	By MS/MS	By MS/MS	By MS/MS	By MS/MS	By MS/MS	By MS/MS	By MS/MS
O75352-2;O75352	O75352-2;O75352	Mannose-P-dolichol utilization defect 1 protein	MPDU1	22.2014	NaN	23.164	24.3778	NaN	NaN	NaN	NaN	NaN	NaN	24.7216	NaN	22.5863	23.0736	NaN	NaN							+	+							By MS/MS	By MS/MS	By MS/MS	By MS/MS	By MS/MS	By MS/MS	By MS/MS	By MS/MS	By MS/MS	By MS/MS	By MS/MS	By MS/MS	By MS/MS	By MS/MS	By MS/MS	By MS/MS
O75367-2;O75367-3;O75367;Q9P0M6	O75367-2;O75367-3;O75367	Core histone macro-H2A.1	H2AFY	22.4985	NaN	24.798	23.908	22.2516	NaN	23.4276	22.6971	NaN	NaN	NaN	22.4004	23.5852	22.0093	NaN	24.4982
O75369-8	O75369-8	Filamin-B	FLNB	25.7418	25.3865	28.4	28.7499	26.1719	25.3554	29.0089	28.252	26.3431	25.5091	28.8129	28.8873	26.4175	25.7391	28.9435	28.2721															By MS/MS	By MS/MS	By MS/MS	By MS/MS	By MS/MS	By MS/MS	By MS/MS	By MS/MS	By MS/MS	By MS/MS	By MS/MS	By MS/MS	By MS/MS	By MS/MS	By MS/MS	By MS/MS
O75382-4;O75382-2;O75382;O75382-3	O75382-4;O75382-2;O75382;O75382-3	Tripartite motif-containing protein 3	TRIM3	NaN	20.0477	22.5243	22.9657	NaN	NaN	23.0354	20.4525	19.6601	21.1352	22.6823	22.1841	NaN	NaN	22.4478	20.5035															By MS/MS	By MS/MS	By MS/MS	By MS/MS	By MS/MS	By MS/MS	By MS/MS	By matching	By MS/MS	By MS/MS	By MS/MS	By MS/MS	By MS/MS	By MS/MS	By MS/MS	By MS/MS
O75386;O75386-2	O75386;O75386-2	Tubby-related protein 3	TULP3	22.1309	22.0285	NaN	22.5293	22.8498	20.9943	22.6894	23.3359	NaN	22.2832	23.1925	23.0051	22.8675	21.5577	NaN	23.3819															By MS/MS	By MS/MS	By matching	By MS/MS	By MS/MS	By MS/MS	By MS/MS	By MS/MS	By MS/MS	By MS/MS	By MS/MS		By MS/MS		By MS/MS	By MS/MS
O75394	O75394	39S ribosomal protein L33, mitochondrial	MRPL33	25.3006	NaN	26.3636	NaN	25.5821	26.4123	27.3378	27.576	NaN	26.7113	27.3874	26.7458	26.3221	26.1434	27.2016	26.9902															By MS/MS	By MS/MS	By MS/MS	By MS/MS	By MS/MS	By MS/MS	By MS/MS	By MS/MS	By matching	By MS/MS	By MS/MS	By MS/MS	By MS/MS	By MS/MS	By MS/MS	By MS/MS
O75396	O75396	Vesicle-trafficking protein SEC22b	SEC22B	22.3986	20.7947	24.593	25.7873	23.0103	23.1976	25.0223	23.7645	23.6096	23.6208	25.1669	25.9414	23.4072	22.4224	24.9801	25.6508															By MS/MS	By MS/MS	By MS/MS	By MS/MS	By MS/MS	By MS/MS	By MS/MS	By MS/MS	By MS/MS	By MS/MS	By MS/MS	By MS/MS	By MS/MS	By MS/MS	By MS/MS	By MS/MS
O75400-2;O75400;O75400-3	O75400-2;O75400;O75400-3	Pre-mRNA-processing factor 40 homolog A	PRPF40A	21.6576	23.4803	25.5343	26.3438	24.4046	23.6578	26.0764	26.5992	25.6182	23.569	26.3875	26.6363	24.471	23.2775	26.0879	27.0281															By MS/MS	By MS/MS	By MS/MS	By MS/MS	By MS/MS	By MS/MS	By MS/MS	By MS/MS	By MS/MS	By MS/MS	By MS/MS	By MS/MS	By MS/MS	By MS/MS	By MS/MS	By MS/MS
O75410-9;O75410;O75410-2;O75410-7;O75410-3;O75410-10;O75410-6;O75410-5;O75410-4;O75410-8	O75410-9;O75410;O75410-2;O75410-7;O75410-3;O75410-10;O75410-6;O75410-5;O75410-4	Transforming acidic coiled-coil-containing protein 1	TACC1	20.5262	20.0752	21.7797	23.6614	21.9921	20.7286	21.9215	22.2084	22.5792	21.2594	22.4462	22.2809	21.3671	21.5593	22.6708	23.0428															By MS/MS	By MS/MS	By MS/MS	By MS/MS	By MS/MS	By MS/MS	By MS/MS	By MS/MS	By MS/MS	By MS/MS	By MS/MS	By MS/MS	By MS/MS	By MS/MS	By MS/MS	By MS/MS
O75431-2;O75431	O75431-2;O75431	Metaxin-2	MTX2	20.339	NaN	24.2692	25.7956	22.9697	21.219	24.8271	25.1306	22.3974	21.4522	24.3663	25.7532	22.2836	20.4246	25.0108	23.9461															By MS/MS	By MS/MS	By MS/MS	By MS/MS	By MS/MS	By MS/MS	By MS/MS	By MS/MS	By MS/MS	By MS/MS	By MS/MS	By MS/MS	By MS/MS	By MS/MS	By MS/MS	By MS/MS
O75436	O75436	Vacuolar protein sorting-associated protein 26A	VPS26A	21.2193	20.358	NaN	24.2542	22.9351	22.1019	NaN	21.8055	23.3869	22.296	NaN	24.747	22.8123	NaN	21.6366	NaN															By MS/MS	By MS/MS	By MS/MS	By MS/MS	By MS/MS	By MS/MS	By MS/MS	By MS/MS	By MS/MS	By MS/MS	By MS/MS	By MS/MS	By MS/MS	By MS/MS	By MS/MS	By MS/MS
O75475;O75475-3;O75475-2	O75475;O75475-3;O75475-2	PC4 and SFRS1-interacting protein	PSIP1	23.1643	22.8937	25.0827	24.6061	23.7939	22.5931	24.0501	24.8322	23.3146	22.2301	24.719	24.3573	22.4394	22.3384	23.8939	24.4364															By MS/MS	By MS/MS	By MS/MS	By MS/MS	By MS/MS	By MS/MS	By MS/MS	By MS/MS	By MS/MS	By MS/MS	By MS/MS	By MS/MS	By MS/MS	By MS/MS	By MS/MS	By MS/MS
O75477	O75477	Erlin-1	ERLIN1	21.1675	22.4687	23.5758	24.9915	23.5725	22.0608	23.2414	22.5395	21.4776	NaN	23.2037	24.4657	23.0623	21.8478	23.4345	23.7091															By MS/MS	By MS/MS	By MS/MS	By MS/MS	By MS/MS	By MS/MS	By MS/MS	By MS/MS	By MS/MS	By MS/MS	By MS/MS	By MS/MS	By MS/MS	By MS/MS	By MS/MS	By MS/MS
O75489;O75489-2	O75489	NADH dehydrogenase [ubiquinone] iron-sulfur protein 3, mitochondrial	NDUFS3	22.327	22.6064	24.1238	23.1249	23.1398	22.9736	24.0583	23.9354	23.5111	23.0792	24.1459	23.8248	NaN	NaN	23.9302	24.7819															By MS/MS	By MS/MS	By MS/MS	By MS/MS	By MS/MS	By MS/MS	By MS/MS	By MS/MS	By MS/MS	By MS/MS	By MS/MS	By MS/MS	By MS/MS	By MS/MS	By MS/MS	By MS/MS
O75494-5;O75494-4;O75494-6;O75494-3;O75494-2;O75494;Q8WXF0	O75494-5;O75494-4;O75494-6;O75494-3;O75494-2;O75494	Serine/arginine-rich splicing factor 10	SRSF10	21.4918	23.5557	24.608	24.2283	21.5686	23.0342	24.8795	23.0587	22.462	24.0372	24.846	23.8877	23.7302	22.1442	25.1581	23.52															By MS/MS	By MS/MS	By MS/MS	By MS/MS	By MS/MS	By MS/MS	By MS/MS	By MS/MS	By MS/MS	By MS/MS	By MS/MS	By MS/MS	By MS/MS	By MS/MS	By MS/MS	By MS/MS
O75506	O75506	Heat shock factor-binding protein 1	HSBP1	27.0373	26.8197	NaN	27.8631	26.5374	27.5545	26.5642	28.0882	28.4792	27.5584	27.7679	28.7612	27.9528	27.6642	26.3595	28.5346															By MS/MS	By MS/MS	By MS/MS	By MS/MS	By MS/MS	By MS/MS	By MS/MS	By MS/MS	By MS/MS	By MS/MS	By MS/MS	By MS/MS	By MS/MS	By MS/MS	By MS/MS	By MS/MS
O75521-2;O75521	O75521-2;O75521	Enoyl-CoA delta isomerase 2, mitochondrial	ECI2	NaN	21.8095	23.9999	25.2006	23.7884	23.5715	25.6014	24.1809	23.7785	21.7747	24.7095	25.0491	23.9152	23.6784	24.7641	24.4493															By MS/MS	By MS/MS	By MS/MS	By MS/MS	By MS/MS	By MS/MS	By MS/MS	By MS/MS	By MS/MS	By MS/MS	By MS/MS	By MS/MS	By MS/MS	By MS/MS	By MS/MS	By MS/MS
O75531	O75531	Barrier-to-autointegration factor;Barrier-to-autointegration factor, N-terminally processed	BANF1	28.618	27.1982	25.3212	30.5007	29.1818	27.3908	25.7443	29.7245	29.6074	27.5844	26.1711	30.2069	29.3493	27.7829	22.9827	28.6737															By MS/MS	By MS/MS	By MS/MS	By MS/MS	By MS/MS	By MS/MS	By MS/MS	By MS/MS	By MS/MS	By MS/MS	By MS/MS	By MS/MS	By MS/MS	By MS/MS	By MS/MS	By MS/MS
O75533;O75533-2	O75533	Splicing factor 3B subunit 1	SF3B1	17.8832	17.6867	20.0078	20.4611	19.3226	20.9306	23.6719	20.4602	20.9328	19.384	20.7583	21.4375	22.286	21.9254	20.4845	20.7808															By MS/MS	By MS/MS	By MS/MS	By MS/MS	By MS/MS	By MS/MS	By MS/MS	By MS/MS	By MS/MS	By MS/MS	By MS/MS	By MS/MS	By MS/MS	By MS/MS	By MS/MS	By MS/MS
O75534-2;O75534;O75534-3;O75534-4	O75534-2;O75534;O75534-3;O75534-4	Cold shock domain-containing protein E1	CSDE1	18.6779	19.2026	20.9639	22.8348	20.4325	21.2024	21.3756	21.811	22.396	21.3178	23.5311	23.5688	22.2298	20.4007	21.5816	23.4193															By MS/MS	By MS/MS	By MS/MS	By MS/MS	By MS/MS	By MS/MS	By MS/MS	By MS/MS	By MS/MS	By MS/MS	By MS/MS	By MS/MS	By MS/MS	By MS/MS	By MS/MS	By MS/MS
O75569;O75569-3;O75569-2	O75569;O75569-3;O75569-2	Interferon-inducible double-stranded RNA-dependent protein kinase activator A	PRKRA	21.6317	NaN	NaN	NaN	NaN	23.3866	NaN	23.2402	20.3269	NaN	NaN	NaN	19.9769	18.9866	22.8546	NaN															By MS/MS	By MS/MS	By MS/MS	By MS/MS	By MS/MS	By MS/MS	By MS/MS	By MS/MS	By MS/MS	By MS/MS	By MS/MS	By MS/MS	By MS/MS	By MS/MS	By MS/MS	By MS/MS
O75607	O75607	Nucleoplasmin-3	NPM3	21.3015	23.7244	24.1162	23.6518	25.7195	23.4857	25.2703	25.5678	25.4668	NaN	25.7737	NaN	22.3817	22.3404	24.0956	26.0911															By MS/MS	By MS/MS	By MS/MS	By MS/MS	By MS/MS	By MS/MS	By MS/MS	By MS/MS	By MS/MS	By MS/MS	By MS/MS	By MS/MS	By MS/MS	By MS/MS	By MS/MS	By MS/MS
O75643;O75643-2	O75643	U5 small nuclear ribonucleoprotein 200 kDa helicase	SNRNP200	19.8586	17.7425	20.1309	22.7164	20.8654	18.0921	21.2989	22.5163	21.0315	18.4392	19.4694	22.9335	18.8283	19.5093	19.8313	20.5671															By MS/MS	By MS/MS	By MS/MS	By MS/MS	By MS/MS	By MS/MS	By MS/MS	By MS/MS	By MS/MS	By MS/MS	By MS/MS	By MS/MS	By MS/MS	By MS/MS	By MS/MS	By MS/MS
O75674-2;O75674;O75674-3	O75674-2;O75674;O75674-3	TOM1-like protein 1	TOM1L1	NaN	22.189	27.4501	27.4526	25.7803	25.2974	27.9585	27.9051	26.8065	26.1149	28.2036	29.474	26.3821	24.7625	27.38	NaN															By MS/MS	By MS/MS	By MS/MS	By MS/MS	By MS/MS	By MS/MS	By MS/MS	By MS/MS	By MS/MS	By MS/MS	By MS/MS	By MS/MS	By MS/MS	By MS/MS	By MS/MS	By MS/MS
O75691	O75691	Small subunit processome component 20 homolog	UTP20	15.4705	NaN	17.0615	19.0946	16.864	16.9653	19.4954	19.2643	19.2038	17.2521	18.6281	19.4164	17.5904	17.0008	19.6146	19.0367															By MS/MS	By MS/MS	By MS/MS	By MS/MS	By MS/MS	By MS/MS	By MS/MS	By MS/MS	By MS/MS	By MS/MS	By MS/MS	By MS/MS	By MS/MS	By MS/MS	By MS/MS	By MS/MS
O75694;O75694-2	O75694;O75694-2	Nuclear pore complex protein Nup155	NUP155	19.0671	19.8965	22.1073	22.2647	21.7707	20.0448	20.7253	22.0164	21.475	20.0555	22.5193	22.9107	21.3827	20.4194	22.2176	23.3086															By MS/MS	By MS/MS	By MS/MS	By MS/MS	By MS/MS	By MS/MS	By MS/MS	By MS/MS	By MS/MS	By MS/MS	By MS/MS	By MS/MS	By MS/MS	By MS/MS	By MS/MS	By MS/MS
O75715	O75715	Epididymal secretory glutathione peroxidase	GPX5	21.3179	22.1616	24.423	23.7831	NaN	NaN	23.5824	23.7212	22.6092	22.6736	23.9096	23.7448	22.297	22.3992	23.608	24.158							+
O75818-2;O75818	O75818-2;O75818	Ribonuclease P protein subunit p40	RPP40	NaN	NaN	18.9713	20.6737	20.1147	NaN	20.5263	20.8335	NaN	NaN	22.8838	21.2676	19.2314	19.4632	19.9682	21.0252															By MS/MS	By MS/MS	By MS/MS	By MS/MS	By MS/MS	By MS/MS	By MS/MS	By MS/MS	By MS/MS	By MS/MS	By MS/MS	By MS/MS	By MS/MS	By MS/MS	By MS/MS	By MS/MS
O75821	O75821	Eukaryotic translation initiation factor 3 subunit G	EIF3G	NaN	21.744	22.2147	24.5704	22.8523	21.6679	21.0075	24.0312	23.1351	23.6342	23.6976	24.6367	23.6629	23.3407	23.5073	23.342															By MS/MS	By MS/MS	By MS/MS	By MS/MS	By MS/MS	By MS/MS	By MS/MS	By MS/MS	By MS/MS	By MS/MS	By MS/MS	By MS/MS	By MS/MS	By MS/MS	By MS/MS	By MS/MS
O75909;O75909-4;O75909-1;O75909-2	O75909;O75909-4;O75909-1;O75909-2	Cyclin-K	CCNK	22.2994	22.3059	24.8547	22.6517	21.7999	21.842	23.7374	22.8761	22.282	22.8658	23.4094	23.1354	22.2528	21.8631	23.0127	23.2752															By MS/MS	By MS/MS	By MS/MS	By MS/MS	By MS/MS	By MS/MS	By MS/MS	By MS/MS	By MS/MS	By MS/MS	By MS/MS	By MS/MS	By MS/MS	By MS/MS	By MS/MS	By MS/MS
O75923-5;O75923-11;O75923-2;O75923-8;O75923-7;O75923-13;O75923-3;O75923-9;O75923;O75923-14;O75923-6;O75923-12;O75923-4;O75923-10;O75923-15	O75923-5;O75923-11;O75923-2;O75923-8;O75923-7;O75923-13;O75923-3;O75923-9;O75923;O75923-14;O75923-6;O75923-12;O75923-4;O75923-10;O75923-15	Dysferlin	DYSF	NaN	18.4005	20.2632	20.9758	NaN	18.332	22.2263	NaN	19.6336	NaN	22.1577	20.6707	19.2496	NaN	21.7797	NaN															By MS/MS	By MS/MS	By MS/MS	By MS/MS	By MS/MS	By MS/MS	By MS/MS	By MS/MS	By MS/MS	By MS/MS	By MS/MS	By MS/MS	By MS/MS	By MS/MS	By MS/MS	By MS/MS
O75934	O75934	Pre-mRNA-splicing factor SPF27	BCAS2	22.4995	NaN	23.0415	25.1546	22.4643	24.3231	24.4329	23.5246	22.857	25.617	24.8811	NaN	NaN	22.0174	24.6753	23.6951															By MS/MS	By MS/MS	By MS/MS	By MS/MS	By MS/MS	By MS/MS	By MS/MS	By MS/MS	By MS/MS	By MS/MS	By MS/MS	By MS/MS	By MS/MS	By MS/MS	By MS/MS	By MS/MS
O75940	O75940	Survival of motor neuron-related-splicing factor 30	SMNDC1	23.6295	23.483	NaN	25.2355	24.6838	24.2788	25.0532	25.6696	NaN	NaN	25.0389	25.3008	22.071	NaN	NaN	25.2709															By MS/MS	By MS/MS	By MS/MS	By MS/MS	By MS/MS	By MS/MS	By MS/MS	By MS/MS	By MS/MS	By MS/MS	By MS/MS	By MS/MS	By MS/MS	By MS/MS	By MS/MS	By MS/MS
O75955;O75955-2	O75955;O75955-2	Flotillin-1	FLOT1	24.8462	23.3906	26.0022	26.7121	26.0654	26.4782	28.0969	27.4431	26.9431	26.9645	27.7164	24.7519	26.6099	26.2933	27.5478	27.6818															By MS/MS	By MS/MS	By MS/MS	By MS/MS	By MS/MS	By MS/MS	By MS/MS	By MS/MS	By MS/MS	By MS/MS	By MS/MS	By MS/MS	By MS/MS	By MS/MS	By MS/MS	By MS/MS
O75962;O75962-4;O75962-2;O75962-5;O75962-3	O75962;O75962-4;O75962-2;O75962-5	Triple functional domain protein	TRIO	NaN	NaN	NaN	19.6271	NaN	18.7178	19.5091	20.9021	NaN	18.9861	19.4798	18.7462	NaN	NaN	18.0763	19.4267															By MS/MS	By MS/MS	By MS/MS	By MS/MS	By MS/MS	By MS/MS	By MS/MS	By MS/MS	By MS/MS	By MS/MS	By MS/MS	By MS/MS	By MS/MS	By MS/MS	By MS/MS	By MS/MS
O75970-5;O75970-3;O75970-2;O75970;Q8NI35-5	O75970-5;O75970-3;O75970-2;O75970	Multiple PDZ domain protein	MPDZ	20.6656	20.1318	19.6792	22.4215	21.1374	18.4131	19.0657	21.9873	20.2432	18.6891	20.0956	21.8763	20.5859	18.1789	21.276	20.189															By MS/MS	By MS/MS	By MS/MS	By MS/MS	By MS/MS	By MS/MS	By MS/MS	By MS/MS	By MS/MS	By MS/MS	By MS/MS	By MS/MS	By MS/MS	By MS/MS	By MS/MS	By MS/MS
O75976;O75976-2	O75976;O75976-2	Carboxypeptidase D	CPD	NaN	NaN	NaN	20.8117	NaN	NaN	21.0033	21.6356	19.1923	20.9444	21.8139	20.718	20.0655	NaN	NaN	NaN															By MS/MS	By MS/MS	By MS/MS	By MS/MS	By MS/MS	By MS/MS	By MS/MS	By MS/MS	By MS/MS	By MS/MS	By MS/MS	By MS/MS	By MS/MS	By MS/MS	By MS/MS	By MS/MS
O76021;O76021-2	O76021	Ribosomal L1 domain-containing protein 1	RSL1D1	21.5958	22.1405	21.3556	25.1337	23.3303	21.7622	23.0495	24.1235	23.849	20.4839	23.4297	24.7449	23.6831	22.4932	21.8162	25.2483															By MS/MS	By MS/MS	By MS/MS	By MS/MS	By MS/MS	By MS/MS	By MS/MS	By MS/MS	By MS/MS	By MS/MS	By MS/MS	By MS/MS	By MS/MS	By MS/MS	By MS/MS	By MS/MS
O76094	O76094	Signal recognition particle subunit SRP72	SRP72	22.532	23.4991	24.1121	24.5858	21.9602	23.6601	25.2613	24.8586	24.214	24.2204	24.95	25.2168	23.7202	23.7128	24.7259	24.7764															By MS/MS	By MS/MS	By MS/MS	By MS/MS	By MS/MS	By MS/MS	By MS/MS	By MS/MS	By MS/MS	By MS/MS	By MS/MS	By MS/MS	By MS/MS	By MS/MS	By MS/MS	By MS/MS
O94761	O94761	ATP-dependent DNA helicase Q4	RECQL4	18.3561	NaN	20.3927	21.2375	19.8046	19.2577	21.0872	22.4084	NaN	19.6996	20.6731	21.4352	21.3735	19.282	20.249	22.2242															By MS/MS	By MS/MS	By MS/MS	By MS/MS	By MS/MS	By MS/MS	By MS/MS	By MS/MS	By matching	By MS/MS	By MS/MS	By MS/MS	By MS/MS	By MS/MS	By MS/MS	By MS/MS
O94766-2;O94766	O94766-2;O94766	Galactosylgalactosylxylosylprotein 3-beta-glucuronosyltransferase 3	B3GAT3	NaN	NaN	NaN	26.7635	23.834	25.392	NaN	27.2203	25.6125	NaN	NaN	27.7163	NaN	24.0292	27.0337	NaN															By MS/MS	By MS/MS	By MS/MS	By MS/MS	By MS/MS	By MS/MS	By MS/MS	By MS/MS	By MS/MS	By MS/MS	By MS/MS	By MS/MS	By MS/MS	By MS/MS	By MS/MS	By MS/MS
O94776;O94776-2	O94776;O94776-2	Metastasis-associated protein MTA2	MTA2	20.9852	19.4911	23.0597	22.1804	20.6306	19.723	22.7704	23.4443	22.2111	NaN	23.4354	22.0757	22.9331	21.5046	22.7087	23.3074															By MS/MS	By MS/MS	By MS/MS	By MS/MS	By MS/MS	By MS/MS	By MS/MS	By MS/MS	By MS/MS	By MS/MS	By MS/MS	By MS/MS	By MS/MS	By MS/MS	By MS/MS	By MS/MS
O94804	O94804	Serine/threonine-protein kinase 10	STK10	19.4122	NaN	NaN	NaN	NaN	NaN	19.6605	20.5302	20.006	19.6347	NaN	21.4573	NaN	NaN	NaN	20.6764															By MS/MS	By MS/MS	By MS/MS	By MS/MS	By MS/MS	By MS/MS	By MS/MS	By MS/MS	By MS/MS	By MS/MS	By MS/MS	By MS/MS	By MS/MS	By MS/MS	By MS/MS	By MS/MS
O94813-3;O94813-2;O94813;O75093-2;O75093	O94813-3;O94813-2;O94813	Slit homolog 2 protein;Slit homolog 2 protein N-product;Slit homolog 2 protein C-product	SLIT2	20.9304	20.9981	23.1167	22.6699	23.744	20.7811	23.2051	23.0742	23.8252	21.5381	23.1716	22.4959	20.6591	20.968	23.6316	23.9725															By MS/MS	By MS/MS	By MS/MS	By MS/MS	By MS/MS	By MS/MS	By MS/MS		By MS/MS	By MS/MS	By MS/MS	By MS/MS	By MS/MS	By MS/MS	By MS/MS	By MS/MS
O94832;B0I1T2-2;B0I1T2-3	O94832	Unconventional myosin-Id	MYO1D	17.2708	19.6086	20.4586	18.229	18.7865	23.8261	23.7981	24.3776	18.9223	22.195	24.8252	NaN	18.407	18.0733	22.9609	NaN																											By MS/MS
O94851-6;O94851-4;O94851-5;O94851-3;O94851;O94851-2	O94851-6;O94851-4;O94851-5;O94851-3;O94851;O94851-2	Protein-methionine sulfoxide oxidase MICAL2	MICAL2	19.7944	19.2643	22.2657	20.9398	22.9887	NaN	23.1156	22.8638	NaN	NaN	23.0564	23.3612	20.7369	22.2653	22.3773	22.8582															By MS/MS	By matching	By MS/MS	By MS/MS	By MS/MS	By MS/MS	By MS/MS	By MS/MS	By MS/MS	By MS/MS	By MS/MS	By MS/MS	By MS/MS	By MS/MS	By MS/MS	By MS/MS
O94855;O94855-2	O94855;O94855-2	Protein transport protein Sec24D	SEC24D	NaN	21.2229	22.394	23.2782	22.2623	22.3665	23.6098	NaN	NaN	22.507	23.5995	23.2306	22.1604	22.5692	NaN	NaN															By MS/MS	By MS/MS	By MS/MS	By MS/MS	By MS/MS	By MS/MS	By MS/MS	By MS/MS	By MS/MS	By MS/MS	By MS/MS	By MS/MS	By MS/MS	By MS/MS	By MS/MS	By MS/MS
O94887-3;O94887-2;O94887	O94887-3;O94887-2;O94887	FERM, RhoGEF and pleckstrin domain-containing protein 2	FARP2	28.23	28.3696	28.8963	29.3524	29.0109	28.9904	29.0554	29.4692	29.2175	29.2785	29.8668	29.5743	28.9737	28.5706	28.9261	29.8007															By MS/MS	By MS/MS	By MS/MS	By MS/MS	By MS/MS				By MS/MS	By MS/MS	By MS/MS		By MS/MS	By MS/MS	By MS/MS	By MS/MS
O94888	O94888	UBX domain-containing protein 7	UBXN7	22.6148	22.3844	NaN	NaN	23.7166	22.5942	22.4948	NaN	24.5802	23.6408	21.8662	24.4174	NaN	22.8673	22.0128	NaN															By MS/MS	By MS/MS	By MS/MS	By MS/MS	By MS/MS	By MS/MS	By MS/MS	By MS/MS	By MS/MS	By MS/MS	By MS/MS	By MS/MS	By MS/MS	By MS/MS	By MS/MS	By MS/MS
O94905;O94905-2;O94905-3	O94905	Erlin-2	ERLIN2	20.7714	21.2263	23.0257	23.7944	22.8531	23.6605	23.5342	23.0934	23.2845	21.4622	22.6957	25.1426	22.3608	23.8159	23.2865	21.8772															By MS/MS	By MS/MS	By MS/MS	By MS/MS	By MS/MS	By MS/MS	By MS/MS	By MS/MS	By MS/MS	By MS/MS	By MS/MS	By MS/MS	By MS/MS	By MS/MS	By MS/MS	By MS/MS
O94906;O94906-2	O94906;O94906-2	Pre-mRNA-processing factor 6	PRPF6	NaN	NaN	18.3483	21.7875	NaN	24.5191	20.2757	19.652	NaN	NaN	NaN	20.1593	NaN	NaN	19.4146	22.5043															By MS/MS	By MS/MS	By MS/MS	By MS/MS	By MS/MS	By MS/MS	By MS/MS	By MS/MS	By MS/MS	By MS/MS	By MS/MS	By MS/MS	By MS/MS	By MS/MS	By MS/MS	By MS/MS
O94929-3;O94929;O94929-2;O94929-4	O94929-3;O94929;O94929-2	Actin-binding LIM protein 3	ABLIM3	25.9414	25.632	26.9831	28.2054	26.513	25.9881	27.6118	27.9839	26.8032	26.1308	27.8123	28.4989	26.5653	26.4793	27.2021	28.1661															By MS/MS	By MS/MS	By MS/MS	By MS/MS	By MS/MS	By MS/MS	By MS/MS	By MS/MS	By MS/MS	By MS/MS	By MS/MS	By MS/MS	By MS/MS	By MS/MS	By MS/MS	By matching
O94973-2;O94973;O94973-3	O94973-2;O94973;O94973-3	AP-2 complex subunit alpha-2	AP2A2	25.2498	24.73	26.2577	27.7922	26.5171	25.0238	27.153	27.0933	26.6835	24.9011	26.7542	27.8936	25.9932	25.512	25.7067	26.955															By MS/MS	By MS/MS	By MS/MS	By MS/MS	By MS/MS	By MS/MS	By MS/MS	By MS/MS	By MS/MS	By MS/MS	By MS/MS	By MS/MS	By MS/MS	By MS/MS	By MS/MS	By MS/MS
O94979-6;O94979-3;O94979-10;O94979-4;O94979-9;O94979-2;O94979;O94979-8;O94979-7;O94979-5	O94979-6;O94979-3;O94979-10;O94979-4;O94979-9;O94979-2;O94979;O94979-8;O94979-7;O94979-5	Protein transport protein Sec31A	SEC31A	22.1523	22.6572	22.1716	23.6589	23.1965	NaN	NaN	23.6207	23.5144	NaN	NaN	23.4732	NaN	23.1921	NaN	23.879															By MS/MS	By MS/MS	By MS/MS	By MS/MS	By MS/MS	By MS/MS	By MS/MS	By MS/MS	By MS/MS	By MS/MS	By MS/MS	By MS/MS	By MS/MS	By MS/MS	By MS/MS	By MS/MS
O95159	O95159	Zinc finger protein-like 1	ZFPL1	21.7342	22.2114	23.6183	24.9435	24.2446	22.8371	24.8395	NaN	24.3073	NaN	25.4159	25.055	22.8798	23.595	24.7502	24.8846															By MS/MS	By matching	By MS/MS	By MS/MS	By MS/MS	By MS/MS	By MS/MS	By MS/MS	By MS/MS	By MS/MS	By MS/MS	By MS/MS	By MS/MS	By MS/MS	By MS/MS	By MS/MS
O95182	O95182	NADH dehydrogenase [ubiquinone] 1 alpha subcomplex subunit 7	NDUFA7	NaN	NaN	23.5847	NaN	22.7629	NaN	25.1323	24.4777	NaN	NaN	NaN	24.3173	NaN	NaN	24.3823	24.6588															By MS/MS	By MS/MS	By MS/MS	By MS/MS	By MS/MS	By MS/MS	By MS/MS	By MS/MS	By MS/MS	By MS/MS	By MS/MS	By MS/MS	By MS/MS	By MS/MS	By MS/MS	By MS/MS
O95197-7;O95197-2;O95197;O95197-3;O95197-4;O95197-6;O95197-5	O95197-7;O95197-2;O95197	Reticulon-3	RTN3	21.058	NaN	20.8333	21.8796	NaN	21.7206	22.0829	20.9743	21.0049	NaN	21.9337	20.9202	NaN	NaN	21.9471	22.0753															By MS/MS	By MS/MS	By MS/MS	By MS/MS	By MS/MS	By MS/MS	By MS/MS	By MS/MS	By MS/MS	By MS/MS	By MS/MS	By MS/MS	By MS/MS	By MS/MS	By MS/MS	By MS/MS
O95208-5	O95208-5	Epsin-2	EPN2	23.0705	22.7093	NaN	25.1509	23.9144	23.5139	24.5231	25.1787	24.297	NaN	24.8945	24.9572	NaN	23.5488	24.5755	24.8851															By matching	By matching	By matching	By matching	By matching	By matching	By matching	By matching	By matching	By matching	By matching	By matching	By matching	By matching	By matching	By matching
O95232	O95232	Luc7-like protein 3	LUC7L3	26.1936	25.8839	28.2272	28.3649	26.4638	26.8951	28.4277	28.6124	27.4405	26.8744	28.4409	28.4488	27.0355	26.6052	28.395	28.798															By MS/MS	By MS/MS	By MS/MS	By MS/MS	By MS/MS	By MS/MS	By MS/MS	By MS/MS	By MS/MS	By MS/MS	By MS/MS	By MS/MS	By MS/MS	By MS/MS	By MS/MS	By MS/MS
O95235-2;O95235	O95235-2;O95235	Kinesin-like protein KIF20A	KIF20A	NaN	NaN	19.3535	21.6172	21.4541	NaN	22.2757	21.4425	NaN	21.1866	21.6005	21.0826	NaN	NaN	NaN	21.6514															By MS/MS	By MS/MS	By MS/MS	By MS/MS	By MS/MS	By MS/MS	By MS/MS	By MS/MS	By MS/MS	By MS/MS	By MS/MS	By MS/MS	By MS/MS	By MS/MS	By MS/MS	By matching
O95239;O95239-2	O95239;O95239-2	Chromosome-associated kinesin KIF4A	KIF4A	19.6006	19.9004	22.0961	20.0392	20.1516	19.6844	20.677	21.4642	20.7167	20.7699	20.6961	21.8459	21.0195	NaN	21.3388	20.5698															By MS/MS	By MS/MS	By MS/MS	By MS/MS	By MS/MS	By MS/MS	By MS/MS	By MS/MS	By MS/MS	By MS/MS	By MS/MS	By MS/MS	By MS/MS	By MS/MS	By MS/MS	By MS/MS
O95292;O95292-2	O95292	Vesicle-associated membrane protein-associated protein B/C	VAPB	23.6192	23.8998	25.2175	25.8925	25.4879	24.6836	25.6518	25.3278	24.5017	23.5675	25.6756	26.6992	24.6168	24.3157	25.5114	25.6401															By MS/MS	By MS/MS	By MS/MS	By MS/MS	By MS/MS	By MS/MS	By MS/MS	By MS/MS	By MS/MS	By MS/MS	By MS/MS	By MS/MS	By MS/MS	By MS/MS	By MS/MS	By MS/MS
O95297-2;O95297;O95297-4;O95297-3;O95297-5	O95297-2;O95297;O95297-4;O95297-3	Myelin protein zero-like protein 1	MPZL1	24.9176	25.4227	27.3366	22.9294	23.343	26.4798	25.0517	23.2893	25.303	25.7263	24.532	NaN	25.0169	25.3439	25.3306	24.9232															By MS/MS	By matching	By MS/MS	By MS/MS	By MS/MS	By MS/MS	By MS/MS	By MS/MS	By MS/MS	By matching	By MS/MS	By MS/MS	By matching	By matching	By MS/MS
O95299;O95299-2	O95299;O95299-2	NADH dehydrogenase [ubiquinone] 1 alpha subcomplex subunit 10, mitochondrial	NDUFA10	21.8905	20.4065	23.3278	22.6931	21.5141	22.6051	24.0319	21.9546	23.0313	22.8643	24.1648	22.3369	22.3329	22.1703	23.1865	23.2081															By MS/MS	By MS/MS	By MS/MS	By MS/MS	By MS/MS	By MS/MS	By MS/MS	By MS/MS	By MS/MS	By MS/MS	By MS/MS	By MS/MS	By MS/MS	By MS/MS	By MS/MS	By MS/MS
O95347	O95347	Structural maintenance of chromosomes protein 2	SMC2	18.9198	18.9681	20.5004	21.6334	20.2087	20.3574	21.456	22.5109	21.5722	NaN	21.9228	22.6988	20.2729	20.0275	20.5184	22.6775															By MS/MS	By MS/MS	By MS/MS	By MS/MS	By MS/MS	By MS/MS	By MS/MS	By MS/MS	By MS/MS	By MS/MS	By MS/MS	By MS/MS	By MS/MS	By MS/MS	By MS/MS	By MS/MS
O95352;O95352-2;O95352-3	O95352;O95352-2;O95352-3	Ubiquitin-like modifier-activating enzyme ATG7	ATG7	18.7626	19.6372	21.903	NaN	NaN	NaN	21.8611	21.1939	NaN	NaN	NaN	NaN	NaN	NaN	20.7276	NaN															By MS/MS	By MS/MS	By MS/MS	By MS/MS	By MS/MS	By MS/MS	By MS/MS	By MS/MS	By MS/MS	By MS/MS	By MS/MS	By MS/MS	By MS/MS	By MS/MS	By MS/MS	By MS/MS
O95363	O95363	Phenylalanine--tRNA ligase, mitochondrial	FARS2	NaN	21.0393	22.7375	23.5745	21.6779	NaN	NaN	22.9564	22.1357	21.405	24.0233	23.6766	NaN	21.1262	NaN	23.684															By MS/MS	By MS/MS	By MS/MS	By MS/MS	By MS/MS	By MS/MS	By MS/MS	By MS/MS	By MS/MS	By MS/MS	By MS/MS	By MS/MS	By MS/MS	By MS/MS	By MS/MS	By MS/MS
O95373	O95373	Importin-7	IPO7	20.2574	19.3637	21.4235	23.3695	NaN	20.3243	21.1397	23.1083	21.9531	NaN	23.5239	23.4939	19.4515	20.5658	23.4103	20.8928															By MS/MS	By MS/MS	By MS/MS	By MS/MS	By MS/MS	By MS/MS	By MS/MS	By MS/MS	By MS/MS	By MS/MS	By MS/MS	By MS/MS	By MS/MS	By MS/MS	By MS/MS	By MS/MS
O95394;O95394-3;O95394-4	O95394;O95394-3;O95394-4	Phosphoacetylglucosamine mutase	PGM3	NaN	NaN	21.5404	22.9956	21.9499	21.1469	NaN	22.9396	NaN	NaN	22.1744	22.3844	20.1376	21.3899	20.3797	22.3871															By MS/MS	By MS/MS	By MS/MS	By MS/MS	By MS/MS	By MS/MS	By MS/MS	By MS/MS	By MS/MS	By MS/MS	By MS/MS	By MS/MS	By MS/MS	By MS/MS	By MS/MS	By MS/MS
O95399;O95399-2	O95399;O95399-2	Urotensin-2	UTS2	25.9128	24.9347	27.4801	26.1126	23.9342	25.0648	NaN	25.2848	26.4168	25.4841	25.8894	25.8693	25.6361	25.6803	NaN	NaN															By MS/MS	By MS/MS	By MS/MS	By MS/MS	By MS/MS	By MS/MS	By MS/MS	By MS/MS	By MS/MS	By MS/MS	By MS/MS	By MS/MS	By MS/MS	By MS/MS	By MS/MS	By MS/MS
O95425-4;O95425;O95425-3;O95425-2	O95425-4;O95425;O95425-3;O95425-2	Supervillin	SVIL	25.6828	26.1106	26.0465	26.8924	26.2359	26.3348	26.2202	26.697	26.3462	26.6676	26.5473	27.2277	26.0679	26.7319	26.5591	26.6518															By matching	By matching		By MS/MS	By matching	By MS/MS		By matching	By matching	By matching	By MS/MS	By matching	By matching	By matching	By MS/MS	By matching
O95433;O95433-2	O95433;O95433-2	Activator of 90 kDa heat shock protein ATPase homolog 1	AHSA1	22.9447	22.6499	22.5225	24.4393	22.9002	23.3445	23.4378	24.1826	23.1888	22.7153	23.906	24.3665	22.9238	23.1891	23.1354	24.3613															By MS/MS	By MS/MS	By MS/MS	By MS/MS	By MS/MS	By MS/MS	By MS/MS	By MS/MS	By MS/MS	By MS/MS	By MS/MS	By MS/MS	By MS/MS	By MS/MS	By MS/MS	By MS/MS
O95470	O95470	Sphingosine-1-phosphate lyase 1	SGPL1	24.8249	25.3309	27.3011	27.9646	25.3131	25.8149	27.5108	28.1488	26.1434	25.6418	27.784	28.2323	25.3304	25.7737	27.2858	28.3079															By MS/MS	By MS/MS	By MS/MS	By MS/MS	By MS/MS	By MS/MS	By MS/MS	By MS/MS	By MS/MS	By MS/MS	By MS/MS	By MS/MS	By MS/MS	By MS/MS	By MS/MS	By MS/MS
O95478	O95478	Ribosome biogenesis protein NSA2 homolog	NSA2	21.7695	NaN	22.8481	23.7022	NaN	NaN	22.9763	NaN	23.8685	22.3643	23.3701	23.1566	NaN	NaN	23.5389	24.1844																By MS/MS				By MS/MS		By MS/MS		By MS/MS			By MS/MS	By matching	By matching
O95573	O95573	Long-chain-fatty-acid--CoA ligase 3	ACSL3	20.0437	20.6371	24.2122	24.8744	22.6807	22.5292	24.4768	23.7912	22.4086	21.7683	25.0116	24.6547	22.1179	22.1464	25.1688	24.703															By MS/MS	By MS/MS	By MS/MS	By MS/MS	By MS/MS	By MS/MS	By MS/MS	By MS/MS	By MS/MS	By MS/MS	By MS/MS	By MS/MS	By MS/MS	By MS/MS	By MS/MS	By MS/MS
O95674	O95674	Phosphatidate cytidylyltransferase 2	CDS2	21.2977	NaN	21.838	23.8796	NaN	22.2633	22.272	23.2705	NaN	NaN	NaN	24.1684	NaN	20.6861	22.21	NaN															By MS/MS	By MS/MS	By MS/MS	By MS/MS	By MS/MS	By MS/MS	By MS/MS	By MS/MS	By MS/MS	By MS/MS	By MS/MS	By MS/MS	By MS/MS	By MS/MS	By MS/MS	By MS/MS
O95782-2;O95782	O95782-2;O95782	AP-2 complex subunit alpha-1	AP2A1	27.486	27.0398	27.6931	29.1806	28.3079	27.2572	28.7632	28.9764	28.7166	27.8084	28.2184	29.5093	28.2962	27.6304	27.9547	28.6105															By MS/MS	By MS/MS	By MS/MS	By MS/MS	By MS/MS	By MS/MS	By MS/MS	By MS/MS	By MS/MS	By MS/MS	By MS/MS	By MS/MS	By MS/MS	By MS/MS	By MS/MS	By MS/MS
O95793-2;O95793;O95793-3	O95793-2;O95793;O95793-3	Double-stranded RNA-binding protein Staufen homolog 1	STAU1	24.6988	23.6024	24.3755	25.5626	24.9782	23.8763	24.7844	25.2126	25.3782	24.8051	24.4248	25.2421	24.1278	22.9842	23.5163	24.5334															By MS/MS	By MS/MS	By MS/MS	By MS/MS	By MS/MS	By MS/MS	By MS/MS	By MS/MS	By MS/MS	By MS/MS	By MS/MS	By MS/MS	By MS/MS	By MS/MS	By MS/MS	By MS/MS
O95810	O95810	Serum deprivation-response protein	SDPR	21.9416	21.991	24.8069	26.9079	23.1262	22.7046	25.6772	25.6604	23.0231	22.4229	26.5996	26.0932	21.7827	23.1089	25.2599	25.8748															By MS/MS	By MS/MS	By MS/MS	By MS/MS	By MS/MS	By MS/MS	By MS/MS	By MS/MS	By MS/MS	By MS/MS	By MS/MS	By MS/MS	By MS/MS	By MS/MS	By MS/MS	By MS/MS
O95816;O95816-2	O95816;O95816-2	BAG family molecular chaperone regulator 2	BAG2	28.3774	28.3174	27.3504	28.8575	28.684	28.5275	27.2634	28.8246	29.4411	29.0924	28.1139	29.3304	28.6113	28.802	28.046	28.0485															By MS/MS	By MS/MS	By MS/MS	By MS/MS	By MS/MS	By MS/MS	By MS/MS	By MS/MS	By MS/MS	By MS/MS	By MS/MS	By MS/MS	By MS/MS	By MS/MS	By MS/MS	By MS/MS
O95817	O95817	BAG family molecular chaperone regulator 3	BAG3	20.4269	NaN	20.9516	NaN	NaN	20.6827	22.2608	21.76	21.9652	NaN	22.3282	21.4565	20.8525	NaN	22.4464	21.3139															By MS/MS	By MS/MS	By MS/MS	By MS/MS	By MS/MS	By MS/MS	By MS/MS	By MS/MS	By MS/MS	By MS/MS	By MS/MS	By MS/MS	By MS/MS	By MS/MS	By MS/MS	By MS/MS
O95819-6;O95819;O95819-4;O95819-2;O95819-5;O95819-3	O95819-6;O95819;O95819-4;O95819-2;O95819-5;O95819-3	Mitogen-activated protein kinase kinase kinase kinase 4	MAP4K4	20.1752	21.3748	20.1158	21.8837	20.4853	19.3044	22.7024	21.732	20.6198	18.9537	20.1895	21.9099	21.104	22.5776	20.9798	21.6701															By MS/MS	By MS/MS	By MS/MS	By MS/MS	By MS/MS	By MS/MS	By MS/MS	By MS/MS	By MS/MS	By MS/MS	By MS/MS	By MS/MS	By MS/MS	By MS/MS	By MS/MS	By MS/MS
O95841	O95841	Angiopoietin-related protein 1	ANGPTL1	NaN	21.2359	19.9621	23.7836	NaN	21.8628	19.8966	23.121	22.5399	23.1643	23.549	23.4467	22.8343	NaN	21.5897	22.9446																By MS/MS	By MS/MS		By MS/MS						By MS/MS			By MS/MS	By MS/MS	By matching
O95864;O95864-3;O95864-4;O95864-2	O95864;O95864-3;O95864-4;O95864-2	Fatty acid desaturase 2	FADS2	21.1748	22.452	22.2665	26.2577	23.4868	NaN	22.2838	21.6222	NaN	NaN	24.2612	25.1756	23.9448	22.0265	23.956	25.9086															By MS/MS	By MS/MS	By MS/MS	By MS/MS	By MS/MS	By MS/MS	By MS/MS	By MS/MS	By MS/MS	By MS/MS	By MS/MS	By MS/MS	By MS/MS	By MS/MS	By MS/MS	By MS/MS
O95870;O95870-2	O95870;O95870-2	Abhydrolase domain-containing protein 16A	ABHD16A	25.8229	25.8985	25.8684	NaN	26.642	26.222	NaN	NaN	27.0542	26.6793	20.912	22.7428	26.8605	25.169	26.5581	27.5639					+	+									By MS/MS	By MS/MS	By MS/MS	By MS/MS	By MS/MS	By MS/MS	By MS/MS	By MS/MS	By MS/MS	By MS/MS	By MS/MS	By MS/MS	By MS/MS	By MS/MS	By MS/MS	By MS/MS
O96019-2;O96019;O94805	O96019-2;O96019	Actin-like protein 6A	ACTL6A	21.9765	21.5421	23.3566	24.9122	22.1304	22.1286	22.2153	23.7985	24.5726	NaN	24.2707	25.1563	23.7381	21.9195	23.5274	23.1753															By MS/MS	By MS/MS	By MS/MS	By MS/MS	By MS/MS	By MS/MS	By MS/MS	By MS/MS	By MS/MS	By MS/MS	By MS/MS	By MS/MS	By MS/MS	By MS/MS	By MS/MS	By MS/MS
O96033	O96033	Molybdopterin synthase sulfur carrier subunit	MOCS2	23.8876	23.7559	23.5868	25.8047	24.8954	24.6493	24.5541	25.4839	24.8622	24.6459	25.062	26.0365	24.8236	24.1873	24.6436	25.4386															By MS/MS	By matching	By matching	By MS/MS	By matching	By matching	By MS/MS		By matching	By matching	By matching		By matching			By matching
P00338;P00338-3;P00338-4;P00338-5;P00338-2;Q6ZMR3	P00338;P00338-3;P00338-4;P00338-5;P00338-2	L-lactate dehydrogenase A chain	LDHA	20.9627	21.0696	25.1755	27.8077	22.3718	23.4154	26.0152	27.2679	24.984	24.8149	26.8013	27.3537	23.3243	23.3304	25.5157	26.706															By MS/MS	By MS/MS	By MS/MS	By MS/MS	By MS/MS	By MS/MS	By MS/MS	By MS/MS	By MS/MS	By MS/MS	By MS/MS	By MS/MS	By MS/MS	By MS/MS	By MS/MS	By MS/MS
P00367;P00367-3;P49448;P00367-2	P00367;P00367-3;P49448;P00367-2	Glutamate dehydrogenase 1, mitochondrial;Glutamate dehydrogenase 2, mitochondrial	GLUD1;GLUD2	19.3856	NaN	24.2115	23.1523	20.3581	20.0663	23.3796	22.1526	20.2634	20.3598	24.1213	NaN	20.0501	20.6643	23.9465	23.2895															By MS/MS	By MS/MS	By MS/MS	By MS/MS	By MS/MS	By MS/MS	By MS/MS	By MS/MS	By MS/MS	By MS/MS	By MS/MS	By MS/MS	By MS/MS	By MS/MS	By MS/MS	By MS/MS
P00387-2;P00387;P00387-3	P00387-2;P00387;P00387-3	NADH-cytochrome b5 reductase 3;NADH-cytochrome b5 reductase 3 membrane-bound form;NADH-cytochrome b5 reductase 3 soluble form	CYB5R3	22.0455	21.6765	24.1295	25.7832	25.1156	22.5269	25.0168	24.9952	25.2976	22.7874	24.9374	25.7358	24.8993	21.6461	24.2733	25.5617															By MS/MS	By MS/MS	By MS/MS	By MS/MS	By MS/MS	By MS/MS	By MS/MS	By MS/MS	By MS/MS	By MS/MS	By MS/MS	By MS/MS	By MS/MS	By MS/MS	By MS/MS	By MS/MS
P00390-2;P00390-3;P00390;P00390-5;P00390-4	P00390-2;P00390-3;P00390;P00390-5;P00390-4	Glutathione reductase, mitochondrial	GSR	20.5126	20.9307	24.0605	22.6336	22.0617	21.4408	21.9973	22.9531	22.4509	23.3511	22.2418	22.5604	21.6515	20.739	21.8729	22.8397															By MS/MS	By MS/MS	By MS/MS	By MS/MS	By MS/MS	By MS/MS	By MS/MS	By MS/MS	By MS/MS	By MS/MS	By MS/MS	By MS/MS	By MS/MS	By MS/MS	By MS/MS	By MS/MS
P00403	P00403	Cytochrome c oxidase subunit 2	MT-CO2	23.2949	23.1439	25.4537	26.3876	24.8454	24.9314	26.7182	26.4187	26.2109	25.8039	27.6513	27.8237	24.5125	24.32	26.4087	26.7553															By MS/MS	By MS/MS	By MS/MS	By MS/MS	By MS/MS	By MS/MS	By MS/MS	By MS/MS	By MS/MS	By MS/MS	By MS/MS	By MS/MS	By MS/MS	By MS/MS	By MS/MS	By MS/MS
P00492	P00492	Hypoxanthine-guanine phosphoribosyltransferase	HPRT1	24.4296	23.779	24.1187	26.9319	26.1923	24.8387	26.0415	26.4648	25.1456	24.3519	25.6769	26.9716	25.3045	24.7883	25.4086	26.1116															By MS/MS	By MS/MS	By MS/MS	By MS/MS	By MS/MS	By MS/MS	By MS/MS	By MS/MS	By MS/MS	By MS/MS	By MS/MS	By MS/MS	By MS/MS	By MS/MS	By MS/MS	By MS/MS
P00558;P00558-2;P07205	P00558;P00558-2	Phosphoglycerate kinase 1	PGK1	NaN	20.2989	NaN	23.1811	21.8359	20.9131	22.7585	23.8795	21.677	21.0137	23.7121	23.6234	24.087	21.5152	24.2713	24.9821															By MS/MS	By MS/MS	By MS/MS	By MS/MS	By MS/MS	By MS/MS	By MS/MS	By MS/MS	By MS/MS	By MS/MS	By MS/MS	By MS/MS	By MS/MS	By MS/MS	By MS/MS	By MS/MS
P00736	P00736	Complement C1r subcomponent;Complement C1r subcomponent heavy chain;Complement C1r subcomponent light chain	C1R	19.2064	21.8765	21.6946	22.2685	23.1137	19.7476	21.4611	21.9909	23.5707	23.4495	22.0116	22.321	22.7564	22.8781	21.4682	20.8605
P00747	P00747	Plasminogen;Plasmin heavy chain A;Activation peptide;Angiostatin;Plasmin heavy chain A, short form;Plasmin light chain B	PLG	22.0271	22.8095	23.7015	23.6339	22.2745	22.926	24.3774	23.7215	23.8105	22.9026	24.2026	24.1749	22.8774	22.5905	24.0702	24.1346
P00750-4;P00750;P00750-3;P00750-2	P00750-4;P00750;P00750-3	Tissue-type plasminogen activator;Tissue-type plasminogen activator chain A;Tissue-type plasminogen activator chain B	PLAT	21.8083	22.2005	23.2241	22.7245	23.7905	22.9185	24.7378	23.969	22.1696	23.5789	24.0694	23.85	21.2411	21.4923	23.8783	23.2363															By matching	By MS/MS	By MS/MS	By MS/MS	By MS/MS	By MS/MS	By MS/MS	By MS/MS	By MS/MS	By MS/MS	By MS/MS	By MS/MS	By MS/MS	By matching	By MS/MS	By MS/MS
P00918	P00918	Carbonic anhydrase 2	CA2	21.0612	21.4761	24.3725	NaN	NaN	NaN	NaN	NaN	NaN	NaN	NaN	NaN	NaN	NaN	NaN	NaN															By MS/MS	By MS/MS	By MS/MS	By MS/MS	By MS/MS	By MS/MS	By MS/MS	By MS/MS	By MS/MS	By MS/MS	By MS/MS	By MS/MS	By MS/MS	By MS/MS	By MS/MS	By MS/MS
P01024	P01024	Complement C3;Complement C3 beta chain;C3-beta-c;Complement C3 alpha chain;C3a anaphylatoxin;Acylation stimulating protein;Complement C3b alpha chain;Complement C3c alpha chain fragment 1;Complement C3dg fragment;Complement C3g fragment;Complement C3d fragment;Complement C3f fragment;Complement C3c alpha chain fragment 2	C3	22.6457	23.0162	24.3788	24.1138	23.4137	23.7222	24.8325	25.1887	23.9235	24.0423	24.7455	24.2321	23.4473	23.7501	24.3904	25.4501
P01116-2;P01116	P01116-2;P01116	GTPase KRas;GTPase KRas, N-terminally processed	KRAS	24.2435	NaN	23.3342	25.9051	26.5518	NaN	26.7839	26.6322	26.2131	NaN	NaN	NaN	25.4846	21.9526	31.3345	31.7284	+		+	+	+	+									By MS/MS	By MS/MS	By MS/MS	By MS/MS	By MS/MS	By MS/MS	By MS/MS	By MS/MS	By MS/MS	By MS/MS	By MS/MS	By MS/MS	By MS/MS	By MS/MS	By MS/MS	By MS/MS
P01859	P01859	Ig gamma-2 chain C region	IGHG2	26.452	25.4377	27.739	25.7504	26.2666	26.8996	26.3663	25.6689	26.8266	27.0147	26.6897	25.9976	25.2676	26.875	28.1488	26.7993																By matching					By matching
P02545;P02545-6;P02545-3;P02545-5;P02545-4;REV__Q5VX52	P02545;P02545-6;P02545-3;P02545-5;P02545-4	Prelamin-A/C;Lamin-A/C	LMNA	24.9305	24.6627	26.901	28.1957	25.5942	25.2499	27.4987	27.7471	26.8188	26.0512	27.5992	27.9177	26.4545	24.9474	26.8971	27.8325															By MS/MS	By MS/MS	By MS/MS	By MS/MS	By MS/MS	By MS/MS	By MS/MS	By MS/MS	By MS/MS	By MS/MS	By MS/MS	By MS/MS	By MS/MS	By MS/MS	By MS/MS	By MS/MS
P02675	P02675	Fibrinogen beta chain;Fibrinopeptide B;Fibrinogen beta chain	FGB	20.9583	21.5477	23.1565	21.7211	NaN	NaN	24.0341	24.3726	22.0872	21.5243	21.8944	23.0576	20.7435	NaN	21.968	21.899
P02679-2;P02679	P02679-2;P02679	Fibrinogen gamma chain	FGG	22.0172	21.5464	24.9449	24.5194	21.3366	23.2845	24.3649	23.6788	22.7083	22.1804	24.1827	23.6782	23.0084	22.4218	24.9633	24.6565
P02745	P02745	Complement C1q subcomponent subunit A	C1QA	27.703	28.1095	29.2278	29.0215	29.1562	28.1662	29.3676	29.3493	29.0187	28.4171	29.9678	28.9788	27.8653	28.4637	29.7837	29.8032
P02746	P02746	Complement C1q subcomponent subunit B	C1QB	27.4625	27.8615	28.4147	27.9692	27.2469	27.9354	28.1392	28.0077	27.7001	28.022	28.5812	27.9836	27.7962	27.9268	28.37	28.4272																By MS/MS	By MS/MS	By matching	By MS/MS	By MS/MS	By MS/MS	By MS/MS	By MS/MS	By MS/MS	By MS/MS		By MS/MS	By MS/MS	By MS/MS	By MS/MS
P02751;P02751-3;P02751-6;P02751-5;P02751-17;P02751-15;P02751-7;P02751-8;P02751-14;P02751-9;P02751-10;P02751-4;P02751-13;P02751-11;P02751-12;P02751-16;P02751-2	P02751;P02751-3;P02751-6;P02751-5;P02751-17;P02751-15;P02751-7;P02751-8;P02751-14;P02751-9;P02751-10;P02751-4;P02751-13;P02751-11;P02751-12	Fibronectin;Anastellin;Ugl-Y1;Ugl-Y2;Ugl-Y3	FN1	19.9295	19.1715	24.9715	26.5446	22.0493	21.1679	25.492	26.4159	22.0819	21.6355	25.7078	26.7043	21.4303	21.5348	25.3027	26.216															By MS/MS	By MS/MS	By MS/MS	By MS/MS	By MS/MS	By MS/MS	By MS/MS	By MS/MS	By MS/MS	By MS/MS	By MS/MS	By MS/MS	By MS/MS	By MS/MS	By MS/MS	By MS/MS
P02786	P02786	Transferrin receptor protein 1;Transferrin receptor protein 1, serum form	TFRC	20.3283	NaN	21.1935	21.2685	NaN	20.3915	22.2813	21.9007	21.655	19.9571	21.3254	21.8746	19.7587	20.5056	21.5283	22.0091															By MS/MS	By MS/MS	By MS/MS	By MS/MS	By MS/MS	By MS/MS	By MS/MS	By MS/MS	By MS/MS	By MS/MS	By MS/MS	By MS/MS	By MS/MS	By MS/MS	By MS/MS	By MS/MS
P04075;P05062	P04075	Fructose-bisphosphate aldolase A	ALDOA	NaN	NaN	22.1964	25.7545	NaN	NaN	23.7999	24.9202	NaN	21.9698	23.6007	25.257	21.3688	NaN	23.0658	24.5042															By MS/MS	By MS/MS	By MS/MS	By MS/MS	By MS/MS	By MS/MS	By MS/MS	By MS/MS	By MS/MS	By MS/MS	By MS/MS	By MS/MS	By MS/MS	By MS/MS	By MS/MS	By MS/MS
P04080	P04080	Cystatin-B	CSTB	25.9718	26.0947	25.1267	27.1359	27.44	26.3335	25.8173	27.2538	26.6166	26.958	26.0063	26.9538	26.5142	26.4564	25.861	26.9966															By MS/MS	By MS/MS	By MS/MS	By MS/MS	By MS/MS	By MS/MS	By MS/MS	By MS/MS	By MS/MS	By MS/MS	By MS/MS	By MS/MS	By MS/MS	By MS/MS	By MS/MS	By MS/MS
P04083	P04083	Annexin A1	ANXA1	21.9487	21.5202	24.4619	25.5966	23.415	22.9667	18.8237	24.7785	22.7782	23.1295	23.301	24.7176	23.913	19.9726	24.8951	23.26															By MS/MS	By MS/MS	By MS/MS	By MS/MS	By MS/MS	By MS/MS	By MS/MS	By MS/MS	By MS/MS	By MS/MS	By MS/MS	By MS/MS	By MS/MS	By MS/MS	By MS/MS	By MS/MS
P04183	P04183	Thymidine kinase, cytosolic	TK1	21.7337	21.7498	23.1965	24.6362	22.9174	22.701	23.0193	24.0724	23.9057	22.0633	24.5186	23.5927	21.9754	21.8147	23.4501	24.725															By MS/MS	By MS/MS	By MS/MS	By MS/MS	By MS/MS	By MS/MS	By MS/MS	By MS/MS	By MS/MS	By MS/MS	By MS/MS	By MS/MS	By MS/MS	By MS/MS	By MS/MS	By MS/MS
P04406;O14556	P04406	Glyceraldehyde-3-phosphate dehydrogenase	GAPDH	24.1723	21.9773	24.4056	28.3382	23.8627	24.8248	26.3997	26.8377	25.1926	25.4047	26.8737	28.1633	23.6138	24.1682	25.6568	27.3963															By MS/MS	By MS/MS	By MS/MS	By MS/MS	By MS/MS	By MS/MS	By MS/MS	By MS/MS	By MS/MS	By MS/MS	By MS/MS	By MS/MS	By MS/MS	By MS/MS	By MS/MS	By MS/MS
P04632;Q96L46	P04632	Calpain small subunit 1	CAPNS1	NaN	21.2488	24.3918	24.7292	22.0188	21.9739	24.7116	24.4034	23.5382	22.5914	26.2068	25.0766	22.5322	21.8365	24.4108	24.695															By MS/MS	By MS/MS	By MS/MS	By MS/MS	By MS/MS	By MS/MS	By MS/MS	By MS/MS	By MS/MS	By MS/MS	By MS/MS	By MS/MS	By MS/MS	By MS/MS	By MS/MS	By MS/MS
P04637-4;P04637;P04637-7;P04637-5;P04637-6;P04637-2;P04637-3;P04637-8;P04637-9	P04637-4;P04637;P04637-7;P04637-5;P04637-6;P04637-2;P04637-3;P04637-8;P04637-9	Cellular tumor antigen p53	TP53	25.0253	22.1537	24.733	23.7283	23.8697	21.5937	22.7389	24.3087	22.999	23.5641	22.8832	25.9934	23.1451	22.4717	22.4386	24.273															By MS/MS	By MS/MS	By MS/MS	By MS/MS	By MS/MS	By MS/MS	By MS/MS	By MS/MS	By MS/MS	By MS/MS	By MS/MS	By MS/MS	By MS/MS	By MS/MS	By MS/MS	By MS/MS
P04792	P04792	Heat shock protein beta-1	HSPB1	22.3149	21.3882	24.781	26.332	23.1122	23.1578	26.0449	25.8404	24.063	23.7591	25.7195	25.9247	24.6061	23.3405	25.9737	26.3165															By MS/MS	By MS/MS	By MS/MS	By MS/MS	By MS/MS	By MS/MS	By MS/MS	By MS/MS	By MS/MS	By MS/MS	By MS/MS	By MS/MS	By MS/MS	By MS/MS	By MS/MS	By MS/MS
P04843	P04843	Dolichyl-diphosphooligosaccharide--protein glycosyltransferase subunit 1	RPN1	21.1578	21.1516	22.8165	25.2463	23.202	23.0881	24.8833	24.8445	23.6192	23.5356	25.3605	25.8611	23.4778	21.5641	23.8674	24.8238															By MS/MS	By MS/MS	By MS/MS	By MS/MS	By MS/MS	By MS/MS	By MS/MS	By MS/MS	By MS/MS	By MS/MS	By MS/MS	By MS/MS	By MS/MS	By MS/MS	By MS/MS	By MS/MS
P04844-2;P04844	P04844-2;P04844	Dolichyl-diphosphooligosaccharide--protein glycosyltransferase subunit 2	RPN2	21.5733	21.1613	23.4086	25.5084	23.7604	22.6233	24.9018	25.013	24.1329	24.0594	25.1913	25.7565	23.537	22.7999	24.4037	25.4214															By MS/MS	By MS/MS	By MS/MS	By MS/MS	By MS/MS	By MS/MS	By MS/MS	By MS/MS	By MS/MS	By MS/MS	By MS/MS	By MS/MS	By MS/MS	By MS/MS	By MS/MS	By MS/MS
P04899;P04899-6;P04899-3;P04899-5;P04899-2;P04899-4;P09471-2;P11488;P19087;A8MTJ3;P09471;P38405-3	P04899;P04899-6;P04899-3;P04899-5;P04899-2;P04899-4	Guanine nucleotide-binding protein G(i) subunit alpha-2	GNAI2	24.934	24.255	25.9632	27.2637	25.5386	25.3336	29.7476	27.1331	25.8155	25.4211	27.2794	27.2873	25.6463	25.2986	29.9427	30.1818															By MS/MS	By MS/MS	By MS/MS	By MS/MS	By MS/MS	By MS/MS	By MS/MS	By MS/MS	By MS/MS	By MS/MS	By MS/MS	By MS/MS	By MS/MS	By MS/MS	By MS/MS	By MS/MS
Q99878;Q96KK5;Q9BTM1;Q16777;Q93077;Q7L7L0;Q6FI13;P20671;P0C0S8;P04908;Q9BTM1-2	Q99878;Q96KK5;Q9BTM1;Q16777;Q93077;Q7L7L0;Q6FI13;P20671;P0C0S8;P04908;Q9BTM1-2	Histone H2A type 1-J;Histone H2A type 1-H;Histone H2A.J;Histone H2A type 2-C;Histone H2A type 1-C;Histone H2A type 3;Histone H2A type 2-A;Histone H2A type 1-D;Histone H2A type 1;Histone H2A type 1-B/E	HIST1H2AJ;HIST1H2AH;H2AFJ;HIST2H2AC;HIST1H2AC;HIST3H2A;HIST2H2AA3;HIST1H2AD;HIST1H2AG;HIST1H2AB	31.0291	30.0267	32.3222	33.2631	31.9855	30.9776	32.4772	32.9855	31.3973	31.3405	32.804	32.8813	32.5529	31.5656	32.1525	33.3697															By MS/MS	By MS/MS	By MS/MS	By MS/MS	By MS/MS	By MS/MS	By MS/MS	By MS/MS	By MS/MS	By MS/MS	By MS/MS	By MS/MS	By MS/MS	By MS/MS	By MS/MS	By MS/MS
P05023-4;P05023;P05023-3;P05023-2;P13637;P13637-2;P13637-3;P50993;Q13733;P20648	P05023-4;P05023;P05023-3;P05023-2	Sodium/potassium-transporting ATPase subunit alpha-1	ATP1A1	21.966	21.4696	23.7919	25.3746	22.0063	23.2132	24.4339	24.8507	23.5744	22.4174	24.5822	25.7405	22.0473	22.0943	24.2768	25.0457															By MS/MS	By MS/MS	By MS/MS	By MS/MS	By MS/MS	By MS/MS	By MS/MS	By MS/MS	By MS/MS	By MS/MS	By MS/MS	By MS/MS	By MS/MS	By MS/MS	By MS/MS	By MS/MS
P05067-9;P05067;P05067-5;P05067-6;P05067-7;P05067-11;P05067-8;P05067-3;P05067-4;P05067-10;P05067-2	P05067-9;P05067;P05067-5;P05067-6;P05067-7;P05067-11;P05067-8;P05067-3;P05067-4;P05067-10	Amyloid beta A4 protein;N-APP;Soluble APP-alpha;Soluble APP-beta;C99;Beta-amyloid protein 42;Beta-amyloid protein 40;C83;P3(42);P3(40);C80;Gamma-secretase C-terminal fragment 59;Gamma-secretase C-terminal fragment 57;Gamma-secretase C-terminal fragment 50;C31	APP	20.1306	21.1202	NaN	22.4725	NaN	22.3783	22.4154	22.2266	20.9631	22.3406	21.0322	22.928	22.7114	19.032	22.3742	22.9458															By MS/MS	By MS/MS	By MS/MS	By MS/MS	By MS/MS	By MS/MS	By MS/MS	By MS/MS	By MS/MS	By MS/MS	By MS/MS	By MS/MS	By MS/MS	By MS/MS	By MS/MS	By MS/MS
P05114	P05114	Non-histone chromosomal protein HMG-14	HMGN1	24.1032	NaN	25.3725	25.2423	24.1859	23.2572	NaN	24.4529	NaN	NaN	NaN	25.8808	25.8885	NaN	24.0886	25.634															By MS/MS	By MS/MS	By MS/MS	By MS/MS	By MS/MS	By MS/MS	By MS/MS	By MS/MS	By MS/MS	By MS/MS	By MS/MS	By MS/MS	By MS/MS	By MS/MS	By MS/MS	By MS/MS
P05121;P05121-2	P05121;P05121-2	Plasminogen activator inhibitor 1	SERPINE1	NaN	22.5152	22.6944	22.9823	21.2917	21.5731	23.6167	23.9789	NaN	NaN	24.877	21.8958	22.4297	21.842	24.2502	21.6854															By MS/MS	By MS/MS	By MS/MS	By MS/MS	By MS/MS	By MS/MS	By MS/MS	By MS/MS	By MS/MS	By MS/MS	By MS/MS	By MS/MS	By MS/MS	By MS/MS	By MS/MS	By MS/MS
P05141	P05141	ADP/ATP translocase 2;ADP/ATP translocase 2, N-terminally processed	SLC25A5	27.5533	27.6602	28.9178	29.8496	28.5616	28.2562	29.6348	29.7596	28.7347	28.9487	29.7273	30.5463	28.4734	28.4583	29.5669	29.7065															By MS/MS	By MS/MS	By MS/MS	By MS/MS	By MS/MS	By MS/MS	By MS/MS	By MS/MS	By MS/MS	By MS/MS	By MS/MS	By MS/MS	By MS/MS	By MS/MS	By MS/MS	By MS/MS
P05161	P05161	Ubiquitin-like protein ISG15	ISG15	23.4935	23.1077	23.7173	27.1111	25.9962	24.9672	24.5601	26.8188	26.1723	25.7248	25.1237	26.4865	25.5476	25.7705	23.9701	26.5957															By MS/MS	By MS/MS	By MS/MS	By MS/MS	By MS/MS	By MS/MS	By MS/MS	By MS/MS	By MS/MS	By MS/MS	By MS/MS	By MS/MS	By MS/MS	By MS/MS	By MS/MS	By MS/MS
P05198	P05198	Eukaryotic translation initiation factor 2 subunit 1	EIF2S1	23.7794	22.4904	26.0076	26.535	24.3435	24.7193	26.8151	26.9825	24.5313	24.4296	26.4164	26.6965	24.9854	24.1866	26.3991	26.8676															By MS/MS	By MS/MS	By MS/MS	By MS/MS	By MS/MS	By MS/MS	By MS/MS	By MS/MS	By MS/MS	By MS/MS	By MS/MS	By MS/MS	By MS/MS	By MS/MS	By MS/MS	By MS/MS
P05386	P05386	60S acidic ribosomal protein P1	RPLP1	28.5843	27.7735	29.0551	30.0616	29.2205	28.0771	29.7377	29.9363	29.5746	28.6848	29.5545	30.4536	29.0087	28.5296	28.9199	29.7451															By MS/MS	By MS/MS	By MS/MS	By MS/MS	By MS/MS	By MS/MS	By MS/MS	By MS/MS	By MS/MS	By MS/MS	By MS/MS	By MS/MS	By MS/MS	By MS/MS	By MS/MS	By MS/MS
P05387;P05386-2	P05387	60S acidic ribosomal protein P2	RPLP2	26.2357	27.2444	28.8187	31.4718	29.9173	28.379	30.4442	31.374	30.1684	29.0641	30.8686	32.017	29.1788	29.0256	29.8442	30.9109															By MS/MS	By MS/MS	By MS/MS	By MS/MS	By MS/MS	By MS/MS	By MS/MS	By MS/MS	By MS/MS	By MS/MS	By MS/MS	By MS/MS	By MS/MS	By MS/MS	By MS/MS	By MS/MS
P05388;P05388-2;Q8NHW5	P05388;P05388-2;Q8NHW5	60S acidic ribosomal protein P0;60S acidic ribosomal protein P0-like	RPLP0;RPLP0P6	26.415	26.4883	27.5362	29.2335	27.7514	26.625	28.1577	28.6549	28.0296	26.9467	28.2986	29.6053	27.4641	27.1562	27.539	28.5456															By MS/MS	By MS/MS	By MS/MS	By MS/MS	By MS/MS	By MS/MS	By MS/MS	By MS/MS	By MS/MS	By MS/MS	By MS/MS	By MS/MS	By MS/MS	By MS/MS	By MS/MS	By MS/MS
P05455	P05455	Lupus La protein	SSB	21.1881	NaN	NaN	23.4758	NaN	NaN	NaN	NaN	23.4444	22.8796	22.2328	NaN	NaN	21.9543	22.6115	22.5086		+													By MS/MS	By MS/MS	By MS/MS	By MS/MS	By MS/MS	By MS/MS	By MS/MS	By MS/MS	By MS/MS	By MS/MS	By MS/MS	By MS/MS	By MS/MS	By MS/MS	By MS/MS	By MS/MS
P05549-5;P05549-6;P05549;Q6VUC0;Q92481;Q92481-2	P05549-5;P05549-6;P05549;Q6VUC0;Q92481;Q92481-2	Transcription factor AP-2-alpha;Transcription factor AP-2-epsilon;Transcription factor AP-2-beta	TFAP2A;TFAP2E;TFAP2B	21.2415	NaN	NaN	NaN	21.8359	22.0856	NaN	22.3763	23.1205	22.3797	NaN	NaN	22.7304	NaN	NaN	NaN
P05556;P05556-2;P05556-5;P05556-4;P05556-3	P05556;P05556-2;P05556-5;P05556-4;P05556-3	Integrin beta-1	ITGB1	19.9526	20.7174	23.7448	25.7256	25.2772	24.8995	27.0967	26.6415	23.1651	21.6979	23.9622	25.4125	24.7704	24.5292	26.2735	26.9133															By MS/MS	By MS/MS	By MS/MS	By MS/MS	By MS/MS	By MS/MS	By MS/MS	By MS/MS	By MS/MS	By MS/MS	By MS/MS	By MS/MS	By MS/MS	By MS/MS	By MS/MS	By MS/MS
P05783;CON__H-INV:HIT000015463;CON__Q92764;Q92764	P05783	Keratin, type I cytoskeletal 18	KRT18	27.664	26.8734	29.2886	29.8796	27.8579	26.4976	30.3468	29.548	27.9695	26.7487	29.3861	29.3948	28.0731	27.0958	28.7751	29.4588															By MS/MS	By MS/MS	By MS/MS	By MS/MS	By MS/MS	By MS/MS	By MS/MS	By MS/MS	By MS/MS	By MS/MS	By MS/MS	By MS/MS	By MS/MS	By MS/MS	By MS/MS	By MS/MS
P05976-2;P05976;P08590	P05976-2;P05976;P08590	Myosin light chain 1/3, skeletal muscle isoform;Myosin light chain 3	MYL1;MYL3	32.6803	33.1342	33.1001	NaN	33.5433	33.3007	33.8002	34.3659	34.1308	33.8532	34.1293	34.5586	33.5612	33.4271	33.7623	34.3193															By matching	By matching	By MS/MS	By MS/MS	By MS/MS	By MS/MS	By MS/MS	By MS/MS	By MS/MS	By MS/MS	By MS/MS	By MS/MS	By MS/MS	By MS/MS	By MS/MS	By matching
P06312	P06312	Ig kappa chain V-IV region	IGKV4-1	31.838	32.9353	33.4237	32.8955	32.2103	32.5846	32.921	33.0366	32.3205	33.1566	33.2184	33.0164	32.0025	31.985	33.5998	33.3089																	By MS/MS	By MS/MS										By matching
P06396-2;P06396-4;P06396-3;P06396	P06396-2;P06396-4;P06396-3;P06396	Gelsolin	GSN	30.2334	30.3563	30.3832	31.228	30.3445	30.3503	30.5076	31.075	31.0482	30.8743	30.6469	31.3767	30.7617	30.17	30.5176	30.9043															By MS/MS	By MS/MS	By MS/MS	By MS/MS	By MS/MS	By MS/MS	By MS/MS	By MS/MS	By MS/MS	By MS/MS	By MS/MS	By MS/MS	By MS/MS	By MS/MS	By MS/MS	By MS/MS
P06493;P06493-2	P06493;P06493-2	Cyclin-dependent kinase 1	CDK1	22.6991	21.0574	21.9365	24.9474	25.014	21.246	23.2474	24.7096	23.3801	23.2843	25.8871	25.1619	23.9396	21.7448	23.2315	24.2751															By MS/MS	By MS/MS	By MS/MS	By MS/MS	By MS/MS	By MS/MS	By MS/MS	By MS/MS	By MS/MS	By MS/MS	By MS/MS	By MS/MS	By MS/MS	By MS/MS	By MS/MS	By MS/MS
P06703	P06703	Protein S100-A6	S100A6	24.0652	26.2385	28.1257	25.4089	24.2397	26.4923	25.9815	25.3376	24.8026	24.5428	24.9424	26.8064	26.2554	24.2536	24.2486	24.6599															By MS/MS	By MS/MS	By MS/MS	By MS/MS	By MS/MS	By MS/MS	By MS/MS	By MS/MS	By MS/MS	By MS/MS	By MS/MS	By MS/MS	By MS/MS	By MS/MS	By MS/MS	By MS/MS
P06733	P06733	Alpha-enolase	ENO1	25.171	25.0189	26.3374	28.9191	26.5441	26.5606	27.9302	28.3425	27.0283	27.054	28.1416	28.1319	26.8852	26.7351	27.6591	29.0747															By MS/MS	By MS/MS	By MS/MS	By MS/MS	By MS/MS	By MS/MS	By MS/MS	By MS/MS	By MS/MS	By MS/MS	By MS/MS	By MS/MS	By MS/MS	By MS/MS	By MS/MS	By MS/MS
P06748;P06748-2;P06748-3	P06748;P06748-2;P06748-3	Nucleophosmin	NPM1	27.3796	27.0655	28.0851	30.069	28.5106	28.7051	29.8094	29.8972	29.3046	27.8905	29.8311	30.221	29.464	28.9275	29.3342	30.0402															By MS/MS	By MS/MS	By MS/MS	By MS/MS	By MS/MS	By MS/MS	By MS/MS	By MS/MS	By MS/MS	By MS/MS	By MS/MS	By MS/MS	By MS/MS	By MS/MS	By MS/MS	By MS/MS
P06753	P06753	Tropomyosin alpha-3 chain	TPM3	21.3766	21.9874	28.8207	24.3986	28.4916	27.8958	26.2612	23.145	22.3581	21.9895	NaN	25.8724	25.1583	22.2085	24.1591	24.352															By matching	By matching	By matching	By MS/MS	By MS/MS	By matching	By MS/MS	By matching	By matching	By matching	By matching	By matching	By matching	By MS/MS	By matching	By MS/MS
P06753-2;P06753-3;P06753-5;P06753-4;P06753-7	P06753-2;P06753-3;P06753-5;P06753-4	Tropomyosin alpha-3 chain	TPM3	32.748	32.692	33.4784	34.7216	33.6161	33.2458	33.9461	34.5734	34.1096	33.5752	34.2247	34.9256	33.5975	33.3306	33.5619	34.5166															By MS/MS	By MS/MS	By MS/MS	By MS/MS	By MS/MS	By MS/MS	By MS/MS	By MS/MS	By MS/MS	By MS/MS	By MS/MS	By MS/MS	By MS/MS	By MS/MS	By MS/MS	By MS/MS
P06753-6	P06753-6	Tropomyosin alpha-3 chain	TPM3	24.1864	23.9434	25.7493	26.659	24.364	24.0231	26.0307	26.7015	25.5817	NaN	24.8144	27.5658	25.0394	23.4027	25.2877	26.8557															By MS/MS	By matching	By MS/MS	By matching	By matching	By matching	By matching	By matching	By matching	By matching	By MS/MS	By matching	By matching	By matching	By MS/MS	By matching
Q16778;P33778;P23527;P06899;Q8N257;Q6DRA6;Q6DN03	Q16778;P33778;P23527;P06899;Q8N257	Histone H2B type 2-E;Histone H2B type 1-B;Histone H2B type 1-O;Histone H2B type 1-J;Histone H2B type 3-B	HIST2H2BE;HIST1H2BB;HIST1H2BO;HIST1H2BJ;HIST3H2BB	23.2066	NaN	25.3697	25.9886	24.5705	NaN	25.8311	26.053	NaN	NaN	26.1328	26.2163	24.546	23.0511	25.668	26.3496															By matching	By MS/MS	By matching	By MS/MS	By MS/MS	By MS/MS	By MS/MS	By MS/MS	By MS/MS	By MS/MS	By MS/MS	By MS/MS	By MS/MS	By MS/MS	By MS/MS	By MS/MS
P07108;P07108-3;P07108-2;P07108-4;P07108-5;P07108-6	P07108;P07108-3;P07108-2;P07108-4;P07108-5	Acyl-CoA-binding protein	DBI	22.0376	NaN	NaN	25.0546	24.0317	22.8153	NaN	23.6581	NaN	NaN	23.6756	NaN	NaN	NaN	NaN	24.1241															By MS/MS	By MS/MS	By MS/MS	By MS/MS	By MS/MS	By MS/MS	By MS/MS	By MS/MS	By MS/MS	By MS/MS	By MS/MS	By MS/MS	By MS/MS	By MS/MS	By MS/MS	By MS/MS
P07195;P07864	P07195	L-lactate dehydrogenase B chain	LDHB	NaN	NaN	22.7122	26.122	NaN	21.8459	24.8671	25.8136	22.7643	NaN	23.407	25.9466	22.2748	21.4413	23.3675	25.8738															By MS/MS	By MS/MS	By MS/MS	By MS/MS	By MS/MS	By MS/MS	By MS/MS	By MS/MS	By MS/MS	By MS/MS	By MS/MS	By MS/MS	By MS/MS	By MS/MS	By MS/MS	By MS/MS
P07203;P07203-2	P07203	Glutathione peroxidase 1	GPX1	23.1739	24.3936	24.5969	26.2161	26.8083	24.8652	25.7496	26.1896	24.2814	22.9738	25.9942	26.906	23.1001	22.5831	24.9208	25.2816															By MS/MS	By MS/MS	By MS/MS	By MS/MS	By MS/MS	By MS/MS	By MS/MS	By MS/MS	By MS/MS	By MS/MS	By MS/MS	By MS/MS	By MS/MS	By MS/MS	By MS/MS	By MS/MS
P07237	P07237	Protein disulfide-isomerase	P4HB	22.442	20.6946	21.5876	24.5263	20.4467	NaN	24.0848	23.4476	NaN	NaN	23.2358	23.3119	22.6055	NaN	22.6309	24.2649															By MS/MS	By MS/MS	By MS/MS	By MS/MS	By MS/MS	By MS/MS	By MS/MS	By MS/MS	By MS/MS	By MS/MS	By MS/MS	By MS/MS	By MS/MS	By MS/MS	By MS/MS	By MS/MS
P07305;P07305-2	P07305;P07305-2	Histone H1.0;Histone H1.0, N-terminally processed	H1F0	29.2556	29.9534	31.7027	32.1656	30.0281	29.8272	31.6763	32.614	30.52	30.5321	32.1853	32.1044	30.2426	29.1443	31.4923	31.8646															By MS/MS	By MS/MS	By MS/MS	By MS/MS	By MS/MS	By MS/MS	By MS/MS	By MS/MS	By MS/MS	By MS/MS	By MS/MS	By MS/MS	By MS/MS	By MS/MS	By MS/MS	By MS/MS
P07355;P07355-2;A6NMY6	P07355;P07355-2;A6NMY6	Annexin A2;Putative annexin A2-like protein	ANXA2;ANXA2P2	28.722	28.7753	30.6474	30.4767	28.9847	29.0244	31.0105	30.4116	29.4484	29.2428	31.0475	30.4602	29.463	28.711	30.6931	30.7467															By MS/MS	By MS/MS	By MS/MS	By MS/MS	By MS/MS	By MS/MS	By MS/MS	By MS/MS	By MS/MS	By MS/MS	By MS/MS	By MS/MS	By MS/MS	By MS/MS	By MS/MS	By MS/MS
P07437;A6NNZ2;CON__ENSEMBL:ENSBTAP00000025008;Q9H4B7	P07437	Tubulin beta chain	TUBB	28.2709	27.7023	28.6015	30.8485	29.8088	29.1434	30.3759	30.6085	30.1222	29.5154	30.248	31.2246	29.5565	29.2129	29.7226	30.5384															By MS/MS	By MS/MS	By MS/MS	By MS/MS	By MS/MS	By MS/MS	By MS/MS	By MS/MS	By MS/MS	By MS/MS	By MS/MS	By MS/MS	By MS/MS	By MS/MS	By MS/MS	By MS/MS
P07602;P07602-2	P07602;P07602-2	Prosaposin;Saposin-A;Saposin-B-Val;Saposin-B;Saposin-C;Saposin-D	PSAP	NaN	NaN	NaN	21.1614	NaN	18.9562	19.9974	21.2711	NaN	NaN	NaN	20.487	19.9159	19.1734	19.4078	20.5219															By MS/MS	By MS/MS	By MS/MS	By MS/MS	By MS/MS	By MS/MS	By MS/MS	By MS/MS	By MS/MS	By MS/MS	By MS/MS	By MS/MS	By MS/MS	By MS/MS	By MS/MS	By MS/MS
P07686	P07686	Beta-hexosaminidase subunit beta;Beta-hexosaminidase subunit beta chain B;Beta-hexosaminidase subunit beta chain A	HEXB	NaN	NaN	NaN	21.8882	20.816	NaN	21.5113	21.4177	NaN	NaN	20.9613	21.7497	NaN	NaN	19.5134	23.3105															By MS/MS	By MS/MS	By MS/MS	By MS/MS	By MS/MS	By MS/MS	By MS/MS	By MS/MS	By MS/MS	By MS/MS	By MS/MS	By MS/MS	By MS/MS	By MS/MS	By MS/MS	By MS/MS
P07737;CON__P02584	P07737	Profilin-1	PFN1	NaN	NaN	24.3221	26.9015	22.6399	NaN	23.9707	26.6573	23.8002	NaN	25.828	25.8008	NaN	22.8893	24.4104	NaN															By MS/MS	By MS/MS	By MS/MS	By MS/MS	By MS/MS	By MS/MS	By MS/MS	By MS/MS	By MS/MS	By MS/MS	By MS/MS	By MS/MS	By MS/MS	By MS/MS	By MS/MS	By MS/MS
P07741-2;P07741	P07741-2;P07741	Adenine phosphoribosyltransferase	APRT	NaN	23.9576	25.2198	NaN	25.6527	23.0526	26.3133	26.7527	25.0667	23.3214	25.8372	26.2677	24.4273	24.2263	24.915	26.0619															By MS/MS	By MS/MS	By MS/MS	By MS/MS	By MS/MS	By MS/MS	By MS/MS	By MS/MS	By MS/MS	By MS/MS	By MS/MS	By MS/MS	By MS/MS	By MS/MS	By MS/MS	By MS/MS
P07814	P07814	Bifunctional glutamate/proline--tRNA ligase;Glutamate--tRNA ligase;Proline--tRNA ligase	EPRS	20.4266	NaN	20.5129	20.5874	21.7981	NaN	21.2364	20.5658	NaN	19.5331	20.5614	23.0475	19.8862	NaN	21.5679	19.7605															By MS/MS	By MS/MS	By MS/MS	By MS/MS	By MS/MS	By MS/MS	By MS/MS	By MS/MS	By MS/MS	By MS/MS	By MS/MS	By MS/MS	By MS/MS	By MS/MS	By MS/MS	By MS/MS
P07858	P07858	Cathepsin B;Cathepsin B light chain;Cathepsin B heavy chain	CTSB	22.8709	22.6941	22.693	24.5383	24.0086	23.6493	24.327	24.8735	24.4881	24.1669	24.7363	25.118	23.7812	23.2045	22.9817	24.7615															By MS/MS	By MS/MS	By MS/MS	By MS/MS	By MS/MS	By MS/MS	By MS/MS	By MS/MS	By MS/MS	By MS/MS	By MS/MS	By MS/MS	By MS/MS	By MS/MS	By MS/MS	By MS/MS
P07900;P07900-2;Q14568;Q58FG0;Q58FG1	P07900;P07900-2	Heat shock protein HSP 90-alpha	HSP90AA1	26.2216	26.3509	27.703	29.6904	27.6777	28.1174	28.9812	29.547	28.3134	28.4111	28.8506	29.7829	28.4224	27.6077	28.9932	29.3047															By MS/MS	By MS/MS	By MS/MS	By MS/MS	By MS/MS	By MS/MS	By MS/MS	By MS/MS	By MS/MS	By MS/MS	By MS/MS	By MS/MS	By MS/MS	By MS/MS	By MS/MS	By MS/MS
P07910-2;P07910-4;P07910;P07910-3;P0DMR1;O60812;B7ZW38;B2RXH8	P07910-2;P07910-4;P07910;P07910-3	Heterogeneous nuclear ribonucleoproteins C1/C2	HNRNPC	25.9904	24.666	26.8883	28.0276	27.0268	24.9998	27.0254	27.7098	25.6261	25.6289	27.0741	27.7023	27.4826	25.5379	25.6575	28.2981															By MS/MS	By MS/MS	By MS/MS	By MS/MS	By MS/MS	By MS/MS	By MS/MS	By MS/MS	By MS/MS	By MS/MS	By MS/MS	By MS/MS	By MS/MS	By MS/MS	By MS/MS	By MS/MS
P07947;P08631-3;P08631-2;P08631-4;P08631	P07947	Tyrosine-protein kinase Yes	YES1	25.2226	25.4367	25.5668	26.4747	25.4793	24.5365	24.7095	26.6252	25.9356	24.4099	24.7709	26.378	25.1335	24.0343	25.616	25.8085															By MS/MS	By MS/MS	By MS/MS	By MS/MS	By MS/MS	By MS/MS	By MS/MS	By MS/MS	By MS/MS	By MS/MS	By MS/MS	By MS/MS	By MS/MS	By MS/MS	By MS/MS	By MS/MS
P08133;P08133-2	P08133;P08133-2	Annexin A6	ANXA6	NaN	NaN	21.3862	20.974	21.402	21.8948	NaN	22.5546	NaN	21.127	21.0442	22.8963	22.4579	NaN	19.4884	21.7784															By MS/MS	By MS/MS	By MS/MS	By MS/MS	By MS/MS	By MS/MS	By MS/MS	By MS/MS	By MS/MS	By MS/MS	By MS/MS	By MS/MS	By MS/MS	By MS/MS	By MS/MS	By MS/MS
P08195-2;P08195-3;P08195;P08195-4	P08195-2;P08195-3;P08195;P08195-4	4F2 cell-surface antigen heavy chain	SLC3A2	19.4443	20.5283	22.2837	23.3802	20.0321	19.8202	21.2599	22.9817	20.7325	23.6439	23.6756	22.7448	20.1237	20.2429	22.1068	23.0581															By MS/MS	By MS/MS	By MS/MS	By MS/MS	By MS/MS	By MS/MS	By MS/MS	By MS/MS	By MS/MS	By MS/MS	By MS/MS	By MS/MS	By MS/MS	By MS/MS	By MS/MS	By MS/MS
P08238;Q58FF7	P08238	Heat shock protein HSP 90-beta	HSP90AB1	25.0972	25.4311	26.0537	27.8223	26.4259	26.7348	27.6337	27.745	26.9418	26.8673	27.6007	28.0749	26.801	26.357	27.6189	28.2089															By MS/MS	By MS/MS	By MS/MS	By MS/MS	By MS/MS	By MS/MS	By MS/MS	By MS/MS	By MS/MS	By MS/MS	By MS/MS	By MS/MS	By MS/MS	By MS/MS	By MS/MS	By MS/MS
P08240;P08240-2	P08240;P08240-2	Signal recognition particle receptor subunit alpha	SRPR	NaN	20.9303	21.6654	22.7544	NaN	NaN	21.9336	21.3806	NaN	NaN	21.8552	22.7709	NaN	NaN	20.529	22.3728															By MS/MS	By MS/MS	By MS/MS	By MS/MS	By MS/MS	By MS/MS	By MS/MS	By MS/MS	By MS/MS	By MS/MS	By MS/MS	By MS/MS	By MS/MS	By MS/MS	By MS/MS	By MS/MS
P08473	P08473	Neprilysin	MME	23.8105	23.9121	26.0978	21.7606	22.8433	NaN	NaN	22.6505	25.616	25.0298	21.7705	21.9242	25.6197	NaN	25.7263	25.2112						+									By MS/MS	By MS/MS	By MS/MS	By MS/MS	By MS/MS	By MS/MS	By MS/MS	By MS/MS	By MS/MS	By MS/MS	By MS/MS	By MS/MS	By MS/MS	By MS/MS	By MS/MS	By MS/MS
P08559-3;P08559;P08559-2;P08559-4;P29803	P08559-3;P08559;P08559-2;P08559-4	Pyruvate dehydrogenase E1 component subunit alpha, somatic form, mitochondrial	PDHA1	NaN	NaN	24.2499	23.6158	NaN	20.9618	22.5599	23.9661	NaN	22.0999	23.1755	22.3312	NaN	22.4189	24.8522	22.3879															By MS/MS	By MS/MS	By MS/MS	By MS/MS	By MS/MS	By MS/MS	By MS/MS	By MS/MS	By MS/MS	By MS/MS	By MS/MS	By MS/MS	By MS/MS	By MS/MS	By MS/MS	By MS/MS
P08574	P08574	Cytochrome c1, heme protein, mitochondrial	CYC1	21.9512	22.0567	22.789	25.2628	22.9984	22.3645	23.2968	23.9195	NaN	22.7818	24.3982	25.3112	22.3957	22.5355	23.6592	24.5035															By MS/MS	By MS/MS	By MS/MS	By MS/MS	By MS/MS	By MS/MS	By MS/MS	By MS/MS	By MS/MS	By MS/MS	By MS/MS	By MS/MS	By MS/MS	By MS/MS	By MS/MS	By MS/MS
P08579	P08579	U2 small nuclear ribonucleoprotein B	SNRPB2	NaN	NaN	22.9877	23.1803	NaN	NaN	20.8483	23.3486	21.5475	20.2997	23.0903	23.1697	NaN	NaN	20.268	21.4202															By MS/MS	By MS/MS	By MS/MS	By MS/MS	By MS/MS	By MS/MS	By MS/MS	By MS/MS	By MS/MS	By MS/MS	By MS/MS	By MS/MS	By MS/MS	By MS/MS	By MS/MS	By MS/MS
P08581;P08581-2;P08581-3	P08581;P08581-2	Hepatocyte growth factor receptor	MET	NaN	NaN	NaN	NaN	NaN	NaN	NaN	20.2052	NaN	NaN	NaN	NaN	17.7099	NaN	17.9701	19.7773															By MS/MS	By MS/MS	By MS/MS	By MS/MS	By MS/MS	By MS/MS	By MS/MS	By MS/MS	By MS/MS	By MS/MS	By MS/MS	By MS/MS	By MS/MS	By MS/MS	By MS/MS	By MS/MS
P08621;P08621-2;P08621-3;P08621-4	P08621;P08621-2	U1 small nuclear ribonucleoprotein 70 kDa	SNRNP70	21.3754	NaN	23.302	23.7312	NaN	NaN	23.2209	NaN	NaN	NaN	23.2459	NaN	NaN	NaN	22.5903	22.8256															By MS/MS	By MS/MS	By MS/MS	By MS/MS	By MS/MS	By MS/MS	By MS/MS	By MS/MS	By MS/MS	By MS/MS	By MS/MS	By MS/MS	By MS/MS	By MS/MS	By MS/MS	By MS/MS
P08648	P08648	Integrin alpha-5;Integrin alpha-5 heavy chain;Integrin alpha-5 light chain	ITGA5	20.7338	20.4186	23.7348	24.0762	20.8723	22.1807	23.2733	23.7116	22.5595	NaN	23.425	23.3616	21.7741	22.3735	23.5729	24.4															By MS/MS	By MS/MS	By MS/MS	By MS/MS	By MS/MS	By MS/MS	By MS/MS	By MS/MS	By MS/MS	By MS/MS	By MS/MS	By MS/MS	By MS/MS	By MS/MS	By MS/MS	By MS/MS
P08651-4;P08651-3;P08651-2;P08651-5;P08651-6;P08651	P08651-4;P08651-3;P08651-2;P08651-5;P08651-6;P08651	Nuclear factor 1 C-type	NFIC	22.8372	21.9336	22.6132	22.9658	23.0751	22.6991	23.3902	22.7682	23.7495	22.9716	22.4363	23.2982	22.8059	22.7169	22.84	23.8367															By MS/MS	By MS/MS	By MS/MS	By MS/MS	By MS/MS	By MS/MS	By MS/MS	By MS/MS	By MS/MS	By MS/MS	By MS/MS	By MS/MS	By MS/MS	By MS/MS	By MS/MS	By MS/MS
P08670;P17661;P41219;P41219-2;P07197-2;P07196;P12036-2;P12036	P08670	Vimentin	VIM	32.161	32.1292	33.902	34.3607	32.8965	31.8123	34.5457	34.3439	33.1236	31.9259	34.2301	34.384	32.7019	32.1433	33.9217	34.2677															By MS/MS	By MS/MS	By MS/MS	By MS/MS	By MS/MS	By MS/MS	By MS/MS	By MS/MS	By MS/MS	By MS/MS	By MS/MS	By MS/MS	By MS/MS	By MS/MS	By MS/MS	By MS/MS
P08708	P08708	40S ribosomal protein S17	RPS17	31.1941	31.1481	32.6567	33.1343	31.8786	31.5845	33.0136	33.1699	32.4378	32.2128	33.3877	33.2717	31.9816	31.6589	32.9864	33.4107															By MS/MS	By MS/MS	By MS/MS	By MS/MS	By MS/MS	By MS/MS	By MS/MS	By MS/MS	By MS/MS	By MS/MS	By MS/MS	By MS/MS	By MS/MS	By MS/MS	By MS/MS	By MS/MS
P08758	P08758	Annexin A5	ANXA5	22.6369	23.1384	23.811	24.8248	23.9786	22.7815	23.9931	24.5774	24.4038	23.1068	24.6708	25.0175	23.4932	NaN	23.8895	24.5421															By MS/MS	By MS/MS	By MS/MS	By MS/MS	By MS/MS	By MS/MS	By MS/MS	By MS/MS	By MS/MS	By MS/MS	By MS/MS	By MS/MS	By MS/MS	By MS/MS	By MS/MS	By MS/MS
P08865	P08865	40S ribosomal protein SA	RPSA	26.5451	25.8177	27.8153	29.1593	27.9736	27.4616	29.1199	29.3011	28.5654	27.6056	29.2174	29.4629	27.6472	27.6511	28.5415	29.4404															By MS/MS	By MS/MS	By MS/MS	By MS/MS	By MS/MS	By MS/MS	By MS/MS	By MS/MS	By MS/MS	By MS/MS	By MS/MS	By MS/MS	By MS/MS	By MS/MS	By MS/MS	By MS/MS
P09012	P09012	U1 small nuclear ribonucleoprotein A	SNRPA	23.2313	NaN	24.2547	25.7658	23.8586	NaN	25.0358	25.4924	22.959	NaN	25.0081	NaN	23.7965	NaN	24.6693	25.7585															By MS/MS	By MS/MS	By MS/MS	By MS/MS	By MS/MS	By MS/MS	By MS/MS	By MS/MS	By MS/MS	By MS/MS	By MS/MS	By MS/MS	By MS/MS	By MS/MS	By MS/MS	By MS/MS
P09038-2;P09038-3;P09038-1;P09038	P09038-2;P09038-3;P09038-1;P09038	Fibroblast growth factor 2	FGF2	24.4996	25.9185	26.7987	27.6726	NaN	NaN	26.449	26.2562	24.808	25.6429	25.8351	NaN	25.472	27.9035	26.7546	26.6021							+								By MS/MS	By MS/MS	By MS/MS	By MS/MS	By MS/MS	By MS/MS	By MS/MS	By MS/MS	By MS/MS	By MS/MS	By MS/MS	By MS/MS	By MS/MS	By MS/MS	By MS/MS	By MS/MS
P09110;P09110-2	P09110;P09110-2	3-ketoacyl-CoA thiolase, peroxisomal	ACAA1	19.2843	18.8641	20.3136	21.6074	20.432	NaN	21.3201	21.6436	19.8752	19.8035	21.2965	21.7386	NaN	20.0027	21.0974	21.5622															By MS/MS	By MS/MS	By MS/MS	By MS/MS	By MS/MS	By MS/MS	By MS/MS	By MS/MS	By MS/MS	By MS/MS	By MS/MS	By MS/MS	By MS/MS	By MS/MS	By MS/MS	By MS/MS
P09132;P09132-2	P09132	Signal recognition particle 19 kDa protein	SRP19	NaN	NaN	23.4376	24.757	23.4265	22.97	NaN	24.6746	NaN	NaN	NaN	24.9427	23.4285	NaN	NaN	NaN															By MS/MS	By MS/MS	By MS/MS	By MS/MS	By MS/MS	By MS/MS	By MS/MS	By MS/MS	By MS/MS	By MS/MS	By MS/MS	By MS/MS	By MS/MS	By MS/MS	By MS/MS	By MS/MS
P09211	P09211	Glutathione S-transferase P	GSTP1	24.0032	25.0108	24.9977	27.245	25.1835	22.0723	27.1995	27.4026	25.7954	25.2922	27.1851	27.2169	24.8728	20.7216	24.9405	26.8683															By MS/MS	By MS/MS	By MS/MS	By MS/MS	By MS/MS	By MS/MS	By MS/MS	By MS/MS	By MS/MS	By MS/MS	By MS/MS	By MS/MS	By MS/MS	By MS/MS	By MS/MS	By MS/MS
P09382	P09382	Galectin-1	LGALS1	25.7819	25.9809	27.8382	28.3686	28.2541	26.7567	28.9754	27.7703	27.6442	27.0586	29.2359	29.4594	27.9135	26.9272	27.7035	28.0072															By MS/MS	By MS/MS	By MS/MS	By MS/MS	By MS/MS	By MS/MS	By MS/MS	By MS/MS	By MS/MS	By MS/MS	By MS/MS	By MS/MS	By MS/MS	By MS/MS	By MS/MS	By MS/MS
P09429;B2RPK0	P09429;B2RPK0	High mobility group protein B1;Putative high mobility group protein B1-like 1	HMGB1;HMGB1P1	NaN	24.4267	26.9921	27.9477	24.1864	23.064	26.1478	25.7944	24.2667	NaN	24.1418	27.3993	24.1796	NaN	26.2265	26.2513															By MS/MS	By MS/MS	By MS/MS	By MS/MS	By MS/MS	By MS/MS	By MS/MS	By MS/MS	By MS/MS	By MS/MS	By MS/MS	By MS/MS	By MS/MS	By MS/MS	By MS/MS	By MS/MS
P09493-10	P09493-10			21.4499	21.4214	NaN	24.3125	22.3981	22.6768	24.0616	25.3514	22.3779	22.5731	24.4506	25.0884	23.2344	22.9033	23.5345	24.7143															By matching	By matching	By matching	By matching	By matching	By matching	By matching	By matching	By matching	By matching	By matching	By matching	By matching	By matching	By matching	By matching
P09493-2	P09493-2			27.7954	27.6857	28.1023	29.5264	28.8339	28.2052	28.0947	29.2609	28.8092	28.5436	28.6599	29.4262	28.5717	28.7594	28.4461	29.1924															By MS/MS	By MS/MS	By MS/MS	By MS/MS	By MS/MS	By MS/MS	By MS/MS	By MS/MS	By MS/MS	By MS/MS	By MS/MS	By MS/MS	By MS/MS	By MS/MS	By MS/MS	By MS/MS
P09493-3	P09493-3			31.1862	31.3498	32.2088	33.2891	31.9572	31.196	32.8115	33.176	32.1044	31.9767	32.9029	33.3973	31.4607	31.765	32.1309	32.7266															By MS/MS	By MS/MS	By MS/MS	By MS/MS	By MS/MS	By MS/MS	By MS/MS	By MS/MS	By MS/MS	By MS/MS	By MS/MS	By MS/MS	By MS/MS	By MS/MS	By MS/MS	By MS/MS
P09493-5	P09493-5			31.0519	30.8406	29.6101	30.804	31.3904	31.5628	30.4699	31.0145	31.8155	31.8925	30.5837	31.2056	31.1715	31.9874	29.0769	31.029															By MS/MS	By MS/MS	By MS/MS	By MS/MS	By MS/MS	By MS/MS	By MS/MS	By MS/MS	By MS/MS	By MS/MS	By MS/MS	By MS/MS	By MS/MS	By MS/MS	By MS/MS	By MS/MS
P09493-8	P09493-8			25.5172	26.0405	24.9441	27.024	24.6563	25.8652	26.9062	26.4464	27.202	27.0415	23.9128	26.0256	26.8741	25.1027	26.5452	23.9865															By matching	By matching	By matching	By matching	By matching	By matching	By matching	By matching	By matching	By matching	By matching	By matching	By matching	By matching	By matching	By matching
P09493-9	P09493-9			23.8309	24.3215	24.232	25.9892	24.4376	24.434	27.3513	26.4345	26.7472	24.8932	25.666	26.0191	23.577	23.6271	25.9383	26.9896															By matching	By matching	By matching	By matching	By matching	By matching	By matching	By matching	By matching	By matching	By matching	By matching	By matching	By matching	By matching	By matching
P09496-2;P09496-4;P09496-3;P09496;P09496-5	P09496-2;P09496-4;P09496-3;P09496	Clathrin light chain A	CLTA	25.4228	24.885	26.3714	27.2123	26.4394	24.1617	26.5792	26.3232	27.1384	25.5275	26.9109	28.1242	27.1709	23.9533	26.3863	24.682															By MS/MS	By MS/MS	By MS/MS	By MS/MS	By MS/MS	By MS/MS	By MS/MS	By MS/MS	By MS/MS	By MS/MS	By MS/MS	By MS/MS	By MS/MS	By MS/MS	By MS/MS	By MS/MS
P09497-2;P09497	P09497-2;P09497	Clathrin light chain B	CLTB	22.8308	24.3043	24.0319	25.409	22.8826	24.5554	24.7315	25.2484	NaN	NaN	23.6652	23.8794	24.6809	22.6191	23.5599	23.0615															By MS/MS	By MS/MS	By MS/MS	By MS/MS	By MS/MS	By MS/MS	By MS/MS	By MS/MS	By MS/MS	By MS/MS	By MS/MS	By MS/MS	By MS/MS	By MS/MS	By MS/MS	By MS/MS
P09543-2;P09543	P09543-2;P09543	2,3-cyclic-nucleotide 3-phosphodiesterase	CNP	22.9654	21.3828	23.0819	24.07	24.0785	21.7195	24.3351	23.7099	24.6379	24.3712	24.681	24.7364	22.3997	24.1863	25.3961	23.1739															By MS/MS	By MS/MS	By MS/MS	By MS/MS	By MS/MS	By MS/MS	By MS/MS	By MS/MS	By MS/MS	By MS/MS	By MS/MS	By MS/MS	By MS/MS	By MS/MS	By MS/MS	By MS/MS
P09651-2	P09651-2	Heterogeneous nuclear ribonucleoprotein A1;Heterogeneous nuclear ribonucleoprotein A1, N-terminally processed	HNRNPA1	27.3524	26.2945	28.0774	28.7861	27.7782	26.4204	27.9239	28.6551	27.73	26.7591	28.4275	28.8071	28.1344	26.6849	27.8044	28.7456															By MS/MS	By MS/MS	By MS/MS	By MS/MS	By MS/MS	By MS/MS	By MS/MS	By MS/MS	By MS/MS	By MS/MS	By MS/MS	By MS/MS	By MS/MS	By MS/MS	By MS/MS	By MS/MS
P09874	P09874	Poly [ADP-ribose] polymerase 1	PARP1	22.6475	22.9048	26.1824	26.4877	23.5323	24.0693	26.6683	26.3052	24.2896	24.2469	27.1208	26.3399	24.0938	22.7504	26.1759	26.1098															By MS/MS	By MS/MS	By MS/MS	By MS/MS	By MS/MS	By MS/MS	By MS/MS	By MS/MS	By MS/MS	By MS/MS	By MS/MS	By MS/MS	By MS/MS	By MS/MS	By MS/MS	By MS/MS
P0C0L4-2;P0C0L4;P0C0L5	P0C0L4-2;P0C0L4;P0C0L5	Complement C4-A;Complement C4 beta chain;Complement C4-A alpha chain;C4a anaphylatoxin;C4b-A;C4d-A;Complement C4 gamma chain;Complement C4-B;Complement C4 beta chain;Complement C4-B alpha chain;C4a anaphylatoxin;C4b-B;C4d-B;Complement C4 gamma chain	C4A;C4B	22.6936	23.6792	25.1336	23.3632	21.7283	23.4392	23.9655	23.7479	23.2694	23.4421	23.9988	23.3925	23.068	22.8421	24.2753	24.2383																By matching	By MS/MS		By MS/MS	By MS/MS		By MS/MS	By MS/MS		By MS/MS	By matching		By matching	By matching	By matching
Q71UI9;P0C0S5;Q71UI9-3;Q71UI9-4;Q71UI9-2	Q71UI9;P0C0S5;Q71UI9-3;Q71UI9-4;Q71UI9-2	Histone H2A.V;Histone H2A.Z	H2AFV;H2AFZ	23.681	24.6727	26.6052	27.3455	25.8056	25.2256	26.5066	27.4199	24.8177	25.3816	27.6127	27.1402	26.6345	24.8652	27.023	27.3979															By MS/MS	By MS/MS	By MS/MS	By MS/MS	By MS/MS	By MS/MS	By MS/MS	By MS/MS	By MS/MS	By MS/MS	By MS/MS	By MS/MS	By MS/MS	By MS/MS	By MS/MS	By MS/MS
P0CG13	P0CG13	Chromosome transmission fidelity protein 8 homolog	CHTF8	NaN	NaN	NaN	23.5492	NaN	NaN	22.5941	24.0033	22.1479	NaN	22.3442	NaN	NaN	20.8355	22.0531	23.5031															By MS/MS	By MS/MS	By matching	By MS/MS	By matching	By MS/MS	By MS/MS	By MS/MS	By MS/MS	By MS/MS	By MS/MS	By MS/MS				By MS/MS
P62987;P62979;P0CG47;P0CG48	P62987;P62979;P0CG47;P0CG48	Ubiquitin-60S ribosomal protein L40;Ubiquitin;60S ribosomal protein L40;Ubiquitin-40S ribosomal protein S27a;Ubiquitin;40S ribosomal protein S27a;Polyubiquitin-B;Ubiquitin;Polyubiquitin-C;Ubiquitin	UBA52;RPS27A;UBB;UBC	30.2784	30.5676	31.3481	32.3244	31.6159	31.1637	32.2028	32.049	31.8603	31.231	32.1395	32.2917	31.34	31.3437	31.8237	32.1397															By MS/MS	By MS/MS	By MS/MS	By MS/MS	By MS/MS	By MS/MS	By MS/MS	By MS/MS	By MS/MS	By MS/MS	By MS/MS	By MS/MS	By MS/MS	By MS/MS	By MS/MS	By MS/MS
P0DI83	P0DI83	Ras-related protein Rab-34, isoform NARR	RAB34	21.7143	22.2415	23.2587	24.6939	22.8642	21.6261	24.3145	24.2161	23.3675	23.2242	23.516	24.2382	23.056	22.4013	23.8907	24.225																			By MS/MS						By MS/MS				By matching	By matching
Q5DJT8;P0DMV2;P0DMV1;P0DMU9;Q8NHU0;Q5HYN5;P0DMV0;P0DMU8;P0DMU7	Q5DJT8;P0DMV2;P0DMV1;P0DMU9;Q8NHU0;Q5HYN5;P0DMV0;P0DMU8;P0DMU7	Cancer/testis antigen family 45 member A2;Cancer/testis antigen family 45 member A9;Cancer/testis antigen family 45 member A8;Cancer/testis antigen family 45 member A10;Cancer/testis antigen family 45 member A3;Cancer/testis antigen family 45 member A1;Cancer/testis antigen family 45 member A7;Cancer/testis antigen family 45 member A5;Cancer/testis antigen family 45 member A6	CT45A2;CT45A9;CT45A8;CT45A10;CT45A3;CT45A1;CT45A7;CT45A5;CT45A6	26.2898	26.6424	24.2641	26.903	26.9101	27.2441	24.5968	26.7585	27.5048	27.6408	22.3085	26.7718	26.9851	27.0186	24.0414	26.838															By MS/MS	By matching		By matching			By MS/MS	By MS/MS			By matching	By matching	By MS/MS	By MS/MS
P0DMV8;P0DMV9;P0DMV8-2	P0DMV8;P0DMV9;P0DMV8-2	Heat shock 70 kDa protein 1A;Heat shock 70 kDa protein 1B	HSPA1A;HSPA1B	27.7089	27.3475	27.8509	29.6651	28.9021	28.5663	29.4559	29.7789	28.965	28.595	29.7109	29.9527	28.8248	28.9114	29.4379	29.849															By MS/MS	By MS/MS	By MS/MS	By MS/MS	By MS/MS	By MS/MS	By MS/MS	By MS/MS	By MS/MS	By MS/MS	By MS/MS	By MS/MS	By MS/MS	By MS/MS	By MS/MS	By MS/MS
P0DN76;Q01081;Q01081-2;Q01081-4;Q01081-3	P0DN76;Q01081;Q01081-2;Q01081-4	Splicing factor U2AF 35 kDa subunit	U2AF1	27.4297	26.6174	27.5279	28.6691	27.5149	27.3649	28.3966	28.8981	27.9859	27.7844	28.7868	28.7662	27.3876	26.9839	27.75	28.3213															By MS/MS	By MS/MS	By MS/MS	By MS/MS	By MS/MS	By MS/MS	By MS/MS	By MS/MS	By MS/MS	By MS/MS	By MS/MS	By MS/MS	By MS/MS	By MS/MS	By MS/MS	By MS/MS
P0DP25;P0DP24;P0DP23;P02585	P0DP25;P0DP24;P0DP23			32.1035	31.8019	32.2589	33.645	33.0415	32.2913	32.8344	33.5959	33.2375	32.5243	33.0866	33.8767	32.7696	32.4416	32.5192	33.5162															By MS/MS	By MS/MS	By MS/MS	By MS/MS	By MS/MS	By MS/MS	By MS/MS	By MS/MS	By MS/MS	By MS/MS	By MS/MS	By MS/MS	By MS/MS	By MS/MS	By MS/MS	By MS/MS
P10124	P10124	Serglycin	SRGN	25.115	NaN	24.8948	25.8749	26.3856	NaN	25.7634	NaN	27.2037	26.6836	25.877	NaN	24.6619	26.0836	25.3369	25.7108															By MS/MS	By MS/MS	By MS/MS	By MS/MS	By MS/MS	By MS/MS	By MS/MS	By MS/MS	By MS/MS	By matching	By MS/MS	By MS/MS	By MS/MS	By MS/MS	By MS/MS	By MS/MS
P10155-3;P10155-5;P10155-4;P10155;P10155-2	P10155-3;P10155-5;P10155-4;P10155	60 kDa SS-A/Ro ribonucleoprotein	TROVE2	20.6899	NaN	22.8198	23.109	21.2096	21.5126	21.4283	22.7643	23.0342	NaN	22.8162	23.2253	NaN	NaN	NaN	22.5798															By MS/MS	By MS/MS	By MS/MS	By MS/MS	By MS/MS	By MS/MS	By MS/MS	By MS/MS	By MS/MS	By MS/MS	By MS/MS	By MS/MS	By MS/MS	By MS/MS	By MS/MS	By MS/MS
P10301	P10301	Ras-related protein R-Ras	RRAS	22.3393	22.1019	24.2355	24.9389	22.3391	22.311	25.3011	24.033	23.7229	23.094	24.2157	NaN	22.5273	22.3269	24.5429	24.6409															By MS/MS	By MS/MS	By MS/MS	By MS/MS	By MS/MS	By MS/MS	By MS/MS	By MS/MS	By MS/MS	By MS/MS	By MS/MS	By MS/MS	By MS/MS	By MS/MS	By MS/MS	By MS/MS
P10321	P10321	HLA class I histocompatibility antigen, Cw-7 alpha chain	HLA-C	NaN	NaN	21.4427	NaN	NaN	NaN	NaN	NaN	22.7629	NaN	NaN	24.4748	NaN	21.2985	22.9108	23.1165															By matching	By MS/MS	By MS/MS	By MS/MS	By MS/MS	By MS/MS	By MS/MS	By matching	By matching	By MS/MS	By MS/MS	By matching	By matching	By MS/MS	By MS/MS	By matching
P10398;P10398-2	P10398	Serine/threonine-protein kinase A-Raf	ARAF	19.4594	NaN	NaN	20.8895	18.9656	18.6316	20.9695	22.3767	20.5608	20.2004	21.412	22.526	20.149	19.9859	20.0799	21.225															By MS/MS	By MS/MS	By MS/MS	By MS/MS	By MS/MS	By MS/MS	By MS/MS	By MS/MS	By MS/MS	By MS/MS	By MS/MS	By MS/MS	By MS/MS	By MS/MS	By MS/MS	By MS/MS
P10599;P10599-2	P10599;P10599-2	Thioredoxin	TXN	27.5807	27.1099	26.6234	28.8548	27.8561	27.1292	27.8646	28.3241	28.0099	27.5392	27.5852	28.8398	27.2986	26.9349	27.1804	28.0872															By MS/MS	By MS/MS	By MS/MS	By MS/MS	By MS/MS	By MS/MS	By MS/MS	By MS/MS	By MS/MS	By MS/MS	By MS/MS	By MS/MS	By MS/MS	By MS/MS	By MS/MS	By MS/MS
P10646;P10646-2	P10646;P10646-2	Tissue factor pathway inhibitor	TFPI	NaN	NaN	22.9526	23.5904	NaN	22.2666	25.3883	23.6102	NaN	NaN	25.3653	23.7939	NaN	22.7064	24.9259	24.3021															By MS/MS		By MS/MS	By MS/MS	By MS/MS	By MS/MS	By MS/MS	By MS/MS	By MS/MS	By MS/MS	By MS/MS	By MS/MS	By MS/MS	By MS/MS	By MS/MS	By MS/MS
P10809;P10809-2	P10809	60 kDa heat shock protein, mitochondrial	HSPD1	23.2869	24.5482	24.8137	27.3905	24.7733	24.7	26.9631	27.0276	25.3699	24.8043	26.8002	27.3824	25.6049	24.7091	25.8449	27.0596															By MS/MS	By MS/MS	By MS/MS	By MS/MS	By MS/MS	By MS/MS	By MS/MS	By MS/MS	By MS/MS	By MS/MS	By MS/MS	By MS/MS	By MS/MS	By MS/MS	By MS/MS	By MS/MS
P10909-3;P10909-4;P10909-6;P10909;P10909-5;P10909-2	P10909-3;P10909-4;P10909-6;P10909;P10909-5;P10909-2	Clusterin;Clusterin beta chain;Clusterin alpha chain	CLU	NaN	NaN	NaN	NaN	NaN	22.8186	NaN	24.7152	NaN	NaN	24.1875	24.1932	23.1232	NaN	24.2146	25.1987																By matching	By matching		By matching		By MS/MS		By MS/MS		By MS/MS				By MS/MS
P11021	P11021	78 kDa glucose-regulated protein	HSPA5	28.3725	27.877	28.8661	30.2103	28.7048	28.4506	29.9052	29.8185	28.8382	28.9608	29.6941	30.1986	28.6206	28.6245	29.1164	29.9611															By MS/MS	By MS/MS	By MS/MS	By MS/MS	By MS/MS	By MS/MS	By MS/MS	By MS/MS	By MS/MS	By MS/MS	By MS/MS	By MS/MS	By MS/MS	By MS/MS	By MS/MS	By MS/MS
P11142;P11142-2	P11142;P11142-2	Heat shock cognate 71 kDa protein	HSPA8	29.427	29.7575	30.0186	31.4424	30.1297	29.8264	30.9195	31.1652	30.499	30.1367	30.8998	31.4783	29.9534	30.0945	30.6867	31.252															By MS/MS	By MS/MS	By MS/MS	By MS/MS	By MS/MS	By MS/MS	By MS/MS	By MS/MS	By MS/MS	By MS/MS	By MS/MS	By MS/MS	By MS/MS	By MS/MS	By MS/MS	By MS/MS
P11172;P11172-3;P11172-2;P11172-4	P11172;P11172-3;P11172-2;P11172-4	Uridine 5-monophosphate synthase;Orotate phosphoribosyltransferase;Orotidine 5-phosphate decarboxylase	UMPS	21.6295	20.3394	21.1346	22.5172	NaN	23.0874	NaN	22.0497	23.1677	22.7254	23.826	23.2883	NaN	22.5378	23.1293	24.5641															By MS/MS	By MS/MS	By MS/MS	By MS/MS	By MS/MS	By MS/MS	By MS/MS	By MS/MS	By MS/MS	By MS/MS	By MS/MS	By MS/MS	By MS/MS	By MS/MS	By MS/MS	By MS/MS
P11177;P11177-2;P11177-3	P11177;P11177-2;P11177-3	Pyruvate dehydrogenase E1 component subunit beta, mitochondrial	PDHB	21.8433	21.2937	22.0012	NaN	NaN	NaN	23.3571	NaN	NaN	NaN	NaN	NaN	NaN	NaN	22.9676	NaN															By MS/MS	By MS/MS	By MS/MS	By MS/MS	By MS/MS	By MS/MS	By MS/MS	By MS/MS	By MS/MS	By MS/MS	By MS/MS	By MS/MS	By MS/MS	By MS/MS	By MS/MS	By MS/MS
P11216	P11216	Glycogen phosphorylase, brain form	PYGB	NaN	NaN	19.7973	24.4843	NaN	21.0158	22.8655	20.7909	20.7558	20.5371	22.8382	23.6571	21.7945	20.5143	21.1738	21.4055															By MS/MS	By MS/MS	By MS/MS	By MS/MS	By MS/MS	By MS/MS	By MS/MS	By MS/MS	By MS/MS	By MS/MS	By MS/MS	By MS/MS	By MS/MS	By MS/MS	By MS/MS	By MS/MS
P11274;P11274-2	P11274;P11274-2	Breakpoint cluster region protein	BCR	19.474	21.174	20.323	20.6375	NaN	18.6137	19.7927	21.426	NaN	21.971	20.1057	20.9746	19.419	19.4255	NaN	21.5699															By MS/MS	By MS/MS	By MS/MS	By MS/MS	By MS/MS	By MS/MS	By MS/MS	By MS/MS	By MS/MS	By MS/MS	By MS/MS	By MS/MS	By MS/MS	By MS/MS	By MS/MS	By MS/MS
P11279;P11279-2	P11279;P11279-2	Lysosome-associated membrane glycoprotein 1	LAMP1	NaN	NaN	19.8655	22.9749	20.0257	NaN	21.1435	22.5074	NaN	NaN	21.7708	23.8784	NaN	NaN	NaN	22.2511															By MS/MS	By MS/MS	By MS/MS	By MS/MS	By MS/MS	By MS/MS	By MS/MS	By MS/MS	By MS/MS	By MS/MS	By MS/MS	By MS/MS	By MS/MS	By MS/MS	By MS/MS	By MS/MS
P11308-4;P11308;P11308-5;P11308-1;P11308-2;P11308-6	P11308-4;P11308;P11308-5;P11308-1;P11308-2;P11308-6	Transcriptional regulator ERG	ERG	20.6891	NaN	21.7113	22.4808	21.4826	NaN	NaN	NaN	NaN	NaN	NaN	22.8729	21.5159	NaN	NaN	NaN															By MS/MS	By MS/MS	By MS/MS	By MS/MS	By MS/MS	By MS/MS	By MS/MS	By MS/MS	By MS/MS	By MS/MS	By MS/MS	By MS/MS	By MS/MS	By MS/MS	By MS/MS	By MS/MS
P11387	P11387	DNA topoisomerase 1	TOP1	24.9573	25.1106	26.3044	26.2491	25.613	25.6339	26.6465	26.1902	26.0757	26.0726	27.122	26.0685	26.0794	25.4077	27.2093	26.7907															By MS/MS	By MS/MS	By MS/MS	By MS/MS	By MS/MS	By MS/MS	By MS/MS	By MS/MS	By MS/MS	By MS/MS	By MS/MS	By MS/MS	By MS/MS	By MS/MS	By MS/MS	By MS/MS
P11388;P11388-2;P11388-3;P11388-4	P11388;P11388-2;P11388-3;P11388-4	DNA topoisomerase 2-alpha	TOP2A	20.8708	NaN	21.9599	22.3136	20.7734	NaN	20.5886	23.1385	20.432	20.1939	NaN	22.502	22.3664	19.9894	NaN	23.0401															By MS/MS	By matching	By MS/MS	By MS/MS	By MS/MS	By MS/MS	By MS/MS	By MS/MS	By MS/MS	By MS/MS	By MS/MS	By MS/MS	By MS/MS	By MS/MS	By MS/MS	By MS/MS
P11413;P11413-2;P11413-3	P11413;P11413-2;P11413-3	Glucose-6-phosphate 1-dehydrogenase	G6PD	19.8835	17.842	19.58	25.0008	21.8569	22.5321	21.1844	24.7394	21.3123	21.6461	22.869	24.8115	20.698	21.1798	22.3374	25.3087															By MS/MS	By MS/MS	By MS/MS	By MS/MS	By MS/MS	By MS/MS	By MS/MS	By MS/MS	By MS/MS	By MS/MS	By MS/MS	By MS/MS	By MS/MS	By MS/MS	By MS/MS	By MS/MS
P11498;P11498-2	P11498	Pyruvate carboxylase, mitochondrial	PC	20.9476	20.5686	NaN	23.0035	20.8782	20.8713	21.1416	22.9477	20.6228	20.2149	22.027	22.4224	20.8857	20.66	20.4735	22.5739															By MS/MS	By MS/MS	By MS/MS	By MS/MS	By MS/MS	By MS/MS	By MS/MS	By MS/MS	By MS/MS	By MS/MS	By MS/MS	By MS/MS	By MS/MS	By MS/MS	By MS/MS	By MS/MS
P11586	P11586	C-1-tetrahydrofolate synthase, cytoplasmic;Methylenetetrahydrofolate dehydrogenase;Methenyltetrahydrofolate cyclohydrolase;Formyltetrahydrofolate synthetase;C-1-tetrahydrofolate synthase, cytoplasmic, N-terminally processed	MTHFD1	23.9302	22.9861	24.8367	26.6602	25.3783	25.0099	25.819	26.5828	25.0134	25.0931	25.8973	26.9357	25.1168	24.8743	25.5468	26.6095															By MS/MS	By MS/MS	By MS/MS	By MS/MS	By MS/MS	By MS/MS	By MS/MS	By MS/MS	By MS/MS	By MS/MS	By MS/MS	By MS/MS	By MS/MS	By MS/MS	By MS/MS	By MS/MS
P11766	P11766	Alcohol dehydrogenase class-3	ADH5	22.5887	NaN	26.1624	23.4786	22.3843	23.3802	23.8294	23.9972	23.4026	23.181	NaN	23.9063	23.0929	NaN	NaN	23.67															By MS/MS	By MS/MS	By MS/MS	By MS/MS	By MS/MS	By MS/MS	By MS/MS	By MS/MS	By MS/MS	By MS/MS	By MS/MS	By MS/MS	By MS/MS	By MS/MS	By MS/MS	By MS/MS
P11802;P11802-2	P11802	Cyclin-dependent kinase 4	CDK4	23.1549	22.879	24.2672	25.3733	24.0848	24.0365	25.1729	24.6752	NaN	24.2576	25.6008	24.9607	24.611	23.9454	25.0347	25.7836															By MS/MS	By MS/MS	By MS/MS	By MS/MS	By MS/MS	By MS/MS	By MS/MS	By MS/MS	By MS/MS	By MS/MS	By MS/MS	By MS/MS	By MS/MS	By MS/MS	By MS/MS	By MS/MS
P11908;P11908-2	P11908;P11908-2	Ribose-phosphate pyrophosphokinase 2	PRPS2	23.2065	23.4912	24.1111	23.6865	22.4354	22.1463	23.2754	NaN	23.5047	22.8646	NaN	22.4695	21.7311	23.6681	23.9954	23.9625															By MS/MS	By MS/MS	By MS/MS	By MS/MS	By MS/MS	By MS/MS	By MS/MS	By MS/MS	By MS/MS	By MS/MS	By MS/MS	By MS/MS	By MS/MS	By MS/MS	By MS/MS	By MS/MS
P11940;P11940-2;Q9H361;Q4VXU2;Q4VXU2-2;Q96DU9-2;Q96DU9	P11940;P11940-2;Q9H361	Polyadenylate-binding protein 1;Polyadenylate-binding protein 3	PABPC1;PABPC3	26.4974	26.1524	27.1212	28.2135	26.9759	26.4516	27.8809	28.0619	27.3574	26.6998	27.4574	28.2017	26.9292	26.3646	27.2488	27.81															By MS/MS	By MS/MS	By MS/MS	By MS/MS	By MS/MS	By MS/MS	By MS/MS	By MS/MS	By MS/MS	By MS/MS	By MS/MS	By MS/MS	By MS/MS	By MS/MS	By MS/MS	By MS/MS
P12004	P12004	Proliferating cell nuclear antigen	PCNA	23.7857	24.0232	25.6582	27.1237	25.9631	24.9006	25.6047	27.0437	25.268	25.5561	26.3909	27.1435	25.3011	25.2039	25.8993	26.9582															By MS/MS	By MS/MS	By MS/MS	By MS/MS	By MS/MS	By MS/MS	By MS/MS	By MS/MS	By MS/MS	By MS/MS	By MS/MS	By MS/MS	By MS/MS	By MS/MS	By MS/MS	By MS/MS
P12074	P12074	Cytochrome c oxidase subunit 6A1, mitochondrial	COX6A1	NaN	24.1777	25.7187	26.1337	NaN	25.2959	27.179	23.8597	25.4996	25.7466	27.7498	25.9328	24.6315	26.2959	23.326	24.8866															By MS/MS	By MS/MS	By MS/MS	By MS/MS	By MS/MS	By MS/MS	By MS/MS	By MS/MS	By MS/MS	By MS/MS	By MS/MS	By MS/MS	By MS/MS	By MS/MS	By MS/MS	By MS/MS
P12235	P12235	ADP/ATP translocase 1	SLC25A4	NaN	NaN	22.4423	NaN	NaN	NaN	23.1331	22.3833	NaN	20.8249	22.2075	22.1451	NaN	NaN	22.9376	23.4399															By MS/MS	By MS/MS	By MS/MS	By MS/MS	By MS/MS	By MS/MS	By MS/MS	By MS/MS	By MS/MS	By MS/MS	By MS/MS	By MS/MS	By MS/MS	By MS/MS	By MS/MS	By MS/MS
P12236	P12236	ADP/ATP translocase 3;ADP/ATP translocase 3, N-terminally processed	SLC25A6	22.6197	21.3261	24.3779	24.1167	21.1432	21.9331	23.9737	22.8389	22.2355	21.9341	24.531	24.0159	23.1815	22.9237	22.8143	23.3521															By MS/MS	By MS/MS	By MS/MS	By MS/MS	By MS/MS	By MS/MS	By MS/MS	By MS/MS	By MS/MS	By MS/MS	By MS/MS	By MS/MS	By MS/MS	By MS/MS	By MS/MS	By MS/MS
P12268	P12268	Inosine-5-monophosphate dehydrogenase 2	IMPDH2	23.8966	23.1874	25.2624	27.4872	25.5812	23.9097	26.2475	26.8684	25.7063	23.5102	26.4944	27.288	25.2107	24.1981	25.6427	26.9995															By MS/MS	By MS/MS	By MS/MS	By MS/MS	By MS/MS	By MS/MS	By MS/MS	By MS/MS	By MS/MS	By MS/MS	By MS/MS	By MS/MS	By MS/MS	By MS/MS	By MS/MS	By MS/MS
P12270;P12270-2	P12270	Nucleoprotein TPR	TPR	NaN	NaN	NaN	18.0923	NaN	NaN	NaN	17.8949	NaN	19.9227	18.1264	18.7326	NaN	NaN	19.603	20.6124															By MS/MS	By MS/MS	By MS/MS	By MS/MS	By MS/MS	By MS/MS	By MS/MS	By MS/MS	By MS/MS	By MS/MS	By MS/MS	By MS/MS	By MS/MS	By MS/MS	By MS/MS	By MS/MS
P12429	P12429	Annexin A3	ANXA3	NaN	20.9654	21.4172	NaN	NaN	NaN	NaN	NaN	20.6388	21.2927	21.7629	NaN	NaN	NaN	NaN	NaN															By MS/MS	By MS/MS	By MS/MS	By MS/MS	By MS/MS	By MS/MS	By MS/MS	By MS/MS	By MS/MS	By MS/MS	By MS/MS	By MS/MS	By MS/MS	By MS/MS	By MS/MS	By MS/MS
P12814;P12814-3;P12814-2;P12814-4	P12814;P12814-3;P12814-2;P12814-4	Alpha-actinin-1	ACTN1	25.2296	25.2936	28.4632	28.4095	25.2464	24.6868	29.3455	28.3128	25.1975	24.674	28.9947	28.6977	25.556	25.4054	28.9515	28.1685															By MS/MS	By MS/MS	By MS/MS	By MS/MS	By MS/MS	By MS/MS	By MS/MS	By MS/MS	By MS/MS	By MS/MS	By MS/MS	By MS/MS	By MS/MS	By MS/MS	By MS/MS	By MS/MS
P12830-2;P12830	P12830-2;P12830	Cadherin-1;E-Cad/CTF1;E-Cad/CTF2;E-Cad/CTF3	CDH1	23.9794	24.512	25.0268	25.2163	24.7049	24.3845	25.0296	25.3766	24.9855	20.9989	22.4267	25.7453	24.5774	NaN	22.2897	22.5851
P12931;P12931-2	P12931;P12931-2	Proto-oncogene tyrosine-protein kinase Src	SRC	21.352	19.8753	NaN	NaN	NaN	26.5449	NaN	NaN	22.4964	22.9396	NaN	NaN	21.4905	25.553	NaN	22.0276															By MS/MS	By MS/MS	By MS/MS	By MS/MS	By MS/MS	By MS/MS	By MS/MS	By MS/MS	By MS/MS	By MS/MS	By MS/MS	By MS/MS	By MS/MS	By MS/MS	By MS/MS	By MS/MS
P12956;P12956-2	P12956;P12956-2	X-ray repair cross-complementing protein 6	XRCC6	24.561	24.6463	26.0157	27.5342	25.086	24.8018	26.9847	27.1491	25.4655	25.0291	27.3368	27.6728	25.1114	24.6378	26.7647	26.9994															By MS/MS	By MS/MS	By MS/MS	By MS/MS	By MS/MS	By MS/MS	By MS/MS	By MS/MS	By MS/MS	By MS/MS	By MS/MS	By MS/MS	By MS/MS	By MS/MS	By MS/MS	By MS/MS
P13010	P13010	X-ray repair cross-complementing protein 5	XRCC5	22.0517	23.6497	24.923	25.9456	24.7079	23.7243	26.2302	26.4203	24.9628	24.2771	26.248	27.1166	24.9489	23.5499	25.2135	26.5357															By MS/MS	By MS/MS	By MS/MS	By MS/MS	By MS/MS	By MS/MS	By MS/MS	By MS/MS	By MS/MS	By MS/MS	By MS/MS	By MS/MS	By MS/MS	By MS/MS	By MS/MS	By MS/MS
P13073	P13073	Cytochrome c oxidase subunit 4 isoform 1, mitochondrial	COX4I1	24.3751	24.7457	23.0343	26.0207	21.7619	22.8281	25.1453	21.4082	25.4971	26.0392	26.4342	27.2535	23.9084	24.2836	26.2667	25.618															By MS/MS	By MS/MS	By MS/MS	By MS/MS	By MS/MS	By MS/MS	By MS/MS	By MS/MS	By MS/MS	By MS/MS	By MS/MS	By MS/MS	By MS/MS	By MS/MS	By MS/MS	By MS/MS
P13489	P13489	Ribonuclease inhibitor	RNH1	NaN	20.5148	22.5541	22.9812	21.9165	20.9156	22.1052	23.2607	NaN	NaN	NaN	23.0176	21.5567	20.878	NaN	23.158															By MS/MS	By MS/MS	By MS/MS	By MS/MS	By MS/MS	By MS/MS	By MS/MS	By MS/MS	By MS/MS	By MS/MS	By MS/MS	By MS/MS	By MS/MS	By MS/MS	By MS/MS	By MS/MS
P13639	P13639	Elongation factor 2	EEF2	25.9742	25.7819	25.7981	27.3923	26.5707	26.6945	26.999	27.4563	27.4002	27.2966	27.4848	28.1516	27.0215	26.5731	26.9096	27.6883															By MS/MS	By MS/MS	By MS/MS	By MS/MS	By MS/MS	By MS/MS	By MS/MS	By MS/MS	By MS/MS	By MS/MS	By MS/MS	By MS/MS	By MS/MS	By MS/MS	By MS/MS	By MS/MS
P13667	P13667	Protein disulfide-isomerase A4	PDIA4	21.3148	21.8006	22.0979	22.0215	21.6032	20.7981	22.5933	24.8115	21.7643	22.0028	23.9971	24.4747	20.5206	20.5432	22.131	23.0179															By MS/MS	By MS/MS	By MS/MS	By MS/MS	By MS/MS	By MS/MS	By MS/MS	By MS/MS	By MS/MS	By MS/MS	By MS/MS	By MS/MS	By MS/MS	By MS/MS	By MS/MS	By MS/MS
P13693;P13693-2;Q56UQ5;Q9HAU6	P13693;P13693-2	Translationally-controlled tumor protein	TPT1	NaN	22.8177	23.808	24.9877	NaN	NaN	24.9537	24.4053	22.9577	NaN	NaN	24.3214	NaN	NaN	NaN	24.7927															By MS/MS	By MS/MS	By MS/MS	By MS/MS	By MS/MS	By MS/MS	By MS/MS	By MS/MS	By MS/MS	By MS/MS	By MS/MS	By MS/MS	By MS/MS	By MS/MS	By MS/MS	By MS/MS
P13746;P13746-2	P13746;P13746-2	HLA class I histocompatibility antigen, A-11 alpha chain	HLA-A	23.2601	23.171	24.5194	25.1939	23.8949	23.1994	25.4193	25.2091	23.9703	22.8691	25.4508	25.4789	24.0655	23.7598	25.2662	25.1442															By MS/MS	By MS/MS	By MS/MS	By MS/MS	By MS/MS	By MS/MS	By MS/MS	By MS/MS	By MS/MS	By MS/MS	By MS/MS	By MS/MS	By MS/MS	By MS/MS	By MS/MS	By MS/MS
P13797;P13797-2;P13797-3;P13796	P13797;P13797-2;P13797-3	Plastin-3	PLS3	23.8499	24.4357	24.5903	26.6988	25.4513	24.7047	25.7722	26.3706	24.9911	24.9298	25.8354	26.4199	25.6858	25.1661	25.7228	26.6572															By MS/MS	By MS/MS	By MS/MS	By MS/MS	By MS/MS	By MS/MS	By MS/MS	By MS/MS	By MS/MS	By MS/MS	By MS/MS	By MS/MS	By MS/MS	By MS/MS	By MS/MS	By MS/MS
P13861-2;P13861	P13861-2;P13861	cAMP-dependent protein kinase type II-alpha regulatory subunit	PRKAR2A	22.0821	NaN	22.1444	22.8181	NaN	NaN	21.9205	23.5641	NaN	23.111	NaN	NaN	NaN	NaN	NaN	NaN															By MS/MS	By MS/MS	By MS/MS	By MS/MS	By MS/MS	By MS/MS	By MS/MS	By MS/MS	By MS/MS	By MS/MS	By MS/MS	By MS/MS	By MS/MS	By MS/MS	By MS/MS	By MS/MS
P13995;P13995-2	P13995;P13995-2	Bifunctional methylenetetrahydrofolate dehydrogenase/cyclohydrolase, mitochondrial;NAD-dependent methylenetetrahydrofolate dehydrogenase;Methenyltetrahydrofolate cyclohydrolase	MTHFD2	22.2553	19.0565	20.2271	24.4576	22.3797	20.3109	23.6748	24.454	23.0875	22.2725	21.6524	25.07	22.6116	20.6539	20.975	24.4209															By MS/MS	By MS/MS	By MS/MS	By MS/MS	By MS/MS	By MS/MS	By MS/MS	By MS/MS	By MS/MS	By MS/MS	By MS/MS	By MS/MS	By MS/MS	By MS/MS	By MS/MS	By MS/MS
P14209;P14209-3;P14209-2	P14209;P14209-3;P14209-2	CD99 antigen	CD99	23.5005	22.9083	24.5858	24.2265	22.3964	23.2383	23.7903	25.476	NaN	24.06	24.1554	24.6033	23.4467	23.2733	24.2017	27.0179															By MS/MS	By MS/MS	By MS/MS	By MS/MS	By MS/MS	By MS/MS	By MS/MS	By MS/MS	By MS/MS	By MS/MS	By MS/MS	By MS/MS	By MS/MS	By MS/MS	By MS/MS	By MS/MS
P14314-2;P14314	P14314-2;P14314	Glucosidase 2 subunit beta	PRKCSH	NaN	22.0922	21.9577	24.2186	23.1612	23.1195	22.8086	25.0267	23.3054	22.508	25.1843	25.4527	22.2479	NaN	21.7042	25.0227															By MS/MS	By MS/MS	By MS/MS	By MS/MS	By MS/MS	By MS/MS	By MS/MS	By MS/MS	By MS/MS	By MS/MS	By MS/MS	By MS/MS	By MS/MS	By MS/MS	By MS/MS	By MS/MS
P14317;P14317-2	P14317	Hematopoietic lineage cell-specific protein	HCLS1	25.8567	25.9919	27.8665	27.9033	25.615	25.9932	28.2302	27.4902	26.0236	26.1044	28.1548	27.7332	26.1861	25.5658	27.7167	28.2728															By MS/MS	By MS/MS	By MS/MS	By MS/MS	By MS/MS	By MS/MS	By MS/MS	By MS/MS	By MS/MS	By MS/MS	By MS/MS	By MS/MS	By MS/MS	By MS/MS	By MS/MS	By MS/MS
P14373;P14373-2	P14373;P14373-2	Zinc finger protein RFP	TRIM27	21.2047	20.6731	23.8288	22.7719	21.5281	20.7686	22.0078	22.8006	NaN	NaN	21.5303	22.5379	21.4121	20.3883	24.6274	22.5806															By MS/MS			By MS/MS		By MS/MS								By MS/MS		By MS/MS
P14406	P14406	Cytochrome c oxidase subunit 7A2, mitochondrial	COX7A2	NaN	NaN	NaN	25.3997	23.8266	NaN	26.027	25.8198	24.1604	NaN	25.6305	26.392	NaN	NaN	25.1441	25.9977															By MS/MS	By MS/MS	By MS/MS	By MS/MS	By MS/MS	By MS/MS	By MS/MS	By MS/MS	By MS/MS	By MS/MS	By MS/MS	By MS/MS	By MS/MS	By MS/MS	By MS/MS	By MS/MS
P14618;P14618-3;P30613-2;P30613	P14618;P14618-3	Pyruvate kinase PKM	PKM	24.174	20.1381	24.0147	22.9704	25.7715	22.2101	22.6081	23.1375	22.9626	23.1657	23.6506	23.672	22.7274	25.6067	23.3822	23.5632															By MS/MS	By MS/MS	By MS/MS	By MS/MS	By MS/MS	By MS/MS	By MS/MS	By MS/MS	By MS/MS	By MS/MS	By MS/MS	By MS/MS	By MS/MS	By MS/MS	By MS/MS	By MS/MS
P14618-2	P14618-2	Pyruvate kinase PKM	PKM	24.2841	24.2838	25.8626	26.8607	25.845	25.615	26.9909	26.4629	26.3866	26.3399	26.7695	27.4219	25.2239	25.7181	27.1024	27.416															By MS/MS	By MS/MS	By MS/MS	By MS/MS	By MS/MS	By MS/MS	By MS/MS	By MS/MS	By MS/MS	By MS/MS	By MS/MS	By MS/MS	By MS/MS	By MS/MS	By MS/MS	By MS/MS
P14625	P14625	Endoplasmin	HSP90B1	25.2519	24.9232	24.7575	26.3732	25.2268	22.5646	26.2102	26.3308	24.7966	23.1567	26.0544	26.0808	25.3646	25.2587	26.1255	26.1073															By MS/MS	By MS/MS	By MS/MS	By MS/MS	By MS/MS	By MS/MS	By MS/MS	By MS/MS	By MS/MS	By MS/MS	By MS/MS	By MS/MS	By MS/MS	By MS/MS	By MS/MS	By MS/MS
P14635;P14635-2	P14635;P14635-2	G2/mitotic-specific cyclin-B1	CCNB1	22.0621	21.7712	21.6561	23.2459	22.7834	21.7388	22.847	24.392	23.4613	22.6786	22.349	24.067	23.2063	21.6295	21.5694	23.8552															By MS/MS	By MS/MS	By MS/MS	By MS/MS	By MS/MS	By MS/MS	By MS/MS	By MS/MS	By MS/MS	By MS/MS	By MS/MS	By MS/MS	By MS/MS	By MS/MS	By MS/MS	By MS/MS
P14649	P14649	Myosin light chain 6B	MYL6B	27.81	27.4794	26.7012	28.5818	27.8092	27.8951	27.1123	28.5398	28.7716	28.2908	27.3993	28.6833	27.9722	27.6316	26.1785	27.908															By MS/MS	By matching	By MS/MS	By matching	By MS/MS	By MS/MS	By MS/MS	By matching	By matching	By matching	By matching	By MS/MS	By MS/MS	By matching	By matching	By matching
P14678-2;P63162;P14678;P63162-2;P14678-3	P14678-2;P63162;P14678;P63162-2;P14678-3	Small nuclear ribonucleoprotein-associated proteins B and B;Small nuclear ribonucleoprotein-associated protein N	SNRPB;SNRPN	23.61	21.9082	24.6227	26.5613	24.7311	23.3256	25.6931	26.2901	25.1157	23.7961	26.4819	26.6632	25.0035	23.7746	24.7055	26.5007															By MS/MS	By MS/MS	By MS/MS	By MS/MS	By MS/MS	By MS/MS	By MS/MS	By MS/MS	By MS/MS	By MS/MS	By MS/MS	By MS/MS	By MS/MS	By MS/MS	By MS/MS	By MS/MS
P14866;P14866-2	P14866;P14866-2	Heterogeneous nuclear ribonucleoprotein L	HNRNPL	23.2906	23.3932	24.6814	26.0642	23.4355	23.6788	25.4375	25.3445	24.5796	23.7157	24.7171	25.8958	25.7938	22.7356	25.0333	26.0623															By MS/MS	By MS/MS	By MS/MS	By MS/MS	By MS/MS	By MS/MS	By MS/MS	By MS/MS	By MS/MS	By MS/MS	By MS/MS	By MS/MS	By MS/MS	By MS/MS	By MS/MS	By MS/MS
P14868;P14868-2	P14868;P14868-2	Aspartate--tRNA ligase, cytoplasmic	DARS	21.7803	22.2536	23.413	23.7696	22.5883	23.1342	23.6088	24.3595	23.239	23.7176	24.003	24.2624	23.559	21.8072	23.0761	24.7828															By MS/MS	By MS/MS	By MS/MS	By MS/MS	By MS/MS	By MS/MS	By MS/MS	By MS/MS	By MS/MS	By MS/MS	By MS/MS	By MS/MS	By MS/MS	By MS/MS	By MS/MS	By MS/MS
P14923	P14923	Junction plakoglobin	JUP	21.5028	18.3674	22.196	22.8847	20.9318	20.0805	23.8174	23.1692	21.1155	20.4161	22.9293	23.2882	20.8557	20.1465	22.5805	20.432															By MS/MS	By MS/MS	By MS/MS	By MS/MS	By MS/MS	By MS/MS	By MS/MS	By MS/MS	By MS/MS	By MS/MS	By MS/MS	By MS/MS	By MS/MS	By MS/MS	By MS/MS	By MS/MS
P15144	P15144	Aminopeptidase N	ANPEP	21.1451	20.0383	22.3314	24.9345	20.972	20.7061	24.2296	25.0618	21.3927	22.5868	24.483	25.4239	21.1875	21.3301	23.4188	24.4315															By MS/MS	By MS/MS	By MS/MS	By MS/MS	By MS/MS	By MS/MS	By MS/MS	By MS/MS	By MS/MS	By MS/MS	By MS/MS	By MS/MS	By MS/MS	By MS/MS	By MS/MS	By MS/MS
P15153	P15153	Ras-related C3 botulinum toxin substrate 2	RAC2	23.2968	22.8487	24.8436	25.3378	25.4661	24.4537	26.0569	25.3587	24.9963	25.191	26.0994	25.6961	24.0178	23.8909	26.11	25.6381															By MS/MS	By MS/MS	By MS/MS	By MS/MS	By MS/MS	By MS/MS	By MS/MS	By MS/MS	By MS/MS	By MS/MS	By MS/MS	By MS/MS	By MS/MS	By MS/MS	By MS/MS	By MS/MS
P15170-3;P15170-2;P15170	P15170-3;P15170-2;P15170	Eukaryotic peptide chain release factor GTP-binding subunit ERF3A	GSPT1	22.0674	20.885	25.334	24.211	23.0834	21.6337	24.9876	23.2609	23.9996	21.9589	22.4534	23.8765	22.7361	22.4574	21.745	23.7768															By MS/MS	By MS/MS	By MS/MS	By MS/MS	By MS/MS	By MS/MS	By MS/MS	By MS/MS	By MS/MS	By MS/MS	By MS/MS	By MS/MS	By MS/MS	By MS/MS	By MS/MS	By MS/MS
P15311	P15311	Ezrin	EZR	19.7218	NaN	21.0002	23.7221	19.408	NaN	21.3157	21.8677	NaN	NaN	23.0455	22.634	NaN	NaN	21.8683	24.6857															By MS/MS	By MS/MS	By MS/MS	By MS/MS	By MS/MS	By MS/MS	By MS/MS	By MS/MS	By MS/MS	By MS/MS	By MS/MS	By MS/MS	By MS/MS	By MS/MS	By MS/MS	By MS/MS
P15531;P15531-2	P15531;P15531-2	Nucleoside diphosphate kinase A	NME1	23.5758	22.2565	23.4981	25.2156	23.1088	23.8095	23.9304	25.0003	24.6736	24.7079	24.5881	25.3872	23.5216	22.0804	23.372	24.6406															By MS/MS	By MS/MS	By MS/MS	By MS/MS	By MS/MS	By MS/MS	By MS/MS	By MS/MS	By MS/MS	By MS/MS	By MS/MS	By MS/MS	By MS/MS	By MS/MS	By MS/MS	By MS/MS
P15880	P15880	40S ribosomal protein S2	RPS2	27.0713	27.0058	27.6948	28.5629	27.9133	27.2483	28.112	28.4586	28.1574	27.6514	28.2739	28.8311	28.1446	27.1196	27.4385	28.4874															By MS/MS	By MS/MS	By MS/MS	By MS/MS	By MS/MS	By MS/MS	By MS/MS	By MS/MS	By MS/MS	By MS/MS	By MS/MS	By MS/MS	By MS/MS	By MS/MS	By MS/MS	By MS/MS
P15927;P15927-2;P15927-3	P15927;P15927-2;P15927-3	Replication protein A 32 kDa subunit	RPA2	25.5417	24.7422	NaN	27.1818	26.7405	25.4961	NaN	26.1352	26.7536	26.0476	NaN	26.1757	26.2052	25.2658	NaN	25.0254															By MS/MS	By MS/MS	By MS/MS	By MS/MS	By MS/MS	By MS/MS	By MS/MS	By MS/MS	By MS/MS	By MS/MS	By MS/MS	By MS/MS	By MS/MS	By MS/MS	By MS/MS	By MS/MS
P16070;P16070-16;P16070-5;P16070-7;P16070-3;P16070-4;P16070-6;P16070-17;P16070-8;P16070-10;P16070-11;P16070-13;P16070-14;P16070-12;P16070-18;P16070-15;P16070-9;P16070-19	P16070;P16070-16;P16070-5;P16070-7;P16070-3;P16070-4;P16070-6;P16070-17;P16070-8;P16070-10;P16070-11;P16070-13;P16070-14;P16070-12;P16070-18	CD44 antigen	CD44	21.3847	NaN	21.7423	24.4702	NaN	21.8946	23.2832	24.6001	22.2888	22.5249	23.9484	24.9292	22.0698	21.1484	23.5501	24.4465															By MS/MS	By MS/MS	By MS/MS	By MS/MS	By MS/MS	By MS/MS	By MS/MS	By MS/MS	By MS/MS	By MS/MS	By MS/MS	By MS/MS	By MS/MS	By MS/MS	By MS/MS	By MS/MS
Q96QV6;P16104	Q96QV6;P16104	Histone H2A type 1-A;Histone H2AX	HIST1H2AA;H2AFX	22.9076	NaN	23.8014	24.6683	24.8708	23.8588	24.0609	24.3666	24.2195	23.896	24.0271	23.7086	25.5346	23.197	23.8361	25.1797															By matching	By matching	By matching	By matching	By MS/MS	By MS/MS	By MS/MS	By MS/MS	By MS/MS	By MS/MS	By MS/MS	By matching	By MS/MS	By MS/MS	By MS/MS	By MS/MS
P16152;P16152-2	P16152;P16152-2	Carbonyl reductase [NADPH] 1	CBR1	NaN	21.128	NaN	25.0228	21.5284	NaN	23.263	24.2977	NaN	NaN	23.1441	24.2599	21.6369	NaN	22.1825	23.4613															By MS/MS	By MS/MS	By MS/MS	By MS/MS	By MS/MS	By MS/MS	By MS/MS	By MS/MS	By MS/MS	By MS/MS	By MS/MS	By MS/MS	By MS/MS	By MS/MS	By MS/MS	By MS/MS
P16219	P16219	Short-chain specific acyl-CoA dehydrogenase, mitochondrial	ACADS	25.4958	25.7901	26.5375	26.1253	NaN	21.5337	21.8881	NaN	NaN	NaN	NaN	NaN	NaN	NaN	21.5828	22.4033															By MS/MS	By MS/MS	By MS/MS	By MS/MS	By MS/MS	By MS/MS	By MS/MS	By MS/MS	By MS/MS	By MS/MS	By MS/MS	By MS/MS	By MS/MS	By MS/MS	By MS/MS	By MS/MS
P16220-2;P16220;P16220-3;Q03060-23;Q03060-9;Q03060-24;Q03060-8;Q03060-32;Q03060-26;Q03060-21;Q03060-31;Q03060-6	P16220-2;P16220;P16220-3	Cyclic AMP-responsive element-binding protein 1	CREB1	24.6417	23.8312	NaN	25.3144	23.6796	26.1091	NaN	24.3591	24.1194	26.3186	NaN	25.0801	24.9216	24.2454	NaN	NaN															By MS/MS	By MS/MS	By MS/MS	By MS/MS	By MS/MS	By MS/MS	By MS/MS	By MS/MS	By MS/MS	By MS/MS	By MS/MS	By MS/MS	By MS/MS	By MS/MS	By MS/MS	By MS/MS
P16298-3;P16298;P16298-4;P16298-2	P16298-3;P16298;P16298-4;P16298-2	Serine/threonine-protein phosphatase 2B catalytic subunit beta isoform	PPP3CB	22.2711	22.6101	23.1767	NaN	22.5277	22.9526	21.4896	21.6801	21.6288	20.8791	22.1851	NaN	23.088	22.9833	22.4172	23.8189			+												By MS/MS	By MS/MS	By MS/MS	By MS/MS	By MS/MS	By MS/MS	By MS/MS	By MS/MS	By MS/MS	By MS/MS	By MS/MS	By MS/MS	By MS/MS	By MS/MS	By MS/MS	By MS/MS
P16333;P16333-2;O43639	P16333;P16333-2	Cytoplasmic protein NCK1	NCK1	23.5746	24.4506	25.3306	25.1671	23.9219	24.2269	23.4106	22.9722	24.3236	24.6353	23.1058	23.4677	24.1863	24.0369	NaN	25.7331															By MS/MS	By MS/MS	By MS/MS	By MS/MS	By MS/MS	By MS/MS	By MS/MS	By MS/MS	By MS/MS	By MS/MS	By MS/MS	By MS/MS	By MS/MS	By MS/MS	By MS/MS	By MS/MS
P16383;P16383-2;P16383-3;P16383-4	P16383;P16383-2	GC-rich sequence DNA-binding factor 2	GCFC2	NaN	NaN	NaN	NaN	NaN	NaN	NaN	NaN	17.8615	NaN	19.1691	19.41	NaN	NaN	NaN	NaN															By MS/MS	By MS/MS	By MS/MS	By MS/MS	By MS/MS	By MS/MS	By MS/MS	By MS/MS	By MS/MS	By MS/MS	By matching	By MS/MS	By MS/MS	By MS/MS	By MS/MS	By MS/MS
P16401	P16401	Histone H1.5	HIST1H1B	31.9811	31.8087	33.9014	33.362	31.8985	32.396	33.8258	33.5645	32.9203	32.6717	34.0298	33.5664	32.519	31.9604	34.0187	34.1621															By MS/MS	By MS/MS	By MS/MS	By MS/MS	By MS/MS	By MS/MS	By MS/MS	By MS/MS	By MS/MS	By MS/MS	By MS/MS	By MS/MS	By MS/MS	By MS/MS	By MS/MS	By MS/MS
P16402	P16402	Histone H1.3	HIST1H1D	25.9444	25.937	29.0211	26.8926	25.5573	25.6801	27.6654	27.2428	26.4023	26.1043	27.8078	27.1395	25.9956	NaN	27.3893	26.8427															By MS/MS	By MS/MS	By MS/MS	By MS/MS	By MS/MS	By MS/MS	By MS/MS	By MS/MS	By MS/MS	By matching	By MS/MS	By MS/MS	By MS/MS	By MS/MS	By MS/MS	By matching
P16403	P16403	Histone H1.2	HIST1H1C	31.2796	32.3498	33.7916	33.963	32.7313	32.9693	34.0495	33.95	33.0055	33.0763	34.3956	34.1398	32.794	32.7305	34.0423	34.1938															By MS/MS	By MS/MS	By MS/MS	By MS/MS	By MS/MS	By MS/MS	By MS/MS	By MS/MS	By MS/MS	By MS/MS	By MS/MS	By MS/MS	By MS/MS	By MS/MS	By MS/MS	By MS/MS
P16989;P16989-3;P16989-2;Q9Y2T7	P16989;P16989-3;P16989-2	Y-box-binding protein 3	YBX3	25.9733	25.9033	27.1482	26.9085	25.5328	25.646	27.0374	26.44	26.5427	26.2248	25.2595	26.3798	26.4821	25.3029	26.3063	27.1536															By MS/MS	By MS/MS	By MS/MS	By MS/MS	By MS/MS	By MS/MS	By MS/MS	By MS/MS	By MS/MS	By MS/MS	By MS/MS	By MS/MS	By MS/MS	By MS/MS	By MS/MS	By MS/MS
P17066;P48741	P17066;P48741	Heat shock 70 kDa protein 6;Putative heat shock 70 kDa protein 7	HSPA6;HSPA7	25.9793	26.0077	26.5598	27.5893	26.5929	26.282	NaN	28.2784	26.0819	26.2744	27.912	27.3579	26.5089	26.4947	27.5714	28.0796															By MS/MS	By MS/MS	By MS/MS	By MS/MS	By MS/MS	By MS/MS	By MS/MS	By MS/MS	By MS/MS	By MS/MS	By MS/MS	By MS/MS	By MS/MS	By MS/MS	By MS/MS	By MS/MS
P17096;P17096-3	P17096;P17096-3	High mobility group protein HMG-I/HMG-Y	HMGA1	24.3024	25.7421	27.924	28.2493	27.0629	27.4641	27.7378	28.1737	25.1655	26.499	28.03	26.2825	25.1174	24.5435	27.8366	28.2906															By MS/MS	By MS/MS	By MS/MS	By MS/MS	By MS/MS	By MS/MS	By MS/MS	By MS/MS	By MS/MS	By MS/MS	By MS/MS	By MS/MS	By MS/MS	By MS/MS	By MS/MS	By MS/MS
P17096-2	P17096-2	High mobility group protein HMG-I/HMG-Y	HMGA1	24.3983	24.4493	24.9622	25.8431	24.0131	24.5201	24.3527	25.7758	24.9284	24.7008	25.5329	25.1206	25.2037	27.9769	24.9364	25.7758															By MS/MS	By MS/MS	By MS/MS	By MS/MS	By MS/MS	By MS/MS	By MS/MS	By MS/MS	By MS/MS	By MS/MS	By MS/MS	By MS/MS	By MS/MS	By MS/MS	By MS/MS	By MS/MS
P17152	P17152	Transmembrane protein 11, mitochondrial	TMEM11	NaN	NaN	24.6154	24.8831	NaN	23.1285	24.9886	24.943	NaN	23.1852	25.3829	25.5155	NaN	23.2195	24.7349	NaN															By MS/MS	By MS/MS	By MS/MS	By MS/MS	By MS/MS	By MS/MS	By MS/MS	By MS/MS	By MS/MS	By MS/MS	By MS/MS	By MS/MS	By MS/MS	By MS/MS	By MS/MS	By MS/MS
P17302	P17302	Gap junction alpha-1 protein	GJA1	26.8893	25.9427	26.278	27.4997	27.5161	26.6731	27.3738	27.2373	28.0368	26.9688	27.3237	28.0471	27.2637	26.7076	26.9529	27.4134															By MS/MS	By MS/MS	By MS/MS	By MS/MS	By MS/MS	By MS/MS	By MS/MS	By MS/MS	By MS/MS	By MS/MS	By MS/MS	By MS/MS	By MS/MS	By MS/MS	By MS/MS	By MS/MS
P17480-2;P17480	P17480-2;P17480	Nucleolar transcription factor 1	UBTF	23.592	22.5953	22.5537	22.63	24.6667	24.2792	22.4526	23.3019	23.6373	23.5435	NaN	21.6303	23.1637	23.734	22.0166	24.1716															By MS/MS	By MS/MS	By MS/MS	By MS/MS	By MS/MS	By MS/MS	By MS/MS	By MS/MS	By MS/MS	By MS/MS	By MS/MS	By MS/MS	By MS/MS	By MS/MS	By MS/MS	By MS/MS
P17655;P17655-2	P17655;P17655-2	Calpain-2 catalytic subunit	CAPN2	20.3429	21.3031	23.9542	22.7459	22.0521	22.3747	25.0412	24.6936	22.4627	20.9828	23.7397	23.5286	22.7331	NaN	24.4351	21.7368															By MS/MS	By MS/MS	By MS/MS	By MS/MS	By MS/MS	By MS/MS	By MS/MS	By MS/MS	By MS/MS	By MS/MS	By MS/MS	By MS/MS	By MS/MS	By MS/MS	By MS/MS	By MS/MS
P17676;P17676-2;P17676-3	P17676;P17676-2	CCAAT/enhancer-binding protein beta	CEBPB	23.0341	23.04	NaN	24.0519	NaN	22.3646	NaN	23.366	22.5784	22.5537	NaN	NaN	NaN	21.4742	NaN	NaN
P17812;P17812-2	P17812;P17812-2	CTP synthase 1	CTPS1	NaN	NaN	NaN	21.9532	22.1801	NaN	NaN	22.1012	21.3853	22.3453	22.4093	22.6124	21.2163	NaN	22.9795	21.9843															By MS/MS	By MS/MS	By MS/MS	By MS/MS	By MS/MS	By MS/MS	By MS/MS	By MS/MS	By MS/MS	By MS/MS	By MS/MS	By MS/MS	By MS/MS	By MS/MS	By MS/MS	By MS/MS
P17844;P17844-2	P17844;P17844-2	Probable ATP-dependent RNA helicase DDX5	DDX5	27.7456	27.5316	28.2593	29.3136	28.2405	27.7127	28.81	29.2727	28.4875	28.1156	28.8162	29.0162	28.1499	27.6161	28.3742	29.084															By MS/MS	By MS/MS	By MS/MS	By MS/MS	By MS/MS	By MS/MS	By MS/MS	By MS/MS	By MS/MS	By MS/MS	By MS/MS	By MS/MS	By MS/MS	By MS/MS	By MS/MS	By MS/MS
P17858;P17858-2	P17858;P17858-2	ATP-dependent 6-phosphofructokinase, liver type	PFKL	NaN	20.885	22.587	23.6778	23.8203	21.3569	24.2074	23.6605	22.9216	23.7947	24.2687	23.8573	24.0292	22.5638	23.6302	23.126															By MS/MS	By MS/MS	By MS/MS	By MS/MS	By MS/MS	By MS/MS	By MS/MS	By MS/MS	By MS/MS	By MS/MS	By MS/MS	By MS/MS	By MS/MS	By MS/MS	By MS/MS	By MS/MS
P17931	P17931	Galectin-3	LGALS3	22.9289	21.6502	22.167	26.271	NaN	22.8368	24.5024	25.7133	NaN	NaN	23.8979	26.2186	NaN	23.429	23.9299	25.1004															By MS/MS	By MS/MS	By MS/MS	By MS/MS	By MS/MS	By MS/MS	By MS/MS	By MS/MS	By MS/MS	By MS/MS	By MS/MS	By MS/MS	By MS/MS	By MS/MS	By MS/MS	By MS/MS
P17980	P17980	26S protease regulatory subunit 6A	PSMC3	22.7462	21.9474	23.1738	25.1687	22.8306	23.3007	24.6462	24.8434	23.8202	23.6743	24.443	25.3074	23.2668	23.7164	24.4286	24.6908															By MS/MS	By MS/MS	By MS/MS	By MS/MS	By MS/MS	By MS/MS	By MS/MS	By MS/MS	By MS/MS	By MS/MS	By MS/MS	By MS/MS	By MS/MS	By MS/MS	By MS/MS	By MS/MS
P17987	P17987	T-complex protein 1 subunit alpha	TCP1	23.6749	23.1813	25.1915	27.0481	25.4273	25.2528	26.5001	26.7611	26.0952	25.6941	27.1976	26.9835	25.1343	25.5335	26.8458	27.5011															By MS/MS	By MS/MS	By MS/MS	By MS/MS	By MS/MS	By MS/MS	By MS/MS	By MS/MS	By MS/MS	By MS/MS	By MS/MS	By MS/MS	By MS/MS	By MS/MS	By MS/MS	By MS/MS
P18031	P18031	Tyrosine-protein phosphatase non-receptor type 1	PTPN1	21.7117	20.3767	22.2251	24.6335	23.6199	22.3233	24.7603	25.018	24.1235	23.1378	26.4084	25.3872	24.5358	22.8548	23.9102	24.2112															By MS/MS	By MS/MS	By MS/MS	By MS/MS	By MS/MS	By MS/MS	By MS/MS	By MS/MS	By MS/MS	By MS/MS	By MS/MS	By MS/MS	By MS/MS	By MS/MS	By MS/MS	By MS/MS
P18077	P18077	60S ribosomal protein L35a	RPL35A	27.7917	26.4089	27.107	28.7187	27.9249	27.7736	28.122	28.4766	28.7565	27.4912	28.238	28.7867	28.4429	28.2237	27.8616	28.5053															By MS/MS	By MS/MS	By MS/MS	By MS/MS	By MS/MS	By MS/MS	By MS/MS	By MS/MS	By MS/MS	By MS/MS	By MS/MS	By MS/MS	By MS/MS	By MS/MS	By MS/MS	By MS/MS
P18085	P18085	ADP-ribosylation factor 4	ARF4	24.0047	24.9663	26.5486	26.4112	25.2635	23.1578	26.8331	26.2747	26.5618	25.8842	26.6301	26.3572	25.7554	25.5866	27.1035	27.2211															By MS/MS	By MS/MS	By MS/MS	By MS/MS	By MS/MS	By MS/MS	By MS/MS	By MS/MS	By MS/MS	By MS/MS	By MS/MS	By MS/MS	By MS/MS	By MS/MS	By MS/MS	By MS/MS
P18124	P18124	60S ribosomal protein L7	RPL7	27.7685	27.4015	28.5805	29.727	28.8551	27.8642	29.1843	29.5075	29.216	28.2738	29.3714	30.0168	28.7567	28.2533	28.6053	29.4515															By MS/MS	By MS/MS	By MS/MS	By MS/MS	By MS/MS	By MS/MS	By MS/MS	By MS/MS	By MS/MS	By MS/MS	By MS/MS	By MS/MS	By MS/MS	By MS/MS	By MS/MS	By MS/MS
P18206;P18206-2;P18206-3	P18206;P18206-2	Vinculin	VCL	19.2633	NaN	20.2674	21.2301	20.6576	19.6778	20.1697	22.6529	19.2062	NaN	20.5977	22.5654	19.7599	19.8335	20.8675	22.805															By MS/MS	By MS/MS	By MS/MS	By MS/MS	By MS/MS	By MS/MS	By MS/MS	By MS/MS	By MS/MS	By MS/MS	By MS/MS	By MS/MS	By MS/MS	By MS/MS	By MS/MS	By MS/MS
P18583-5;P18583-2;P18583-7;P18583;P18583-9;P18583-6;P18583-10;P18583-3;P18583-4;P18583-8	P18583-5;P18583-2;P18583-7;P18583;P18583-9;P18583-6;P18583-10;P18583-3;P18583-4;P18583-8	Protein SON	SON	18.9329	20.3992	22.5845	21.4145	19.6704	19.4804	21.5882	20.6863	20.3648	20.978	21.8033	20.9326	21.4459	NaN	21.6005	22.3157															By MS/MS	By MS/MS	By MS/MS	By MS/MS	By MS/MS	By MS/MS	By MS/MS	By MS/MS	By MS/MS	By MS/MS	By MS/MS	By MS/MS	By MS/MS	By MS/MS	By MS/MS	By MS/MS
P18621-3;P18621;P18621-2	P18621-3;P18621;P18621-2	60S ribosomal protein L17	RPL17	29.8223	29.4174	31.2452	31.4818	30.4053	29.9718	31.4085	31.6642	31.0228	30.6056	31.7974	31.5597	30.4126	30.2708	31.7436	32.2145															By MS/MS	By MS/MS	By MS/MS	By MS/MS	By MS/MS	By MS/MS	By MS/MS	By MS/MS	By MS/MS	By MS/MS	By MS/MS	By MS/MS	By MS/MS	By MS/MS	By MS/MS	By MS/MS
P18669;P15259;Q8N0Y7	P18669	Phosphoglycerate mutase 1	PGAM1	NaN	NaN	NaN	25.7334	22.1188	22.2876	25.3912	23.5477	23.3717	22.848	24.8146	25.4981	22.7592	23.6024	24.1819	25.2738															By MS/MS	By MS/MS	By MS/MS	By MS/MS	By MS/MS	By MS/MS	By MS/MS	By MS/MS	By MS/MS	By MS/MS	By MS/MS	By MS/MS	By MS/MS	By MS/MS	By MS/MS	By MS/MS
P18754;P18754-2	P18754;P18754-2	Regulator of chromosome condensation	RCC1	22.7422	21.3854	22.6905	24.2441	22.8621	NaN	23.4913	24.0141	23.2553	22.5476	24.1299	24.7343	23.0066	22.2921	23.293	24.3544															By MS/MS	By MS/MS	By MS/MS	By MS/MS	By MS/MS	By MS/MS	By MS/MS	By MS/MS	By MS/MS	By MS/MS	By MS/MS	By MS/MS	By MS/MS	By MS/MS	By MS/MS	By MS/MS
P18858;P18858-3;P18858-2	P18858;P18858-3;P18858-2	DNA ligase 1	LIG1	20.5979	NaN	NaN	22.9771	20.8549	21.389	22.5713	22.9516	21.5804	22.7329	23.0805	23.2275	21.9453	NaN	21.988	22.9638															By MS/MS	By MS/MS	By MS/MS	By MS/MS	By MS/MS	By MS/MS	By MS/MS	By MS/MS	By MS/MS	By MS/MS	By MS/MS	By MS/MS	By MS/MS	By MS/MS	By MS/MS	By MS/MS
P18859;P18859-2	P18859;P18859-2	ATP synthase-coupling factor 6, mitochondrial	ATP5J	NaN	NaN	24.898	24.0588	NaN	NaN	23.7738	NaN	25.1018	24.3794	27.0851	26.3026	24.1774	23.7598	24.8164	26.3047		+					+								By MS/MS	By MS/MS	By MS/MS	By MS/MS	By MS/MS	By MS/MS	By MS/MS	By MS/MS	By MS/MS	By MS/MS	By MS/MS	By MS/MS	By MS/MS	By MS/MS	By MS/MS	By MS/MS
P18887	P18887	DNA repair protein XRCC1	XRCC1	NaN	NaN	21.8255	22.7121	NaN	17.1509	22.8231	22.5144	NaN	NaN	23.2704	23.0364	NaN	NaN	22.0547	22.654															By MS/MS	By MS/MS	By MS/MS	By MS/MS	By MS/MS	By MS/MS	By MS/MS	By MS/MS	By MS/MS	By MS/MS	By MS/MS	By MS/MS	By MS/MS	By MS/MS	By MS/MS	By MS/MS
P19022-2;P19022;P55283-2;P55283	P19022-2;P19022	Cadherin-2	CDH2	22.7983	21.1323	23.1985	21.8328	25.2783	23.8034	24.6639	26.6212	24.7004	24.1783	26.321	27.253	20.2964	24.3825	25.8451	21.7941															By MS/MS	By MS/MS	By MS/MS	By MS/MS	By MS/MS	By MS/MS	By MS/MS	By MS/MS	By MS/MS	By MS/MS	By MS/MS	By MS/MS	By MS/MS	By MS/MS	By MS/MS	By MS/MS
P19174-2	P19174-2	1-phosphatidylinositol 4,5-bisphosphate phosphodiesterase gamma-1	PLCG1	19.8478	NaN	20.6056	NaN	19.9919	NaN	20.4773	21.0504	NaN	NaN	NaN	NaN	21.1922	NaN	NaN	NaN															By MS/MS	By MS/MS	By MS/MS	By MS/MS	By MS/MS	By MS/MS	By MS/MS	By MS/MS	By MS/MS	By MS/MS	By MS/MS	By MS/MS	By MS/MS	By MS/MS	By MS/MS	By MS/MS
P19338	P19338	Nucleolin	NCL	26.8418	26.2475	26.9062	27.9496	27.0995	26.8123	27.1652	27.5183	27.9143	26.9589	27.2566	27.9952	27.4297	27.0001	26.7346	27.6957															By MS/MS	By MS/MS	By MS/MS	By MS/MS	By MS/MS	By MS/MS	By MS/MS	By MS/MS	By MS/MS	By MS/MS	By MS/MS	By MS/MS	By MS/MS	By MS/MS	By MS/MS	By MS/MS
P19367-4;P19367-2;P19367;P19367-3;Q2TB90-3;Q2TB90-2	P19367-4;P19367-2;P19367;P19367-3	Hexokinase-1	HK1	23.602	20.5074	21.8934	24.6423	23.1675	17.4349	22.9139	24.1421	18.7047	20.9448	22.8507	21.7143	18.3233	20.8146	22.4433	23.6067															By MS/MS	By MS/MS	By MS/MS	By MS/MS	By MS/MS	By MS/MS	By MS/MS	By MS/MS	By MS/MS	By MS/MS	By MS/MS	By MS/MS	By MS/MS	By MS/MS	By MS/MS	By MS/MS
P19404	P19404	NADH dehydrogenase [ubiquinone] flavoprotein 2, mitochondrial	NDUFV2	NaN	NaN	NaN	24.0004	NaN	NaN	23.7312	23.9065	NaN	NaN	24.3408	24.4912	21.6191	NaN	22.3146	23.503															By MS/MS	By MS/MS	By MS/MS	By MS/MS	By MS/MS	By MS/MS	By MS/MS	By MS/MS	By MS/MS	By MS/MS	By MS/MS	By MS/MS	By MS/MS	By MS/MS	By MS/MS	By MS/MS
P19447	P19447	TFIIH basal transcription factor complex helicase XPB subunit	ERCC3	NaN	NaN	19.9372	22.5325	20.7815	NaN	20.039	NaN	21.3836	NaN	22.4978	21.5714	NaN	20.213	20.5375	22.0465															By MS/MS	By MS/MS	By MS/MS	By MS/MS	By MS/MS	By MS/MS	By MS/MS	By MS/MS	By MS/MS	By MS/MS	By MS/MS	By MS/MS	By MS/MS	By MS/MS	By MS/MS	By MS/MS
P19474;P19474-2	P19474;P19474-2	E3 ubiquitin-protein ligase TRIM21	TRIM21	29.3427	29.797	28.6166	30.0693	30.2934	29.9586	29.6565	30.2772	30.6796	30.0907	29.7081	30.0681	30.1479	29.6511	28.6522	30.3649															By MS/MS	By MS/MS	By MS/MS	By MS/MS	By MS/MS	By MS/MS	By MS/MS	By MS/MS	By MS/MS	By matching	By MS/MS		By MS/MS	By MS/MS	By MS/MS	By MS/MS
P19525;P19525-2	P19525;P19525-2	Interferon-induced, double-stranded RNA-activated protein kinase	EIF2AK2	24.4249	24.3009	24.0158	26.3297	25.2614	23.5503	24.1797	25.9207	25.6908	24.7569	24.6208	26.293	25.2239	24.5126	23.7321	24.8115															By MS/MS	By MS/MS	By MS/MS	By MS/MS	By MS/MS	By MS/MS	By MS/MS	By MS/MS	By MS/MS	By MS/MS	By MS/MS	By MS/MS	By MS/MS	By MS/MS	By MS/MS	By MS/MS
P19532;P19532-2	P19532	Transcription factor E3	TFE3	23.9019	23.5297	NaN	22.4711	24.2239	23.0342	NaN	23.6933	25.0017	24.1728	NaN	24.2193	24.5129	23.4082	NaN	22.9467															By MS/MS	By MS/MS	By MS/MS	By MS/MS	By MS/MS	By MS/MS	By matching	By MS/MS	By MS/MS	By MS/MS	By MS/MS	By MS/MS	By MS/MS	By MS/MS	By MS/MS	By MS/MS
P19784	P19784	Casein kinase II subunit alpha	CSNK2A2	22.6768	22.5492	22.7001	24.8003	23.4229	21.6161	24.1818	23.17	22.4436	22.4351	24.57	24.3037	23.4399	22.2159	22.8598	24.0362															By MS/MS	By MS/MS	By MS/MS	By MS/MS	By MS/MS	By MS/MS	By MS/MS	By MS/MS	By MS/MS	By MS/MS	By MS/MS	By MS/MS	By MS/MS	By MS/MS	By MS/MS	By MS/MS
P20042	P20042	Eukaryotic translation initiation factor 2 subunit 2	EIF2S2	24.1485	23.3268	23.7646	23.7685	24.2173	21.1927	25.9747	25.207	23.8741	25.0653	22.4588	24.1167	24.7062	23.6516	23.2748	24.0666															By MS/MS	By MS/MS	By MS/MS	By MS/MS	By MS/MS	By MS/MS	By MS/MS	By MS/MS	By MS/MS	By MS/MS	By MS/MS	By MS/MS	By MS/MS	By MS/MS	By MS/MS	By MS/MS
P20226-2;P20226	P20226-2;P20226	TATA-box-binding protein	TBP	26.6754	25.9752	NaN	27.0196	26.5271	26.2191	NaN	26.357	27.2226	26.1912	23.9184	25.931	26.426	26.5726	NaN	26.3107															By MS/MS	By matching	By MS/MS	By MS/MS		By MS/MS	By MS/MS	By MS/MS	By MS/MS	By matching		By matching	By MS/MS	By matching	By MS/MS	By MS/MS
P20290-2;P20290	P20290-2;P20290	Transcription factor BTF3	BTF3	24.3567	25.0265	23.6155	25.7012	23.1278	26.12	24.3399	25.3446	26.5993	26.4575	24.8423	25.3205	22.2222	25.8146	25.0504	25.7624															By MS/MS	By MS/MS	By MS/MS	By MS/MS	By MS/MS	By MS/MS	By MS/MS	By MS/MS	By MS/MS	By MS/MS	By MS/MS	By MS/MS	By MS/MS	By MS/MS	By MS/MS	By MS/MS
P20340-2;P20340;P20340-4;P20340-3;Q9NRW1;Q9NRW1-2;Q53S08;Q9H0N0;Q14964	P20340-2;P20340;P20340-4	Ras-related protein Rab-6A	RAB6A	23.3252	23.4959	24.5178	26.4073	23.755	24.4021	25.8694	26.1843	25.0129	24.9091	26.0601	26.7719	24.5786	24.5427	25.9507	26.0144															By MS/MS	By MS/MS	By MS/MS	By MS/MS	By MS/MS	By MS/MS	By MS/MS	By MS/MS	By MS/MS	By MS/MS	By MS/MS	By MS/MS	By MS/MS	By MS/MS	By MS/MS	By MS/MS
P20618	P20618	Proteasome subunit beta type-1	PSMB1	22.7296	22.3506	22.7156	25.4553	21.2183	NaN	23.3302	23.4136	23.8281	22.9972	24.1263	25.4546	NaN	22.8012	22.9667	23.2535															By MS/MS	By MS/MS	By MS/MS	By MS/MS	By MS/MS	By MS/MS	By MS/MS	By MS/MS	By MS/MS	By MS/MS	By MS/MS	By MS/MS	By MS/MS	By MS/MS	By MS/MS	By MS/MS
P20645	P20645	Cation-dependent mannose-6-phosphate receptor	M6PR	22.833	23.1645	NaN	24.1748	23.7044	23.7854	NaN	24.4878	23.9575	22.8735	23.3395	24.8072	24.0431	23.6892	23.262	24.4166															By MS/MS	By MS/MS	By MS/MS	By MS/MS	By MS/MS	By MS/MS	By MS/MS	By MS/MS	By MS/MS	By MS/MS	By MS/MS	By MS/MS	By MS/MS	By MS/MS	By MS/MS	By MS/MS
P20674	P20674	Cytochrome c oxidase subunit 5A, mitochondrial	COX5A	22.7768	23.201	22.9707	25.6846	23.9611	24.1881	25.1884	25.272	25.3511	25.4323	25.7129	26.2472	24.2509	23.3582	24.8476	25.4639															By MS/MS	By MS/MS	By MS/MS	By MS/MS	By MS/MS	By MS/MS	By MS/MS	By MS/MS	By MS/MS	By MS/MS	By MS/MS	By MS/MS	By MS/MS	By MS/MS	By MS/MS	By MS/MS
P20700	P20700	Lamin-B1	LMNB1	22.1124	20.1581	24.2474	23.9811	22.5285	22.0401	22.2203	24.2233	23.3031	23.0263	24.5821	24.8778	23.4334	24.4308	22.5668	22.6234															By MS/MS	By MS/MS	By MS/MS	By MS/MS	By MS/MS	By MS/MS	By MS/MS	By MS/MS	By MS/MS	By MS/MS	By MS/MS	By MS/MS	By MS/MS	By MS/MS	By MS/MS	By MS/MS
P20810-7;P20810-6;P20810-9;P20810-5;P20810-10;P20810-2;P20810;P20810-4;P20810-8;P20810-3	P20810-7;P20810-6;P20810-9;P20810-5;P20810-10;P20810-2;P20810;P20810-4;P20810-8;P20810-3	Calpastatin	CAST	22.3276	NaN	21.059	23.813	21.3568	21.7329	21.0457	23.5626	21.7745	20.956	21.9157	24.4177	22.0329	22.1178	21.2178	22.1837															By MS/MS	By MS/MS	By MS/MS	By MS/MS	By MS/MS	By MS/MS	By MS/MS	By MS/MS	By MS/MS	By MS/MS	By MS/MS	By MS/MS	By MS/MS	By MS/MS	By MS/MS	By MS/MS
P21127-8;P21127-3;P21127-2;P21127-6;P21127-9;P21127;P21127-10;P21127-5;P21127-12;P21127-4;Q9UQ88-9;Q9UQ88-8;Q13882	P21127-8;P21127-3;P21127-2;P21127-6;P21127-9;P21127;P21127-10;P21127-5;P21127-12;P21127-4	Cyclin-dependent kinase 11B	CDK11B	23.3719	23.3164	26.8937	27.021	23.8628	24.4722	26.9304	26.9678	25.4445	25.2351	27.3016	27.1719	23.9695	24.1521	27.1736	27.482															By MS/MS	By MS/MS	By MS/MS	By MS/MS	By MS/MS	By MS/MS	By MS/MS	By MS/MS	By MS/MS	By MS/MS	By MS/MS	By MS/MS	By MS/MS	By MS/MS	By MS/MS	By MS/MS
P21291	P21291	Cysteine and glycine-rich protein 1	CSRP1	22.6246	22.4065	26.0831	26.048	24.3293	23.528	24.1701	26.7269	23.6098	23.4379	27.4196	24.3238	24.5154	24.1683	25.0389	25.4671															By MS/MS	By MS/MS	By MS/MS	By MS/MS	By MS/MS	By MS/MS	By MS/MS	By MS/MS	By MS/MS	By MS/MS	By MS/MS	By MS/MS	By MS/MS	By MS/MS	By MS/MS	By MS/MS
P21333-2;P21333	P21333-2;P21333	Filamin-A	FLNA	26.1109	26.0701	29.0546	28.9915	26.8569	25.9223	29.8226	28.6882	26.9374	25.9212	29.8802	29.2461	26.8547	26.3653	29.6583	28.8733															By MS/MS	By MS/MS	By MS/MS	By MS/MS	By MS/MS	By MS/MS	By MS/MS	By MS/MS	By MS/MS	By MS/MS	By MS/MS	By MS/MS	By MS/MS	By MS/MS	By MS/MS	By MS/MS
P21796	P21796	Voltage-dependent anion-selective channel protein 1	VDAC1	24.2643	23.769	28.0365	29.1292	25.1915	24.3562	28.6597	28.6718	26.1521	24.9979	29.5452	29.6382	25.5142	24.3297	28.2393	28.6079															By MS/MS	By MS/MS	By MS/MS	By MS/MS	By MS/MS	By MS/MS	By MS/MS	By MS/MS	By MS/MS	By MS/MS	By MS/MS	By MS/MS	By MS/MS	By MS/MS	By MS/MS	By MS/MS
P21912	P21912	Succinate dehydrogenase [ubiquinone] iron-sulfur subunit, mitochondrial	SDHB	22.437	23.1039	23.7088	25.7801	23.5827	23.0247	26.8866	25.558	24.533	21.9395	25.1378	25.8851	24.2371	23.806	24.9808	25.0359															By MS/MS	By MS/MS	By MS/MS	By MS/MS	By MS/MS	By MS/MS	By MS/MS	By MS/MS	By MS/MS	By MS/MS	By MS/MS	By MS/MS	By MS/MS	By MS/MS	By MS/MS	By MS/MS
P21926	P21926	CD9 antigen	CD9	23.3503	23.5564	26.1806	26.8552	NaN	24.1064	26.6678	26.6387	NaN	NaN	26.477	26.8171	24.0864	23.7484	25.9113	26.0754															By MS/MS	By MS/MS	By MS/MS	By MS/MS	By MS/MS	By MS/MS	By MS/MS	By MS/MS	By MS/MS	By MS/MS	By MS/MS	By MS/MS	By MS/MS	By MS/MS	By MS/MS	By MS/MS
P21964-2;P21964	P21964-2;P21964	Catechol O-methyltransferase	COMT	22.1549	21.6726	22.9845	23.1614	21.6918	23.0594	24.0271	24.5624	23.3208	22.748	24.12	24.2415	23.3295	23.4553	23.5825	NaN															By MS/MS	By MS/MS	By MS/MS	By MS/MS	By MS/MS	By MS/MS	By MS/MS	By MS/MS	By MS/MS	By MS/MS	By MS/MS	By MS/MS	By MS/MS	By MS/MS	By MS/MS	By MS/MS
P21980;P21980-2;P21980-3	P21980;P21980-2	Protein-glutamine gamma-glutamyltransferase 2	TGM2	22.64	21.5117	25.574	27.0161	23.4633	21.6337	26.2448	26.8781	23.6873	22.9594	26.3486	26.7518	23.3321	22.5867	26.0018	26.5391															By MS/MS	By MS/MS	By MS/MS	By MS/MS	By MS/MS	By MS/MS	By MS/MS	By MS/MS	By MS/MS	By MS/MS	By MS/MS	By MS/MS	By MS/MS	By MS/MS	By MS/MS	By MS/MS
P22061;P22061-2	P22061;P22061-2	Protein-L-isoaspartate(D-aspartate) O-methyltransferase	PCMT1	28.2253	28.3283	29.2192	29.0469	28.0374	28.6645	29.551	29.6263	29.0847	28.8807	29.9079	29.622	28.5828	28.5368	29.7359	30.9133															By MS/MS	By MS/MS	By MS/MS	By MS/MS	By MS/MS	By MS/MS	By MS/MS	By MS/MS	By MS/MS	By MS/MS	By MS/MS	By MS/MS	By MS/MS	By MS/MS	By MS/MS	By MS/MS
P22087	P22087	rRNA 2-O-methyltransferase fibrillarin	FBL	23.6364	23.8294	26.2102	27.3327	23.4936	23.6057	26.266	26.9938	25.2713	24.3598	26.261	26.128	25.3375	22.711	24.5851	26.864															By MS/MS	By MS/MS	By MS/MS	By MS/MS	By MS/MS	By MS/MS	By MS/MS	By MS/MS	By MS/MS	By MS/MS	By MS/MS	By MS/MS	By MS/MS	By MS/MS	By MS/MS	By MS/MS
P22090	P22090	40S ribosomal protein S4, Y isoform 1	RPS4Y1	22.5647	22.7881	24.3824	23.4613	23.0041	26.2568	25.3751	24.3334	24.1725	23.6404	25.6292	24.3407	23.6857	22.9584	24.7986	25.164															By MS/MS	By MS/MS	By MS/MS	By MS/MS	By MS/MS	By MS/MS	By MS/MS	By MS/MS	By MS/MS	By MS/MS	By MS/MS	By MS/MS	By MS/MS	By MS/MS	By MS/MS	By MS/MS
P22102;P22102-2	P22102;P22102-2	Trifunctional purine biosynthetic protein adenosine-3;Phosphoribosylamine--glycine ligase;Phosphoribosylformylglycinamidine cyclo-ligase;Phosphoribosylglycinamide formyltransferase	GART	20.3035	20.3345	23.3742	23.3636	21.92	21.7772	23.6461	24.7195	24.2095	23.8233	24.4712	25.5771	22.8843	22.7544	23.4827	24.7286															By MS/MS	By MS/MS	By MS/MS	By MS/MS	By MS/MS	By MS/MS	By MS/MS	By MS/MS	By MS/MS	By MS/MS	By MS/MS	By MS/MS	By MS/MS	By MS/MS	By MS/MS	By MS/MS
P22105-1;P22105;P22105-4;P22105-2	P22105-1;P22105;P22105-4	Tenascin-X	TNXB	24.6546	25.2993	25.1068	25.8795	25.1244	25.3642	26.1482	25.7384	25.5425	25.8449	26.0068	25.717	25.3432	24.7338	25.9698	26.3014															By MS/MS	By MS/MS	By MS/MS	By matching	By MS/MS	By matching	By MS/MS	By MS/MS	By MS/MS	By MS/MS	By MS/MS	By MS/MS	By MS/MS	By MS/MS	By MS/MS	By MS/MS
P22234;P22234-2	P22234;P22234-2	Multifunctional protein ADE2;Phosphoribosylaminoimidazole-succinocarboxamide synthase;Phosphoribosylaminoimidazole carboxylase	PAICS	21.0678	21.439	21.5198	24.8344	22.7319	19.3519	24.1195	24.5263	23.6814	19.8619	23.0078	25.5663	23.6755	21.1105	22.7397	24.1658															By MS/MS	By MS/MS	By MS/MS	By MS/MS	By MS/MS	By MS/MS	By MS/MS	By MS/MS	By MS/MS	By MS/MS	By MS/MS	By MS/MS	By MS/MS	By MS/MS	By MS/MS	By MS/MS
P22314-2;P22314	P22314-2;P22314	Ubiquitin-like modifier-activating enzyme 1	UBA1	21.2335	21.5958	21.7676	23.368	22.1294	21.9846	22.8838	24.0666	23.714	23.5698	25.0832	24.4275	23.0383	22.0937	22.3839	24.3814															By MS/MS	By MS/MS	By MS/MS	By MS/MS	By MS/MS	By MS/MS	By MS/MS	By MS/MS	By MS/MS	By MS/MS	By MS/MS	By MS/MS	By MS/MS	By MS/MS	By MS/MS	By MS/MS
P22392-2;P22392;O60361	P22392-2;P22392;O60361	Nucleoside diphosphate kinase B;Putative nucleoside diphosphate kinase	NME2;NME2P1	21.6537	21.2827	24.3498	27.0634	22.8674	21.945	25.4895	25.7942	24.6258	23.2989	25.2448	26.6094	24.7884	21.3451	25.3862	26.5474															By MS/MS	By MS/MS	By MS/MS	By MS/MS	By MS/MS	By MS/MS	By MS/MS	By MS/MS	By MS/MS	By MS/MS	By MS/MS	By MS/MS	By MS/MS	By MS/MS	By MS/MS	By MS/MS
P22626;P22626-2	P22626;P22626-2	Heterogeneous nuclear ribonucleoproteins A2/B1	HNRNPA2B1	27.003	26.124	27.8453	28.4916	27.3945	26.0733	27.7718	28.1182	27.6357	26.7425	27.702	28.1945	28.2907	26.4903	27.4798	28.9471															By MS/MS	By MS/MS	By MS/MS	By MS/MS	By MS/MS	By MS/MS	By MS/MS	By MS/MS	By MS/MS	By MS/MS	By MS/MS	By MS/MS	By MS/MS	By MS/MS	By MS/MS	By MS/MS
P22681	P22681	E3 ubiquitin-protein ligase CBL	CBL	NaN	21.0556	21.1837	23.1833	NaN	NaN	NaN	NaN	NaN	NaN	NaN	NaN	NaN	19.4992	NaN	23.0255															By MS/MS	By MS/MS	By MS/MS	By MS/MS	By MS/MS	By MS/MS	By MS/MS	By MS/MS	By MS/MS	By MS/MS	By MS/MS	By MS/MS	By MS/MS	By MS/MS	By MS/MS	By MS/MS
P22695	P22695	Cytochrome b-c1 complex subunit 2, mitochondrial	UQCRC2	20.9621	NaN	22.4148	23.6621	21.9179	21.0127	24.5711	24.7601	23.219	22.6526	24.4776	25.0018	21.3427	22.5017	22.8187	23.6006															By MS/MS	By MS/MS	By MS/MS	By MS/MS	By MS/MS	By MS/MS	By MS/MS	By MS/MS	By MS/MS	By MS/MS	By MS/MS	By MS/MS	By MS/MS	By MS/MS	By MS/MS	By MS/MS
P22830;P22830-2	P22830;P22830-2	Ferrochelatase, mitochondrial	FECH	20.8675	NaN	21.3991	23.8155	22.1103	NaN	23.3339	NaN	NaN	NaN	23.0695	22.7906	22.052	NaN	21.022	22.8263															By MS/MS	By MS/MS	By MS/MS	By MS/MS	By MS/MS	By MS/MS	By MS/MS	By MS/MS	By MS/MS	By MS/MS	By MS/MS	By MS/MS	By MS/MS	By MS/MS	By MS/MS	By MS/MS
P23193;P23193-2;Q15560-2;Q15560	P23193;P23193-2	Transcription elongation factor A protein 1	TCEA1	21.5395	NaN	24.0854	22.0634	NaN	22.3311	NaN	NaN	NaN	NaN	NaN	NaN	23.3806	22.7417	NaN	24.0268	+														By MS/MS	By MS/MS	By MS/MS	By MS/MS	By MS/MS	By MS/MS	By MS/MS	By MS/MS	By MS/MS	By MS/MS	By MS/MS	By MS/MS	By MS/MS	By MS/MS	By MS/MS	By MS/MS
P23246;P23246-2	P23246;P23246-2	Splicing factor, proline- and glutamine-rich	SFPQ	24.1166	22.643	26.1234	26.5596	24.2583	24.5768	26.2836	26.9159	25.7038	25.1713	26.7044	27.0999	25.3337	24.2905	25.9098	26.5355															By MS/MS	By MS/MS	By MS/MS	By MS/MS	By MS/MS	By MS/MS	By MS/MS	By MS/MS	By MS/MS	By MS/MS	By MS/MS	By MS/MS	By MS/MS	By MS/MS	By MS/MS	By MS/MS
P23258;Q9NRH3	P23258;Q9NRH3	Tubulin gamma-1 chain;Tubulin gamma-2 chain	TUBG1;TUBG2	22.531	22.9699	23.9974	21.7395	22.4832	22.784	NaN	22.6235	23.1047	23.5734	20.9341	22.9275	23.9846	23.5152	21.8188	22.3703															By MS/MS	By MS/MS	By MS/MS	By MS/MS	By MS/MS	By MS/MS	By MS/MS	By MS/MS	By MS/MS	By MS/MS	By MS/MS	By MS/MS	By MS/MS	By MS/MS	By MS/MS	By MS/MS
P23284	P23284	Peptidyl-prolyl cis-trans isomerase B	PPIB	NaN	NaN	25.882	27.3874	NaN	NaN	25.9042	26.7812	21.7793	NaN	26.1628	27.0572	NaN	NaN	23.4999	27.1152															By MS/MS	By MS/MS	By MS/MS	By MS/MS	By MS/MS	By MS/MS	By MS/MS	By MS/MS	By MS/MS	By MS/MS	By MS/MS	By MS/MS	By MS/MS	By MS/MS	By MS/MS	By MS/MS
P23378	P23378	Glycine dehydrogenase (decarboxylating), mitochondrial	GLDC	22.9429	22.9154	24.1599	23.3526	23.8202	23.7755	NaN	NaN	20.7264	24.0687	24.4098	NaN	23.2644	21.4443	24.5104	25.6218					+	+									By MS/MS	By MS/MS	By MS/MS	By MS/MS	By MS/MS	By MS/MS	By MS/MS	By MS/MS	By MS/MS	By MS/MS	By MS/MS	By MS/MS	By MS/MS	By MS/MS	By MS/MS	By MS/MS
P23381;P23381-2	P23381;P23381-2	Tryptophan--tRNA ligase, cytoplasmic;T1-TrpRS;T2-TrpRS	WARS	NaN	21.0273	22.0499	25.3431	22.9771	21.9641	24.1735	25.1749	25.631	23.948	26.0544	26.2632	23.3786	21.9404	23.4916	24.2681															By MS/MS	By MS/MS	By MS/MS	By MS/MS	By MS/MS	By MS/MS	By MS/MS	By MS/MS	By MS/MS	By MS/MS	By MS/MS	By MS/MS	By MS/MS	By MS/MS	By MS/MS	By MS/MS
P23396;P23396-2	P23396;P23396-2	40S ribosomal protein S3	RPS3	30.1162	30.3469	31.0223	32.0601	31.0119	30.8245	31.5552	32.1057	31.3279	30.8101	31.7429	32.2466	30.7565	30.514	31.3099	31.9862															By MS/MS	By MS/MS	By MS/MS	By MS/MS	By MS/MS	By MS/MS	By MS/MS	By MS/MS	By MS/MS	By MS/MS	By MS/MS	By MS/MS	By MS/MS	By MS/MS	By MS/MS	By MS/MS
P23435	P23435	Cerebellin-1;Cerebellin;[des-Ser1]-cerebellin	CBLN1	26.9704	27.3418	28.4179	26.6124	26.1889	27.8272	25.8405	26.3027	27.3477	27.888	26.8522	26.1011	27.5763	26.5738	26.7836	27.2641																								By matching
P23458	P23458	Tyrosine-protein kinase JAK1	JAK1	19.0232	NaN	20.0503	21.4807	20.5993	NaN	21.1947	21.4262	20.1679	NaN	21.1435	22.4618	NaN	19.7703	20.355	20.8402															By MS/MS	By MS/MS	By MS/MS	By MS/MS	By MS/MS	By MS/MS	By MS/MS	By MS/MS	By MS/MS	By MS/MS	By MS/MS	By MS/MS	By MS/MS	By MS/MS	By MS/MS	By MS/MS
P23526;P23526-2	P23526;P23526-2	Adenosylhomocysteinase	AHCY	24.4213	23.3001	24.1747	25.3821	24.9959	24.1491	24.991	25.8979	25.8563	25.2222	25.1696	26.5037	24.999	24.7432	24.2627	25.4743															By MS/MS	By MS/MS	By MS/MS	By MS/MS	By MS/MS	By MS/MS	By MS/MS	By MS/MS	By MS/MS	By MS/MS	By MS/MS	By MS/MS	By MS/MS	By MS/MS	By MS/MS	By MS/MS
P23528	P23528	Cofilin-1	CFL1	28.2508	27.8424	29.8858	30.5318	28.2612	28.1406	30.6649	30.0583	28.5907	28.4035	30.7586	30.5804	28.6845	28.3909	30.2811	30.6324															By MS/MS	By MS/MS	By MS/MS	By MS/MS	By MS/MS	By MS/MS	By MS/MS	By MS/MS	By MS/MS	By MS/MS	By MS/MS	By MS/MS	By MS/MS	By MS/MS	By MS/MS	By MS/MS
P23588;P23588-2	P23588;P23588-2	Eukaryotic translation initiation factor 4B	EIF4B	22.0761	NaN	23.7705	24.5394	22.5431	22.2944	23.4624	24.6034	22.961	23.1967	23.7995	24.4175	20.6265	22.7021	22.8193	22.2578															By MS/MS	By MS/MS	By MS/MS	By MS/MS	By MS/MS	By MS/MS	By MS/MS	By MS/MS	By MS/MS	By MS/MS	By MS/MS	By MS/MS	By MS/MS	By MS/MS	By MS/MS	By MS/MS
P23921	P23921	Ribonucleoside-diphosphate reductase large subunit	RRM1	NaN	21.053	21.4434	23.8473	21.8128	20.4101	24.0259	22.3378	23.2782	21.0509	24.4259	24.3583	20.6834	NaN	22.5299	22.6649															By MS/MS	By MS/MS	By MS/MS	By MS/MS	By MS/MS	By MS/MS	By MS/MS	By MS/MS	By MS/MS	By MS/MS	By MS/MS	By MS/MS	By MS/MS	By MS/MS	By MS/MS	By MS/MS
P24534	P24534	Elongation factor 1-beta	EEF1B2	22.5351	NaN	24.0091	25.4464	NaN	23.1899	23.3666	24.4735	NaN	23.0151	24.0184	25.8061	23.1793	NaN	23.3235	23.8819															By MS/MS	By MS/MS	By MS/MS	By MS/MS	By MS/MS	By MS/MS	By MS/MS	By MS/MS	By MS/MS	By MS/MS	By MS/MS	By MS/MS	By MS/MS	By MS/MS	By MS/MS	By MS/MS
P24844;P24844-2	P24844;P24844-2	Myosin regulatory light polypeptide 9	MYL9	25.9642	25.6769	27.2754	29.5458	27.5683	26.4613	28.7369	29.2848	27.221	26.3426	28.824	29.7183	26.8948	26.4895	27.9592	28.8796															By matching	By matching	By matching	By matching	By matching	By matching	By matching	By matching	By matching	By matching	By matching	By matching	By matching	By matching	By matching	By matching
P24941;P24941-2	P24941;P24941-2	Cyclin-dependent kinase 2	CDK2	21.3708	23.0131	NaN	23.229	23.2377	20.8323	22.2327	22.6479	23.182	21.836	24.0875	24.9043	23.8534	21.0539	22.6883	23.597															By MS/MS	By MS/MS	By MS/MS	By MS/MS	By MS/MS	By MS/MS	By MS/MS	By MS/MS	By MS/MS	By MS/MS	By MS/MS	By MS/MS	By MS/MS	By MS/MS	By MS/MS	By MS/MS
P25098;P35626	P25098	Beta-adrenergic receptor kinase 1	ADRBK1	NaN	NaN	NaN	22.7463	22.6722	21.6212	22.2152	NaN	NaN	NaN	NaN	NaN	NaN	NaN	NaN	NaN															By MS/MS	By MS/MS	By MS/MS	By MS/MS	By MS/MS	By MS/MS	By MS/MS	By MS/MS	By MS/MS	By MS/MS	By MS/MS	By MS/MS	By MS/MS	By MS/MS	By MS/MS	By MS/MS
P25205;P25205-2	P25205;P25205-2	DNA replication licensing factor MCM3	MCM3	23.349	23.1073	24.2884	25.1962	23.8024	23.4938	25.3449	24.5866	24.4389	24.0455	25.2116	24.7237	24.0303	24.0292	24.812	25.3408															By MS/MS	By MS/MS	By MS/MS	By MS/MS	By MS/MS	By MS/MS	By MS/MS	By MS/MS	By MS/MS	By MS/MS	By MS/MS	By MS/MS	By MS/MS	By MS/MS	By MS/MS	By MS/MS
P25398	P25398	40S ribosomal protein S12	RPS12	26.286	26.3405	27.4699	26.5542	26.4238	25.1632	25.6966	27.5717	26.7472	25.7589	27.0574	28.1241	26.8856	25.1494	26.0248	28.2242															By MS/MS	By MS/MS	By MS/MS	By MS/MS	By MS/MS	By MS/MS	By MS/MS	By MS/MS	By MS/MS	By MS/MS	By MS/MS	By MS/MS	By MS/MS	By MS/MS	By MS/MS	By MS/MS
P25705;P25705-2;P25705-3	P25705;P25705-2;P25705-3	ATP synthase subunit alpha, mitochondrial	ATP5A1	20.9319	22.2534	24.822	26.0063	22.8353	22.9972	26.1258	25.648	26.1162	26.1219	27.3015	27.3733	24.5556	23.167	26.0689	26.2739															By MS/MS	By MS/MS	By MS/MS	By MS/MS	By MS/MS	By MS/MS	By MS/MS	By MS/MS	By MS/MS	By MS/MS	By MS/MS	By MS/MS	By MS/MS	By MS/MS	By MS/MS	By MS/MS
P25786;P25786-2	P25786;P25786-2	Proteasome subunit alpha type-1	PSMA1	21.6654	20.8301	NaN	23.702	23.3245	22.7108	23.1181	24.8506	22.8839	22.8695	23.1421	25.0058	21.739	NaN	21.9381	23.4651															By MS/MS	By MS/MS	By MS/MS	By MS/MS	By MS/MS	By MS/MS	By MS/MS	By MS/MS	By MS/MS	By MS/MS	By MS/MS	By MS/MS	By MS/MS	By MS/MS	By MS/MS	By MS/MS
P25788-2;P25788	P25788-2;P25788	Proteasome subunit alpha type-3	PSMA3	21.9466	21.3057	23.3019	25.1789	22.249	21.2375	23.512	24.6867	23.3159	22.5741	24.482	26.3691	22.5325	22.6058	NaN	25.4058															By MS/MS	By MS/MS	By MS/MS	By MS/MS	By MS/MS	By MS/MS	By MS/MS	By MS/MS	By MS/MS	By MS/MS	By MS/MS	By MS/MS	By MS/MS	By MS/MS	By MS/MS	By MS/MS
P25789;P25789-2	P25789;P25789-2	Proteasome subunit alpha type-4	PSMA4	21.6224	20.9682	22.613	23.2078	21.4814	NaN	NaN	22.9455	NaN	20.8736	NaN	NaN	20.9835	20.3612	NaN	22.4406															By MS/MS	By MS/MS	By MS/MS	By MS/MS	By MS/MS	By MS/MS	By MS/MS	By MS/MS	By MS/MS	By MS/MS	By MS/MS	By MS/MS	By MS/MS	By MS/MS	By MS/MS	By MS/MS
P26006	P26006	Integrin alpha-3;Integrin alpha-3 heavy chain;Integrin alpha-3 light chain	ITGA3	20.0492	NaN	20.9086	22.0647	21.1502	NaN	22.6695	19.3452	NaN	NaN	22.1951	23.1442	NaN	NaN	NaN	22.2825															By MS/MS	By MS/MS	By MS/MS	By MS/MS	By MS/MS	By MS/MS	By MS/MS	By MS/MS	By MS/MS	By MS/MS	By MS/MS	By MS/MS	By MS/MS	By MS/MS	By MS/MS	By MS/MS
P26038	P26038	Moesin	MSN	23.2844	22.8354	25.9983	27.9231	24.1599	23.091	26.4063	27.0065	24.1058	23.8796	26.4231	27.3804	24.4709	23.4811	26.2099	26.9977															By MS/MS	By MS/MS	By MS/MS	By MS/MS	By MS/MS	By MS/MS	By MS/MS	By MS/MS	By MS/MS	By MS/MS	By MS/MS	By MS/MS	By MS/MS	By MS/MS	By MS/MS	By MS/MS
P26196	P26196	Probable ATP-dependent RNA helicase DDX6	DDX6	22.4483	20.6179	22.9077	24.1828	22.8989	21.1873	23.8788	24.9509	24.0831	22.4294	24.2077	24.9119	22.8179	22.9683	23.595	23.9367															By MS/MS	By MS/MS	By MS/MS	By MS/MS	By MS/MS	By MS/MS	By MS/MS	By MS/MS	By MS/MS	By MS/MS	By MS/MS	By MS/MS	By MS/MS	By MS/MS	By MS/MS	By MS/MS
P26232-2;P26232-5;P26232;P26232-3;P26232-4;P26232-6	P26232-2;P26232-5;P26232;P26232-3;P26232-4;P26232-6	Catenin alpha-2	CTNNA2	21.1809	20.6723	22.272	23.4784	21.8287	21.3732	23.8191	23.156	21.8692	21.0979	23.2857	23.5994	21.3854	21.7356	22.1972	23.2741															By MS/MS	By MS/MS	By MS/MS	By MS/MS	By MS/MS	By MS/MS	By MS/MS	By MS/MS	By MS/MS	By MS/MS	By MS/MS	By MS/MS	By MS/MS	By MS/MS	By MS/MS	By MS/MS
P26358-2	P26358-2	DNA (cytosine-5)-methyltransferase 1	DNMT1	22.8825	22.7679	22.4846	23.8943	23.1499	22.5853	22.9307	23.9522	23.7225	22.9374	23.3764	24.0209	23.2114	22.7935	22.6012	23.6592															By MS/MS	By MS/MS	By MS/MS	By MS/MS	By MS/MS	By MS/MS	By MS/MS	By MS/MS	By MS/MS	By MS/MS	By MS/MS	By MS/MS	By MS/MS	By MS/MS	By MS/MS	By MS/MS
P26368-2;P26368	P26368-2;P26368	Splicing factor U2AF 65 kDa subunit	U2AF2	27.4766	27.9521	29.0748	30.6867	29.0362	29.0225	30.6702	30.8903	29.4428	29.2178	30.7283	30.8464	28.8806	28.8138	30.1418	30.6998															By MS/MS	By MS/MS	By MS/MS	By MS/MS	By MS/MS	By MS/MS	By MS/MS	By MS/MS	By MS/MS	By MS/MS	By MS/MS	By MS/MS	By MS/MS	By MS/MS	By MS/MS	By MS/MS
P26373;P26373-2	P26373;P26373-2	60S ribosomal protein L13	RPL13	29.0106	28.0484	28.9416	30.5759	29.3244	29.0667	29.4288	30.2989	29.7563	28.6908	30.0169	30.7929	29.32	28.6235	29.2332	30.1882															By MS/MS	By MS/MS	By MS/MS	By MS/MS	By MS/MS	By MS/MS	By MS/MS	By MS/MS	By MS/MS	By MS/MS	By MS/MS	By MS/MS	By MS/MS	By MS/MS	By MS/MS	By MS/MS
P26572	P26572	Alpha-1,3-mannosyl-glycoprotein 2-beta-N-acetylglucosaminyltransferase	MGAT1	20.8111	NaN	20.8572	23.2522	NaN	NaN	22.9204	23.5809	NaN	NaN	NaN	23.9029	21.9467	NaN	22.3936	NaN															By MS/MS	By MS/MS	By MS/MS	By MS/MS	By MS/MS	By MS/MS	By MS/MS	By MS/MS	By MS/MS	By MS/MS	By MS/MS	By MS/MS	By MS/MS	By MS/MS	By MS/MS	By MS/MS
P26599;P26599-2;P26599-3	P26599;P26599-2;P26599-3	Polypyrimidine tract-binding protein 1	PTBP1	25.7743	25.0757	26.1091	27.6721	26.5905	26.0211	27.001	27.5156	26.5342	26.3319	27.1661	27.8584	26.6748	26.0525	26.808	27.2547															By MS/MS	By MS/MS	By MS/MS	By MS/MS	By MS/MS	By MS/MS	By MS/MS	By MS/MS	By MS/MS	By MS/MS	By MS/MS	By MS/MS	By MS/MS	By MS/MS	By MS/MS	By MS/MS
P26639;P26639-2;A2RTX5-2;A2RTX5	P26639;P26639-2	Threonine--tRNA ligase, cytoplasmic	TARS	20.3229	NaN	20.2483	22.8807	20.927	NaN	21.7602	22.9426	NaN	21.0144	19.2625	22.7833	20.0727	20.845	17.9774	21.7801															By MS/MS	By MS/MS	By MS/MS	By MS/MS	By MS/MS	By MS/MS	By MS/MS	By MS/MS	By MS/MS	By MS/MS	By MS/MS	By MS/MS	By MS/MS	By MS/MS	By MS/MS	By MS/MS
P26640;P26640-2	P26640	Valine--tRNA ligase	VARS	20.3953	18.8215	21.3316	19.1789	21.7561	21.0245	22.82	23.874	21.8334	21.1643	22.9407	23.1447	21.5161	21.5553	21.8521	23.7487															By MS/MS	By MS/MS	By MS/MS	By MS/MS	By MS/MS	By MS/MS	By MS/MS	By MS/MS	By MS/MS	By MS/MS	By MS/MS	By MS/MS	By MS/MS	By MS/MS	By MS/MS	By MS/MS
P26641;P26641-2	P26641;P26641-2	Elongation factor 1-gamma	EEF1G	23.7766	22.6998	24.8078	27.1239	24.9471	24.4386	26.6761	27.0213	25.5578	25.5081	26.6723	27.3609	25.1347	24.6557	26.6554	27.2287															By MS/MS	By MS/MS	By MS/MS	By MS/MS	By MS/MS	By MS/MS	By MS/MS	By MS/MS	By MS/MS	By MS/MS	By MS/MS	By MS/MS	By MS/MS	By MS/MS	By MS/MS	By MS/MS
P27105;P27105-2	P27105	Erythrocyte band 7 integral membrane protein	STOM	24.1496	23.8343	24.0002	24.238	24.205	22.5103	24.6034	25.288	24.3737	23.2931	25.1875	25.349	23.3869	21.8111	23.531	23.0329															By MS/MS	By MS/MS	By MS/MS	By MS/MS	By MS/MS	By MS/MS	By MS/MS	By MS/MS	By MS/MS	By MS/MS	By MS/MS	By MS/MS	By MS/MS	By MS/MS	By MS/MS	By MS/MS
P27348	P27348	14-3-3 protein theta	YWHAQ	26.442	25.9709	27.2108	27.2426	26.7788	26.7247	27.152	26.5076	27.1067	24.6761	24.8796	26.9677	26.6115	27.329	27.0182	27.1251															By MS/MS	By MS/MS	By MS/MS	By MS/MS	By MS/MS	By MS/MS	By MS/MS	By MS/MS	By MS/MS	By MS/MS	By MS/MS	By MS/MS	By MS/MS	By MS/MS	By MS/MS	By MS/MS
P27361;P27361-3;P27361-2;P31152;Q16659	P27361;P27361-3;P27361-2	Mitogen-activated protein kinase 3	MAPK3	23.252	20.1405	24.7226	22.9997	23.1855	21.6711	22.9826	22.8927	24.1738	22.5139	22.1132	22.7325	22.6056	23.4563	25.1768	25.0787						+									By MS/MS	By MS/MS	By MS/MS	By MS/MS	By MS/MS	By MS/MS	By MS/MS	By MS/MS	By MS/MS	By MS/MS	By MS/MS	By MS/MS	By MS/MS	By MS/MS	By MS/MS	By MS/MS
P27448-8;P27448-3;P27448-4;P27448-2;P27448;P27448-6;P27448-7	P27448-8;P27448-3;P27448-4;P27448-2;P27448;P27448-6;P27448-7	MAP/microtubule affinity-regulating kinase 3	MARK3	19.4198	21.1403	20.9123	21.9275	22.9671	21.7378	20.9552	22.1583	20.923	20.6271	22.0018	22.3534	21.3055	22.2772	21.604	21.7776															By MS/MS	By MS/MS	By MS/MS	By MS/MS	By MS/MS	By MS/MS	By MS/MS	By MS/MS	By MS/MS	By MS/MS	By MS/MS	By MS/MS	By MS/MS	By MS/MS	By MS/MS	By MS/MS
P27635;Q96L21	P27635;Q96L21	60S ribosomal protein L10;60S ribosomal protein L10-like	RPL10;RPL10L	26.1794	26.6147	27.8043	29.931	28.3732	25.0024	29.7124	29.8085	28.9674	27.7362	27.5561	30.4932	27.4628	27.6276	29.0634	29.9585															By MS/MS	By MS/MS	By MS/MS	By MS/MS	By MS/MS	By MS/MS	By MS/MS	By MS/MS	By MS/MS	By MS/MS	By MS/MS	By MS/MS	By MS/MS	By MS/MS	By MS/MS	By MS/MS
P27694	P27694	Replication protein A 70 kDa DNA-binding subunit;Replication protein A 70 kDa DNA-binding subunit, N-terminally processed	RPA1	27.3878	26.7884	22.1416	27.8603	29.6791	27.6469	23.9334	27.3429	29.9712	28.0913	24.4179	27.235	27.8993	27.4628	23.7318	27.3611															By MS/MS	By MS/MS	By MS/MS	By MS/MS	By MS/MS	By MS/MS	By MS/MS	By MS/MS	By MS/MS	By MS/MS	By MS/MS	By MS/MS	By MS/MS	By MS/MS	By MS/MS	By MS/MS
P27695	P27695	DNA-(apurinic or apyrimidinic site) lyase;DNA-(apurinic or apyrimidinic site) lyase, mitochondrial	APEX1	NaN	NaN	21.2321	24.5889	24.0253	22.6137	22.4504	23.6932	20.9831	24.4935	21.8903	23.7445	22.6147	23.6352	25.0442	24.325															By MS/MS	By MS/MS	By MS/MS	By MS/MS	By MS/MS	By MS/MS	By MS/MS	By MS/MS	By MS/MS	By MS/MS	By MS/MS	By MS/MS	By MS/MS	By MS/MS	By MS/MS	By MS/MS
P27707	P27707	Deoxycytidine kinase	DCK	22.2809	22.1884	21.7845	23.26	23.8353	22.8477	NaN	23.1369	23.0852	22.906	NaN	NaN	23.4531	22.4114	NaN	22.7876															By MS/MS	By MS/MS	By MS/MS	By MS/MS	By MS/MS	By MS/MS	By MS/MS	By MS/MS	By MS/MS	By MS/MS	By MS/MS	By MS/MS	By MS/MS	By MS/MS	By MS/MS	By MS/MS
P27708	P27708	CAD protein;Glutamine-dependent carbamoyl-phosphate synthase;Aspartate carbamoyltransferase;Dihydroorotase	CAD	20.8198	19.1951	20.9159	21.5111	21.7511	21.6719	22.6722	22.5684	22.5382	22.3352	21.5539	22.4702	20.9006	21.5123	21.0171	22.3204															By MS/MS	By MS/MS	By MS/MS	By MS/MS	By MS/MS	By MS/MS	By MS/MS	By MS/MS	By MS/MS	By MS/MS	By MS/MS	By MS/MS	By MS/MS	By MS/MS	By MS/MS	By MS/MS
P27797	P27797	Calreticulin	CALR	21.2885	NaN	23.0601	26.0826	NaN	NaN	24.4842	NaN	NaN	NaN	NaN	24.0707	NaN	21.0787	23.9476	26.1512															By MS/MS	By MS/MS	By MS/MS	By MS/MS	By MS/MS	By MS/MS	By MS/MS	By MS/MS	By MS/MS	By MS/MS	By MS/MS	By MS/MS	By MS/MS	By MS/MS	By MS/MS	By MS/MS
P27816;P27816-6;P27816-2;P27816-7	P27816;P27816-6;P27816-2	Microtubule-associated protein 4	MAP4	23.8628	23.9619	24.6294	26.0952	25.0335	23.5487	25.72	25.6473	25.1966	24.9376	25.5579	26.1552	25.216	24.046	25.1485	25.4518															By MS/MS	By MS/MS	By MS/MS	By MS/MS	By MS/MS	By MS/MS	By MS/MS	By MS/MS	By MS/MS	By MS/MS	By MS/MS	By MS/MS	By MS/MS	By MS/MS	By MS/MS	By MS/MS
P27824-2;P27824;P27824-3	P27824-2;P27824;P27824-3	Calnexin	CANX	21.3882	21.8852	21.0338	23.6493	19.3149	19.7265	23.2741	24.7829	20.6082	23.1311	24.4331	24.6579	22.3039	20.1321	23.4487	24.4942															By MS/MS	By MS/MS	By MS/MS	By MS/MS	By MS/MS	By MS/MS	By MS/MS	By MS/MS	By MS/MS	By MS/MS	By MS/MS	By MS/MS	By MS/MS	By MS/MS	By MS/MS	By MS/MS
P27987;P27987-2	P27987;P27987-2	Inositol-trisphosphate 3-kinase B	ITPKB	20.3367	20.7063	22.1525	21.815	22.3831	20.9391	22.9205	NaN	20.997	NaN	21.1132	NaN	NaN	NaN	20.644	21.2476
P28066;P28066-2	P28066;P28066-2	Proteasome subunit alpha type-5	PSMA5	23.1182	22.4315	23.2669	24.0084	NaN	NaN	21.9818	24.9598	24.1581	NaN	NaN	24.7254	NaN	NaN	25.3322	25.4177															By MS/MS	By MS/MS	By MS/MS	By MS/MS	By MS/MS	By MS/MS	By MS/MS	By MS/MS	By MS/MS	By MS/MS	By MS/MS	By MS/MS	By MS/MS	By MS/MS	By MS/MS	By MS/MS
P28288;P28288-2	P28288;P28288-2	ATP-binding cassette sub-family D member 3	ABCD3	20.8089	20.5248	22.5855	24.1179	21.6244	21.9358	23.9478	23.9786	20.1461	19.869	24.1955	24.2628	21.534	19.6624	23.6145	24.2616															By MS/MS	By MS/MS	By MS/MS	By MS/MS	By MS/MS	By MS/MS	By MS/MS	By MS/MS	By MS/MS	By MS/MS	By MS/MS	By MS/MS	By MS/MS	By MS/MS	By MS/MS	By MS/MS
P28290;P28290-2;P28290-3	P28290;P28290-2;P28290-3	Sperm-specific antigen 2	SSFA2	25.2362	24.7258	26.1763	26.9643	25.6896	25.3167	26.8195	26.932	25.7955	25.5665	26.5513	27.0309	25.8447	25.4723	26.5038	27.0167															By MS/MS	By MS/MS	By MS/MS	By MS/MS	By MS/MS	By MS/MS	By MS/MS	By MS/MS	By MS/MS	By MS/MS	By MS/MS	By MS/MS	By MS/MS	By MS/MS	By MS/MS	By MS/MS
P28340	P28340	DNA polymerase delta catalytic subunit	POLD1	21.8099	NaN	20.6696	NaN	19.4381	19.3679	23.9654	21.5217	21.5931	20.8976	21.1415	22.0969	19.7897	18.5361	24.0903	22.4154															By MS/MS	By MS/MS	By MS/MS	By MS/MS	By MS/MS	By MS/MS	By MS/MS	By MS/MS	By MS/MS	By MS/MS	By MS/MS	By MS/MS	By MS/MS	By MS/MS	By MS/MS	By MS/MS
P28347;P28347-2;Q15561-3;Q15561;Q99594;Q15562;Q15562-2;Q15562-4	P28347;P28347-2;Q15561-3;Q15561;Q99594;Q15562;Q15562-2;Q15562-4	Transcriptional enhancer factor TEF-1;Transcriptional enhancer factor TEF-3;Transcriptional enhancer factor TEF-5;Transcriptional enhancer factor TEF-4	TEAD1;TEAD4;TEAD3;TEAD2	23.9275	23.1423	22.6354	26.2143	24.6914	24.2589	23.8633	26.7217	24.8345	23.824	23.7841	25.7946	24.5012	23.9479	NaN	26.1728															By MS/MS	By MS/MS	By MS/MS	By MS/MS	By MS/MS	By MS/MS	By MS/MS	By MS/MS	By MS/MS	By MS/MS	By MS/MS	By matching	By MS/MS		By MS/MS	By MS/MS
P28482;P28482-2	P28482;P28482-2	Mitogen-activated protein kinase 1	MAPK1	22.6628	22.2774	24.4163	24.2101	23.2622	23.1288	24.3267	23.9336	23.7839	21.103	24.2539	24.195	23.4304	22.208	23.9851	24.3884															By MS/MS	By MS/MS	By MS/MS	By MS/MS	By MS/MS	By MS/MS	By MS/MS	By MS/MS	By MS/MS	By MS/MS	By MS/MS	By MS/MS	By MS/MS	By MS/MS	By MS/MS	By MS/MS
P28749;P28749-2	P28749;P28749-2	Retinoblastoma-like protein 1	RBL1	NaN	NaN	20.2429	21.4659	NaN	NaN	20.5215	21.6981	20.7088	20.0417	21.6837	21.7531	NaN	NaN	20.711	21.7362															By MS/MS	By MS/MS	By MS/MS	By MS/MS	By MS/MS	By MS/MS	By MS/MS	By MS/MS	By MS/MS	By MS/MS	By MS/MS	By MS/MS	By MS/MS	By MS/MS	By MS/MS	By MS/MS
P29317;P29317-2	P29317	Ephrin type-A receptor 2	EPHA2	NaN	NaN	20.3779	22.4151	20.423	NaN	20.976	21.6028	21.1443	20.4614	22.0681	22.1991	NaN	20.1803	21.5404	19.7515															By MS/MS	By MS/MS	By MS/MS	By MS/MS	By MS/MS	By MS/MS	By MS/MS	By MS/MS	By MS/MS	By MS/MS	By MS/MS	By MS/MS	By MS/MS	By MS/MS	By MS/MS	By MS/MS
P29353;P29353-6;P29353-2;P29353-7;P29353-5;P29353-3;P98077	P29353;P29353-6;P29353-2;P29353-7;P29353-5;P29353-3	SHC-transforming protein 1	SHC1	NaN	NaN	20.6477	22.5654	NaN	NaN	NaN	20.8119	20.5675	NaN	21.803	21.9607	NaN	NaN	20.8166	21.1937															By MS/MS	By MS/MS	By MS/MS	By MS/MS	By MS/MS	By MS/MS	By MS/MS	By MS/MS	By MS/MS	By MS/MS	By MS/MS	By MS/MS	By MS/MS	By MS/MS	By MS/MS	By MS/MS
P29372-5;P29372-4;P29372-2;P29372	P29372-5;P29372-4;P29372-2;P29372	DNA-3-methyladenine glycosylase	MPG	25.5763	25.5614	27.0108	28.5669	26.8225	25.9686	28.4825	28.5299	27.6148	26.6812	28.4214	28.6992	26.1572	26.799	27.9474	28.722															By MS/MS	By MS/MS	By MS/MS	By MS/MS	By MS/MS	By MS/MS	By MS/MS	By MS/MS	By MS/MS	By MS/MS	By MS/MS	By MS/MS	By MS/MS	By MS/MS	By MS/MS	By MS/MS
P29401;P29401-2	P29401;P29401-2	Transketolase	TKT	19.8869	20.524	21.3588	25.567	NaN	19.5936	22.9718	24.8001	22.1188	22.465	22.5864	24.5628	21.181	NaN	21.3831	24.5983															By MS/MS	By MS/MS	By MS/MS	By MS/MS	By MS/MS	By MS/MS	By MS/MS	By MS/MS	By MS/MS	By MS/MS	By MS/MS	By MS/MS	By MS/MS	By MS/MS	By MS/MS	By MS/MS
P29590;P29590-5;P29590-11;P29590-2;P29590-9;P29590-3;P29590-8;P29590-4;P29590-12;P29590-13;P29590-14;P29590-10	P29590;P29590-5;P29590-11;P29590-2;P29590-9;P29590-3;P29590-8;P29590-4;P29590-12;P29590-13;P29590-14;P29590-10	Protein PML	PML	22.2775	23.0438	20.902	23.5474	22.1051	22.2779	20.807	23.1771	22.4765	23.5043	22.4148	23.8082	22.7378	NaN	20.8997	23.2464															By MS/MS	By MS/MS	By MS/MS	By MS/MS	By MS/MS	By MS/MS	By MS/MS	By MS/MS	By MS/MS	By MS/MS	By MS/MS	By MS/MS	By MS/MS	By MS/MS	By MS/MS	By MS/MS
P29597	P29597	Non-receptor tyrosine-protein kinase TYK2	TYK2	21.1923	21.2082	19.6796	22.9738	21.1841	21.7061	20.6672	22.9865	21.9344	22.1815	20.1159	22.9979	21.699	NaN	22.1991	20.6989															By MS/MS	By MS/MS	By MS/MS	By MS/MS	By MS/MS	By MS/MS	By MS/MS	By MS/MS	By matching	By MS/MS	By MS/MS		By MS/MS	By MS/MS	By MS/MS	By MS/MS
P29692	P29692	Elongation factor 1-delta	EEF1D	23.4632	20.6917	24.4536	24.6661	24.7313	23.8826	23.5535	24.8288	24.4948	21.7871	23.7607	24.239	24.5115	23.871	23.8522	24.1704															By MS/MS	By MS/MS	By MS/MS	By MS/MS	By MS/MS	By MS/MS	By MS/MS	By MS/MS	By MS/MS	By MS/MS	By MS/MS	By MS/MS	By MS/MS	By MS/MS	By MS/MS	By MS/MS
P29966	P29966	Myristoylated alanine-rich C-kinase substrate	MARCKS	24.1168	23.2503	25.4146	26.2133	22.1406	23.321	25.3251	25.8927	25.0796	24.0967	25.2774	25.4442	24.7371	23.6171	25.4029	26.2427															By MS/MS	By MS/MS	By MS/MS	By MS/MS	By MS/MS	By MS/MS	By MS/MS	By MS/MS	By MS/MS	By MS/MS	By MS/MS	By MS/MS	By MS/MS	By MS/MS	By MS/MS	By MS/MS
P29992;O95837;P19086	P29992	Guanine nucleotide-binding protein subunit alpha-11	GNA11	21.2785	NaN	NaN	22.8479	22.9017	17.9185	23.7073	24.9939	22.1306	22.6179	20.4156	23.34	21.8236	21.9233	19.3044	23.9345															By MS/MS	By MS/MS	By MS/MS	By MS/MS	By MS/MS	By MS/MS	By MS/MS	By MS/MS	By MS/MS	By MS/MS	By MS/MS	By MS/MS	By MS/MS	By MS/MS	By MS/MS	By MS/MS
P30041	P30041	Peroxiredoxin-6	PRDX6	24.4811	24.6961	22.8515	25.1296	23.8049	22.2621	24.0543	23.4984	22.7166	24.8888	24.0499	24.8715	22.3493	23.7374	23.4379	23.8008															By MS/MS	By MS/MS	By MS/MS	By MS/MS	By MS/MS	By MS/MS	By MS/MS	By MS/MS	By MS/MS	By MS/MS	By MS/MS	By MS/MS	By MS/MS	By MS/MS	By MS/MS	By MS/MS
P30044-2;P30044;P30044-3;P30044-4	P30044-2;P30044;P30044-3;P30044-4	Peroxiredoxin-5, mitochondrial	PRDX5	25.7166	24.9879	26.3316	26.7621	26.0586	26.591	27.7866	27.0536	26.4623	25.8962	27.3219	26.9495	26.3669	26.3154	27.6229	27.7667															By MS/MS	By MS/MS	By MS/MS	By MS/MS	By MS/MS	By MS/MS	By MS/MS	By MS/MS	By MS/MS	By MS/MS	By MS/MS	By MS/MS	By MS/MS	By MS/MS	By MS/MS	By MS/MS
P30048-2;P30048	P30048-2;P30048	Thioredoxin-dependent peroxide reductase, mitochondrial	PRDX3	21.6313	22.1633	23.2624	26.081	22.5539	NaN	24.1509	25.7728	22.6529	23.3435	24.4611	25.1002	22.6208	22.8604	22.754	25.5789															By MS/MS	By MS/MS	By MS/MS	By MS/MS	By MS/MS	By MS/MS	By MS/MS	By MS/MS	By MS/MS	By MS/MS	By MS/MS	By MS/MS	By MS/MS	By MS/MS	By MS/MS	By MS/MS
P30050;P30050-2	P30050;P30050-2	60S ribosomal protein L12	RPL12	27.534	27.2428	28.5654	28.6286	27.8303	27.5968	28.5	28.4333	28.347	27.9069	28.689	28.8558	27.9556	27.5511	28.2214	28.7453															By MS/MS	By MS/MS	By MS/MS	By MS/MS	By MS/MS	By MS/MS	By MS/MS	By MS/MS	By MS/MS	By MS/MS	By MS/MS	By MS/MS	By MS/MS	By MS/MS	By MS/MS	By MS/MS
P30101	P30101	Protein disulfide-isomerase A3	PDIA3	21.7507	21.3556	23.7709	26.4979	23.8265	NaN	24.8163	25.509	NaN	22.4783	24.6181	25.9246	21.9029	21.1983	24.4539	25.7405															By MS/MS	By MS/MS	By MS/MS	By MS/MS	By MS/MS	By MS/MS	By MS/MS	By MS/MS	By MS/MS	By MS/MS	By MS/MS	By MS/MS	By MS/MS	By MS/MS	By MS/MS	By MS/MS
P30153	P30153	Serine/threonine-protein phosphatase 2A 65 kDa regulatory subunit A alpha isoform	PPP2R1A	20.8789	21.0035	18.859	20.0887	17.9876	18.116	19.6493	20.1713	19.5537	21.3116	23.3011	23.6185	18.7055	21.6091	19.141	20.2636															By MS/MS	By MS/MS	By MS/MS	By MS/MS	By MS/MS	By MS/MS	By MS/MS	By MS/MS	By MS/MS	By MS/MS	By MS/MS	By MS/MS	By MS/MS	By MS/MS	By MS/MS	By MS/MS
P30154-2;P30154;P30154-3;P30154-4;P30154-5	P30154-2;P30154;P30154-3;P30154-4;P30154-5	Serine/threonine-protein phosphatase 2A 65 kDa regulatory subunit A beta isoform	PPP2R1B	NaN	NaN	NaN	23.2209	NaN	21.2611	21.7995	23.4772	NaN	NaN	22.3561	24.2021	NaN	NaN	21.4694	22.9997															By MS/MS	By MS/MS	By MS/MS	By MS/MS	By MS/MS	By MS/MS	By MS/MS	By MS/MS	By MS/MS	By MS/MS	By MS/MS	By MS/MS	By MS/MS	By MS/MS	By MS/MS	By MS/MS
P30260;P30260-2	P30260;P30260-2	Cell division cycle protein 27 homolog	CDC27	24.9967	25.2632	24.5408	25.4193	24.6784	24.5526	23.9226	NaN	26.0094	25.5177	25.5425	25.5455	24.8299	23.6454	23.8192	25.5881															By MS/MS	By MS/MS	By MS/MS	By MS/MS	By MS/MS	By MS/MS	By MS/MS	By MS/MS	By MS/MS	By MS/MS	By MS/MS	By MS/MS	By MS/MS	By MS/MS	By MS/MS	By MS/MS
P30414	P30414	NK-tumor recognition protein;Putative peptidyl-prolyl cis-trans isomerase	NKTR	20.6605	19.4987	22.5614	20.9071	NaN	20.1233	22.8494	21.745	NaN	19.5604	22.2624	22.3515	21.354	20.1646	22.759	23.0566															By matching	By MS/MS	By MS/MS	By MS/MS	By MS/MS	By MS/MS	By MS/MS	By MS/MS	By MS/MS	By MS/MS	By MS/MS	By MS/MS	By MS/MS	By MS/MS	By matching	By MS/MS
P30419;P30419-2	P30419;P30419-2	Glycylpeptide N-tetradecanoyltransferase 1	NMT1	21.3981	21.9646	22.7426	24.7889	22.6775	23.2252	25.3791	25.448	23.5369	20.005	25.5114	25.2525	22.4105	23.5565	24.8021	25.2612															By MS/MS	By MS/MS	By MS/MS	By MS/MS	By MS/MS	By MS/MS	By MS/MS	By MS/MS	By MS/MS	By MS/MS	By MS/MS	By MS/MS	By MS/MS	By MS/MS	By MS/MS	By MS/MS
P30455;P30443;Q09160;P17693-6;P17693-2	P30455;P30443;Q09160	HLA class I histocompatibility antigen, A-36 alpha chain;HLA class I histocompatibility antigen, A-1 alpha chain;HLA class I histocompatibility antigen, A-80 alpha chain	HLA-A	NaN	NaN	21.8433	23.9236	NaN	NaN	23.779	23.6819	21.473	NaN	21.9498	22.9378	NaN	22.7526	NaN	24.1219															By MS/MS	By MS/MS	By MS/MS	By MS/MS	By MS/MS	By MS/MS	By MS/MS	By MS/MS	By MS/MS	By MS/MS	By MS/MS	By MS/MS	By MS/MS	By MS/MS	By MS/MS	By MS/MS
P30504;P30510	P30504	HLA class I histocompatibility antigen, Cw-4 alpha chain	HLA-C	23.9116	22.3091	23.7019	23.7261	21.2441	23.7371	24.7701	24.1306	24.6508	NaN	25.4991	25.8472	NaN	NaN	25.5501	NaN															By MS/MS	By MS/MS	By MS/MS	By MS/MS	By MS/MS	By MS/MS	By MS/MS	By MS/MS	By MS/MS	By MS/MS	By MS/MS	By MS/MS	By MS/MS	By MS/MS	By MS/MS	By MS/MS
P30519	P30519	Heme oxygenase 2	HMOX2	NaN	NaN	NaN	22.6556	NaN	NaN	23.0825	23.8553	23.6581	NaN	23.8217	22.8846	21.103	NaN	20.2546	23.9812															By MS/MS	By MS/MS	By MS/MS	By MS/MS	By MS/MS	By MS/MS	By MS/MS	By MS/MS	By MS/MS	By MS/MS	By MS/MS	By MS/MS	By MS/MS	By MS/MS	By MS/MS	By MS/MS
P30530-2;P30530;Q12866	P30530-2;P30530	Tyrosine-protein kinase receptor UFO	AXL	20.5659	21.2323	22.967	21.6777	21.429	22.724	23.2848	19.7817	21.7205	21.0055	22.8291	22.9052	21.3165	21.1218	22.4	22.458															By MS/MS	By MS/MS	By MS/MS	By MS/MS	By MS/MS	By MS/MS	By MS/MS	By MS/MS	By MS/MS	By MS/MS	By MS/MS	By MS/MS	By MS/MS	By MS/MS	By MS/MS	By MS/MS
P30566;P30566-2	P30566;P30566-2	Adenylosuccinate lyase	ADSL	22.1448	20.3433	22.3963	24.8237	23.3429	23.0698	21.5652	24.9986	21.7276	23.1701	22.2536	25.4154	21.163	23.212	24.3013	25.0621															By MS/MS	By MS/MS	By MS/MS	By MS/MS	By MS/MS	By MS/MS	By MS/MS	By MS/MS	By MS/MS	By MS/MS	By MS/MS	By MS/MS	By MS/MS	By MS/MS	By MS/MS	By MS/MS
P30740;P30740-2;O75830	P30740	Leukocyte elastase inhibitor	SERPINB1	22.766	NaN	NaN	23.4827	22.2636	21.7011	NaN	NaN	22.7387	NaN	NaN	23.5178	23.0143	21.5436	22.3841	23.368															By MS/MS	By MS/MS	By MS/MS	By MS/MS	By MS/MS	By MS/MS	By MS/MS	By MS/MS	By MS/MS	By MS/MS	By MS/MS	By MS/MS	By MS/MS	By MS/MS	By MS/MS	By MS/MS
P31040;P31040-2;P31040-3	P31040;P31040-2;P31040-3	Succinate dehydrogenase [ubiquinone] flavoprotein subunit, mitochondrial	SDHA	22.0383	20.9897	22.0795	24.1722	22.1319	21.898	23.8049	24.0895	23.6043	22.6057	21.9241	24.8117	23.0228	21.919	23.9032	21.5278															By MS/MS	By MS/MS	By MS/MS	By MS/MS	By MS/MS	By MS/MS	By MS/MS	By MS/MS	By MS/MS	By MS/MS	By MS/MS	By MS/MS	By MS/MS	By MS/MS	By MS/MS	By MS/MS
Q86SG5;P31151	Q86SG5;P31151	Protein S100-A7A;Protein S100-A7	S100A7A;S100A7	NaN	NaN	NaN	26.8844	NaN	26.3114	26.0997	NaN	27.2283	26.47	26.697	NaN	26.4545	NaN	NaN	26.4424																											By MS/MS
P31153;P31153-2;Q00266	P31153;P31153-2	S-adenosylmethionine synthase isoform type-2	MAT2A	21.4946	21.7562	22.6045	24.5412	22.3248	21.8446	23.6239	24.1747	22.9742	22.906	24.1954	24.2721	22.3077	21.7132	23.3937	24.1082															By MS/MS	By MS/MS	By MS/MS	By MS/MS	By MS/MS	By MS/MS	By MS/MS	By MS/MS	By MS/MS	By MS/MS	By MS/MS	By MS/MS	By MS/MS	By MS/MS	By MS/MS	By MS/MS
P31327-3;P31327;P31327-2	P31327-3;P31327;P31327-2	Carbamoyl-phosphate synthase [ammonia], mitochondrial	CPS1	22.5393	NaN	22.2769	24.7952	23.7397	21.4114	23.7643	NaN	NaN	NaN	23.9779	21.3992	NaN	21.8859	23.1195	24.4529															By MS/MS	By MS/MS	By MS/MS	By MS/MS	By MS/MS	By MS/MS	By MS/MS	By MS/MS	By MS/MS	By MS/MS	By MS/MS	By MS/MS	By MS/MS	By MS/MS	By MS/MS	By MS/MS
P31431-2;P31431	P31431-2;P31431	Syndecan-4	SDC4	23.7561	24.2916	24.7413	25.7409	24.4013	24.2723	24.3499	24.7387	25.0009	25.4716	25.2517	25.7719	23.855	24.086	24.3141	25.1946															By MS/MS	By MS/MS	By MS/MS	By MS/MS	By matching	By MS/MS	By MS/MS	By MS/MS	By MS/MS	By MS/MS	By MS/MS	By MS/MS	By matching	By MS/MS	By MS/MS	By MS/MS
P31689;P31689-2	P31689;P31689-2	DnaJ homolog subfamily A member 1	DNAJA1	23.6295	23.5089	24.1455	25.9269	24.541	24.6511	26.0309	25.2381	25.3187	24.7066	26.0081	26.3641	24.7783	24.7859	25.0325	26.2685															By MS/MS	By MS/MS	By MS/MS	By MS/MS	By MS/MS	By MS/MS	By MS/MS	By MS/MS	By MS/MS	By MS/MS	By MS/MS	By MS/MS	By MS/MS	By MS/MS	By MS/MS	By MS/MS
P31930	P31930	Cytochrome b-c1 complex subunit 1, mitochondrial	UQCRC1	NaN	NaN	NaN	22.8023	21.1531	NaN	21.848	22.871	21.4479	22.1329	20.4908	22.6335	21.0275	NaN	21.7915	24.0876															By MS/MS	By MS/MS	By MS/MS	By MS/MS	By MS/MS	By MS/MS	By MS/MS	By MS/MS	By MS/MS	By MS/MS	By MS/MS	By MS/MS	By MS/MS	By MS/MS	By MS/MS	By MS/MS
P31939;P31939-2	P31939;P31939-2	Bifunctional purine biosynthesis protein PURH;Phosphoribosylaminoimidazolecarboxamide formyltransferase;IMP cyclohydrolase	ATIC	NaN	NaN	NaN	21.409	NaN	20.3067	21.2795	22.6831	21.5639	20.87	21.8667	23.6567	21.1413	21.6408	21.3438	22.6527															By MS/MS	By MS/MS	By MS/MS	By MS/MS	By MS/MS	By MS/MS	By MS/MS	By MS/MS	By MS/MS	By MS/MS	By MS/MS	By MS/MS	By MS/MS	By MS/MS	By MS/MS	By MS/MS
P31942-3;P31942;P31942-2;P31942-4;P31942-5;P31942-6	P31942-3;P31942;P31942-2;P31942-4	Heterogeneous nuclear ribonucleoprotein H3	HNRNPH3	22.4625	21.7618	24.093	24.7032	23.4673	23.3025	23.2716	24.305	24.1098	24.188	23.6791	24.0501	24.7179	22.5881	23.597	24.9171															By MS/MS	By MS/MS	By MS/MS	By MS/MS	By MS/MS	By MS/MS	By MS/MS	By MS/MS	By MS/MS	By MS/MS	By MS/MS	By MS/MS	By MS/MS	By MS/MS	By MS/MS	By MS/MS
P31943	P31943	Heterogeneous nuclear ribonucleoprotein H;Heterogeneous nuclear ribonucleoprotein H, N-terminally processed	HNRNPH1	26.5289	25.7979	27.2226	27.7213	26.3731	26.1209	27.1371	28.1377	27.2862	26.5762	27.536	28.2541	26.9909	26.5769	27.3095	28.3606															By MS/MS	By MS/MS	By MS/MS	By MS/MS	By MS/MS	By MS/MS	By MS/MS	By MS/MS	By MS/MS	By MS/MS	By MS/MS	By MS/MS	By MS/MS	By MS/MS	By MS/MS	By MS/MS
P31946-2;P31946	P31946-2;P31946	14-3-3 protein beta/alpha;14-3-3 protein beta/alpha, N-terminally processed	YWHAB	22.462	22.1456	24.1434	23.225	23.8105	23.2055	24.2752	22.1167	22.9913	23.7371	23.0648	26.6397	23.0792	22.8348	23.941	22.9065															By MS/MS	By MS/MS	By MS/MS	By MS/MS	By MS/MS	By MS/MS	By MS/MS	By MS/MS	By MS/MS	By MS/MS	By MS/MS	By MS/MS	By MS/MS	By MS/MS	By MS/MS	By MS/MS
P31948;P31948-2;P31948-3	P31948;P31948-2;P31948-3	Stress-induced-phosphoprotein 1	STIP1	NaN	20.0964	21.3087	24.4594	NaN	NaN	22.8626	24.8694	21.349	20.129	23.7131	24.9575	22.223	20.8756	22.8995	24.565															By MS/MS	By MS/MS	By MS/MS	By MS/MS	By MS/MS	By MS/MS	By MS/MS	By MS/MS	By MS/MS	By MS/MS	By MS/MS	By MS/MS	By MS/MS	By MS/MS	By MS/MS	By MS/MS
P32119;P32119-2	P32119	Peroxiredoxin-2	PRDX2	25.1166	24.7943	25.1491	24.4665	25.8904	25.4413	26.1352	26.2563	26.1241	25.479	25.9838	25.7598	25.3223	25.4278	25.1019	28.2707															By MS/MS	By MS/MS	By MS/MS	By MS/MS	By MS/MS	By MS/MS	By MS/MS	By MS/MS	By MS/MS	By MS/MS	By MS/MS	By MS/MS	By MS/MS	By MS/MS	By MS/MS	By MS/MS
P32121;P32121-3;P32121-4;P32121-5;P32121-2	P32121;P32121-3;P32121-4;P32121-5;P32121-2	Beta-arrestin-2	ARRB2	21.7299	21.1903	21.6921	NaN	NaN	NaN	NaN	23.1272	NaN	NaN	NaN	22.1478	NaN	NaN	NaN	NaN															By MS/MS	By MS/MS	By matching	By MS/MS		By MS/MS	By MS/MS	By MS/MS	By matching	By matching	By matching	By MS/MS	By MS/MS	By MS/MS	By MS/MS	By MS/MS
P32969	P32969	60S ribosomal protein L9	RPL9	28.7489	29.171	30.0286	30.7192	29.3482	29.0422	29.8529	30.3101	30.0101	29.0243	30.969	31.3475	29.1454	29.1039	29.9104	30.417															By MS/MS	By MS/MS	By MS/MS	By MS/MS	By MS/MS	By MS/MS	By MS/MS	By MS/MS	By MS/MS	By MS/MS	By MS/MS	By MS/MS	By MS/MS	By MS/MS	By MS/MS	By MS/MS
P33151;P33151-2	P33151;P33151-2	Cadherin-5	CDH5	22.1016	22.3085	22.9585	24.2647	23.2809	22.1076	22.2854	21.8381	24.0042	22.5564	25.1732	24.8007	23.6912	NaN	24.2206	23.9295															By MS/MS	By MS/MS	By MS/MS	By MS/MS	By MS/MS	By MS/MS	By MS/MS	By MS/MS	By MS/MS	By MS/MS	By MS/MS	By MS/MS	By MS/MS	By MS/MS	By MS/MS	By MS/MS
P33176;Q12840;O60282-2	P33176	Kinesin-1 heavy chain	KIF5B	21.0563	20.9901	23.8245	23.804	22.2515	21.7635	23.6285	22.5046	22.702	22.8837	24.4151	21.2441	22.4818	21.4034	23.473	24.2219															By MS/MS	By MS/MS	By MS/MS	By MS/MS	By MS/MS	By MS/MS	By MS/MS	By MS/MS	By MS/MS	By MS/MS	By MS/MS	By MS/MS	By MS/MS	By MS/MS	By MS/MS	By MS/MS
P33240-2;P33240	P33240-2;P33240	Cleavage stimulation factor subunit 2	CSTF2	24.1097	21.0762	23.8542	NaN	NaN	NaN	22.3119	NaN	22.0718	NaN	22.8803	23.7095	21.7965	NaN	21.9357	23.4328															By MS/MS	By MS/MS	By MS/MS	By MS/MS	By MS/MS	By MS/MS	By MS/MS	By MS/MS	By MS/MS	By MS/MS	By MS/MS	By MS/MS	By MS/MS	By MS/MS	By MS/MS	By MS/MS
P33316;P33316-2	P33316;P33316-2	Deoxyuridine 5-triphosphate nucleotidohydrolase, mitochondrial	DUT	22.4968	22.0894	24.5668	26.3128	24.951	23.3635	25.9474	26.2941	23.0511	23.3363	26.2507	26.3073	24.6748	23.6201	25.0996	25.9882															By MS/MS	By MS/MS	By MS/MS	By MS/MS	By MS/MS	By MS/MS	By MS/MS	By MS/MS	By MS/MS	By MS/MS	By MS/MS	By MS/MS	By MS/MS	By MS/MS	By MS/MS	By MS/MS
P33981-2;P33981	P33981-2;P33981	Dual specificity protein kinase TTK	TTK	17.8035	17.276	18.2525	NaN	NaN	18.6746	19.9707	NaN	NaN	NaN	20.2298	NaN	NaN	NaN	19.3102	20.6187															By MS/MS	By MS/MS	By MS/MS	By MS/MS	By MS/MS	By MS/MS	By MS/MS	By MS/MS	By MS/MS	By MS/MS	By MS/MS	By MS/MS	By MS/MS	By MS/MS	By MS/MS	By MS/MS
P33991;Q9UJA3-2	P33991	DNA replication licensing factor MCM4	MCM4	22.3052	21.783	20.0983	22.2277	21.7331	21.6284	22.1122	22.3238	22.3868	23.2683	21.7069	22.3144	23.1122	23.0709	22.1195	23.0608															By MS/MS	By MS/MS	By MS/MS	By MS/MS	By MS/MS	By MS/MS	By MS/MS	By MS/MS	By MS/MS	By MS/MS	By MS/MS	By MS/MS	By MS/MS	By MS/MS	By MS/MS	By MS/MS
P33992	P33992	DNA replication licensing factor MCM5	MCM5	24.4052	23.9786	25.0924	26.2718	24.5745	24.6707	26.0538	26.1004	25.3371	25.3253	26.2376	26.3425	24.5025	24.582	25.9574	26.2345															By MS/MS	By MS/MS	By MS/MS	By MS/MS	By MS/MS	By MS/MS	By MS/MS	By MS/MS	By MS/MS	By MS/MS	By MS/MS	By MS/MS	By MS/MS	By MS/MS	By MS/MS	By MS/MS
P33993;P33993-3;P33993-2	P33993;P33993-3	DNA replication licensing factor MCM7	MCM7	22.6484	22.222	23.7312	25.3328	23.6011	23.2103	24.7904	25.811	24.3045	22.9007	25.2037	25.5583	22.4352	23.5106	24.7476	25.366															By MS/MS	By MS/MS	By MS/MS	By MS/MS	By MS/MS	By MS/MS	By MS/MS	By MS/MS	By MS/MS	By MS/MS	By MS/MS	By MS/MS	By MS/MS	By MS/MS	By MS/MS	By MS/MS
P34897;P34897-3;P34897-2	P34897;P34897-3;P34897-2	Serine hydroxymethyltransferase, mitochondrial	SHMT2	NaN	NaN	21.531	24.5131	21.2804	20.9856	23.1362	24.3783	NaN	21.4696	22.4805	24.2213	20.5085	20.6137	22.4283	24.5114															By MS/MS	By MS/MS	By MS/MS	By MS/MS	By MS/MS	By MS/MS	By MS/MS	By MS/MS	By MS/MS	By MS/MS	By MS/MS	By MS/MS	By MS/MS	By MS/MS	By MS/MS	By MS/MS
P34932;P34932-2	P34932	Heat shock 70 kDa protein 4	HSPA4	NaN	18.4618	23.7943	24.7775	21.5831	19.6568	24.3656	24.4844	22.9165	21.4497	24.2017	24.2928	20.4921	20.0873	23.6756	23.8677															By MS/MS	By MS/MS	By MS/MS	By MS/MS	By MS/MS	By MS/MS	By MS/MS	By MS/MS	By MS/MS	By MS/MS	By MS/MS	By MS/MS	By MS/MS	By MS/MS	By MS/MS	By MS/MS
P35080-2	P35080-2	Profilin-2	PFN2	23.936	23.6631	25.3951	25.4102	24.9463	24.0935	25.8896	25.6342	25.2185	24.6237	25.3008	25.8219	24.8657	24.2628	25.7883	25.7673															By MS/MS	By MS/MS	By MS/MS	By MS/MS	By MS/MS	By MS/MS	By MS/MS	By MS/MS	By MS/MS	By MS/MS	By MS/MS	By MS/MS	By MS/MS	By MS/MS	By MS/MS	By MS/MS
P35221-2;P35221;P35221-3	P35221-2;P35221;P35221-3	Catenin alpha-1	CTNNA1	24.6517	24.8443	25.7325	26.6464	25.2292	24.5176	26.3802	26.3101	25.5593	24.5295	26.1712	26.8846	24.7968	24.5329	25.7846	26.3275															By MS/MS	By MS/MS	By MS/MS	By MS/MS	By MS/MS	By MS/MS	By MS/MS	By MS/MS	By MS/MS	By MS/MS	By MS/MS	By MS/MS	By MS/MS	By MS/MS	By MS/MS	By MS/MS
P35222	P35222	Catenin beta-1	CTNNB1	23.8606	22.1719	24.7827	25.1998	22.4732	22.5736	24.3646	24.4879	23.6917	23.4338	23.6573	25.3226	22.9204	23.5276	23.1054	24.2159															By MS/MS	By MS/MS	By MS/MS	By MS/MS	By MS/MS	By MS/MS	By MS/MS	By MS/MS	By MS/MS	By MS/MS	By MS/MS	By MS/MS	By MS/MS	By MS/MS	By MS/MS	By MS/MS
P35232;P35232-2	P35232;P35232-2	Prohibitin	PHB	21.3282	21.0304	24.8141	25.1757	22.2704	21.7452	23.8316	23.9247	21.9673	23.2527	23.738	25.3398	22.861	21.5152	24.5019	24.8626															By MS/MS	By MS/MS	By MS/MS	By MS/MS	By MS/MS	By MS/MS	By MS/MS	By MS/MS	By MS/MS	By MS/MS	By MS/MS	By MS/MS	By MS/MS	By MS/MS	By MS/MS	By MS/MS
P35237	P35237	Serpin B6	SERPINB6	23.4561	23.0053	23.6137	24.6948	NaN	23.1417	22.9637	24.251	24.3222	24.6117	22.8363	24.205	23.1231	23.278	23.8493	24.0024															By MS/MS	By MS/MS	By MS/MS	By MS/MS	By MS/MS	By MS/MS	By MS/MS	By MS/MS	By MS/MS	By MS/MS	By MS/MS	By MS/MS	By MS/MS	By MS/MS	By MS/MS	By MS/MS
P35240-8;P35240-3;P35240;P35240-2;P35240-4;P35240-6;P35240-5;P35240-7;P35240-10;P35240-9	P35240-8;P35240-3;P35240;P35240-2;P35240-4;P35240-6;P35240-5;P35240-7	Merlin	NF2	24.5569	23.558	24.4814	26.1586	25.0176	23.9195	25.1502	25.5148	24.3192	24.3888	24.8492	25.8658	24.3609	24.7342	24.6835	25.7353															By MS/MS	By MS/MS	By MS/MS	By MS/MS	By MS/MS	By MS/MS	By MS/MS	By MS/MS	By MS/MS	By MS/MS	By MS/MS	By MS/MS	By MS/MS	By MS/MS	By MS/MS	By MS/MS
P35244	P35244	Replication protein A 14 kDa subunit	RPA3	27.9154	27.5251	22.9995	27.8805	27.752	27.9223	24.8988	27.6519	28.5936	28.6041	26.3056	27.2406	28.671	26.9361	25.3081	28.1841															By MS/MS	By MS/MS	By MS/MS	By MS/MS	By MS/MS	By MS/MS	By MS/MS	By MS/MS	By MS/MS	By MS/MS	By MS/MS	By MS/MS	By MS/MS	By MS/MS	By MS/MS	By MS/MS
P35249;P35249-2	P35249;P35249-2	Replication factor C subunit 4	RFC4	22.2407	22.8344	23.4945	25.5153	23.807	23.257	23.5963	24.9217	23.8722	23.7011	24.6351	25.7695	24.5288	23.6227	23.8363	24.8131															By MS/MS	By MS/MS	By MS/MS	By MS/MS	By MS/MS	By MS/MS	By MS/MS	By MS/MS	By MS/MS	By MS/MS	By MS/MS	By MS/MS	By MS/MS	By MS/MS	By MS/MS	By MS/MS
P35250;P35250-2	P35250;P35250-2	Replication factor C subunit 2	RFC2	21.5675	21.2307	21.7334	23.2841	22.476	21.6685	22.7768	23.4117	23.1205	21.9913	22.7404	23.2251	22.4803	23.8355	23.371	23.3339															By MS/MS	By MS/MS	By MS/MS	By MS/MS	By MS/MS	By MS/MS	By MS/MS	By MS/MS	By MS/MS	By MS/MS	By MS/MS	By MS/MS	By MS/MS	By MS/MS	By MS/MS	By MS/MS
P35268	P35268	60S ribosomal protein L22	RPL22	31.2984	31.9389	33.5952	33.4999	32.1898	32.3678	33.4482	33.5598	32.536	32.4861	33.6102	33.0572	31.9864	32.4596	33.5982	33.8506															By MS/MS	By MS/MS	By MS/MS	By MS/MS	By MS/MS	By MS/MS	By MS/MS	By MS/MS	By MS/MS	By MS/MS	By MS/MS	By MS/MS	By MS/MS	By MS/MS	By MS/MS	By MS/MS
P35555	P35555	Fibrillin-1	FBN1	NaN	NaN	NaN	21.3144	19.6149	NaN	21.6498	20.358	NaN	19.8687	21.7112	NaN	NaN	19.9286	21.7635	NaN															By MS/MS	By MS/MS	By MS/MS	By MS/MS	By MS/MS	By MS/MS	By matching	By MS/MS	By MS/MS	By MS/MS	By MS/MS	By MS/MS	By MS/MS	By MS/MS	By MS/MS	By MS/MS
P35579;REV__Q9UKV3-5;REV__Q9UKV3	P35579	Myosin-9	MYH9	34.7966	34.6236	34.9698	36.0679	35.4162	35.0715	35.4334	35.9956	35.7485	35.4438	35.6307	36.2202	35.3432	35.0742	35	35.8946															By MS/MS	By MS/MS	By MS/MS	By MS/MS	By MS/MS	By MS/MS	By MS/MS	By MS/MS	By MS/MS	By MS/MS	By MS/MS	By MS/MS	By MS/MS	By MS/MS	By MS/MS	By MS/MS
P35580;P35580-5;P35580-2;P35580-3;P35580-4	P35580;P35580-5;P35580-2;P35580-3;P35580-4	Myosin-10	MYH10	20.3439	21.0214	22.297	19.9424	21.1101	21.5277	21.6204	21.0652	21.6958	22.1637	22.1398	20.5217	19.7561	20.1667	19.7783	21.1564															By matching	By matching	By MS/MS	By MS/MS	By matching	By matching	By matching	By matching	By matching	By matching	By MS/MS	By matching	By matching	By matching	By MS/MS	By matching
P35606-2;P35606	P35606-2;P35606	Coatomer subunit beta	COPB2	20.4	19.8701	18.9155	20.6486	22.3772	20.4352	20.8046	24.3953	22.3378	20.6158	23.8603	22.6286	20.9189	20.7425	20.9997	21.3966															By MS/MS	By MS/MS	By MS/MS	By MS/MS	By MS/MS	By MS/MS	By MS/MS	By MS/MS	By MS/MS	By MS/MS	By MS/MS	By MS/MS	By MS/MS	By MS/MS	By MS/MS	By MS/MS
P35611-2;P35611-6;P35611;P35611-3;P35611-4;P35611-5;P35612-2;P35612-8;P35612-9;P35612-4;P35612-3;P35612	P35611-2;P35611-6;P35611;P35611-3;P35611-4;P35611-5	Alpha-adducin	ADD1	22.0693	20.8405	22.4771	25.0624	22.4656	21.3774	23.3417	24.6361	21.3952	20.5101	24.6127	23.7269	21.833	NaN	22.504	25.0379															By MS/MS	By MS/MS	By MS/MS	By MS/MS	By MS/MS	By MS/MS	By MS/MS	By MS/MS	By MS/MS	By MS/MS	By MS/MS	By MS/MS	By MS/MS	By MS/MS	By MS/MS	By MS/MS
P35637-2;P35637	P35637-2;P35637	RNA-binding protein FUS	FUS	24.5243	23.6077	25.5458	28.3836	25.8071	25.1271	26.1923	28.0902	25.605	24.507	26.3971	28.5715	25.8987	25.098	25.9902	28.0479															By MS/MS	By MS/MS	By MS/MS	By MS/MS	By MS/MS	By MS/MS	By MS/MS	By MS/MS	By MS/MS	By MS/MS	By MS/MS	By MS/MS	By MS/MS	By MS/MS	By MS/MS	By MS/MS
P35658-2;P35658-4;P35658;P35658-3;P35658-5	P35658-2;P35658-4;P35658;P35658-3;P35658-5	Nuclear pore complex protein Nup214	NUP214	NaN	NaN	NaN	NaN	19.2377	19.9446	20.0084	NaN	NaN	19.087	20.1875	NaN	19.7236	NaN	NaN	NaN															By MS/MS	By MS/MS	By MS/MS	By MS/MS	By MS/MS	By MS/MS	By MS/MS	By MS/MS	By MS/MS	By MS/MS	By MS/MS	By MS/MS	By MS/MS	By MS/MS	By MS/MS	By MS/MS
P35659;P35659-2	P35659;P35659-2	Protein DEK	DEK	22.6374	21.2976	25.6664	26.3325	23.4757	22.5178	25.8515	26.062	24.1111	23.7175	26.0091	26.2978	22.9292	23.4581	25.6106	26.3339															By MS/MS	By MS/MS	By MS/MS	By MS/MS	By MS/MS	By MS/MS	By MS/MS	By MS/MS	By MS/MS	By MS/MS	By MS/MS	By MS/MS	By MS/MS	By MS/MS	By MS/MS	By MS/MS
P35749-4;P35749-3;P35749;P35749-2	P35749-4;P35749-3;P35749;P35749-2	Myosin-11	MYH11	22.4299	22.7298	20.0269	23.4685	23.0804	22.639	22.1098	22.6268	22.7116	23.5291	22.8321	23.6362	23.0638	23.1539	21.431	23.0899															By matching	By MS/MS	By matching	By matching	By matching	By matching	By MS/MS	By MS/MS	By matching	By matching	By matching	By matching	By matching	By matching	By matching	By matching
P35998;P35998-2	P35998;P35998-2	26S protease regulatory subunit 7	PSMC2	21.8233	20.5637	24.0464	25.4072	22.7897	22.8314	22.006	24.0383	24.5032	23.4165	22.6123	26.0989	23.0852	21.9738	21.4361	24.9224															By MS/MS	By MS/MS	By MS/MS	By MS/MS	By MS/MS	By MS/MS	By MS/MS	By MS/MS	By MS/MS	By MS/MS	By MS/MS	By MS/MS	By MS/MS	By MS/MS	By MS/MS	By MS/MS
P36383	P36383	Gap junction gamma-1 protein	GJC1	23.6366	23.6056	23.782	24.5437	23.1695	23.0033	23.3951	NaN	24.8142	NaN	24.2469	24.619	23.2091	24.3684	23.4816	NaN
P36507	P36507	Dual specificity mitogen-activated protein kinase kinase 2	MAP2K2	21.7747	NaN	21.1979	24.4225	23.1875	21.7249	22.8406	24.3151	22.4903	23.0359	22.2133	23.7987	NaN	NaN	23.0641	22.6462															By MS/MS	By MS/MS	By MS/MS	By MS/MS	By MS/MS	By MS/MS	By MS/MS	By MS/MS	By MS/MS	By MS/MS	By MS/MS	By MS/MS	By MS/MS	By MS/MS	By MS/MS	By MS/MS
P36542-2;P36542	P36542-2;P36542	ATP synthase subunit gamma, mitochondrial	ATP5C1	25.4642	25.474	28.7975	28.361	26.5829	26.6411	29.4318	28.9089	27.829	27.9373	30.1054	29.1449	26.7445	26.8435	29.6454	29.6407															By MS/MS	By MS/MS	By MS/MS	By MS/MS	By MS/MS	By MS/MS	By MS/MS	By MS/MS	By MS/MS	By MS/MS	By MS/MS	By MS/MS	By MS/MS	By MS/MS	By MS/MS	By MS/MS
P36551;P36551-2	P36551	Oxygen-dependent coproporphyrinogen-III oxidase, mitochondrial	CPOX	20.3191	21.0115	NaN	22.1961	NaN	21.1275	21.5899	21.9741	21.6229	19.8744	NaN	22.6046	20.6317	21.2533	NaN	22.3427															By MS/MS	By MS/MS	By MS/MS	By MS/MS	By MS/MS	By MS/MS	By MS/MS	By MS/MS	By MS/MS	By MS/MS	By MS/MS	By MS/MS	By MS/MS	By MS/MS	By MS/MS	By MS/MS
P36578	P36578	60S ribosomal protein L4	RPL4	27.2686	27.4326	28.1704	29.3189	28.3063	27.562	28.1879	29.2765	28.717	28.0875	28.489	29.8709	28.1858	27.7315	27.9969	29.1511															By MS/MS	By MS/MS	By MS/MS	By MS/MS	By MS/MS	By MS/MS	By MS/MS	By MS/MS	By MS/MS	By MS/MS	By MS/MS	By MS/MS	By MS/MS	By MS/MS	By MS/MS	By MS/MS
P36873;P36873-2	P36873;P36873-2	Serine/threonine-protein phosphatase PP1-gamma catalytic subunit	PPP1CC	21.6752	22.8937	23.9021	25.9384	23.5794	23.2147	25.2172	25.0026	22.471	21.7676	25.764	NaN	23.6758	23.0934	25.4436	24.5597															By MS/MS	By MS/MS	By MS/MS	By MS/MS	By MS/MS	By MS/MS	By MS/MS	By MS/MS	By MS/MS	By MS/MS	By MS/MS	By MS/MS	By MS/MS	By MS/MS	By MS/MS	By MS/MS
P36915;P36915-2	P36915;P36915-2	Guanine nucleotide-binding protein-like 1	GNL1	NaN	21.366	23.5937	25.3427	23.5254	NaN	NaN	24.8294	23.5596	NaN	25.6909	22.3308	NaN	19.7845	25.2005	25.3461															By MS/MS	By MS/MS	By MS/MS	By MS/MS	By MS/MS	By MS/MS	By MS/MS	By MS/MS	By MS/MS	By MS/MS	By MS/MS	By MS/MS	By MS/MS	By MS/MS	By MS/MS	By MS/MS
P36956-3;P36956-2;P36956;P36956-4;P36956-6;P36956-5	P36956-3;P36956-2;P36956;P36956-4;P36956-6;P36956-5	Sterol regulatory element-binding protein 1;Processed sterol regulatory element-binding protein 1	SREBF1	NaN	22.1226	22.1707	23.3071	22.0082	NaN	22.7881	23.6301	22.8488	22.8649	23.2876	24.4438	23.0836	20.0997	NaN	23.214
P36969-2;P36969	P36969-2;P36969	Phospholipid hydroperoxide glutathione peroxidase, mitochondrial	GPX4	22.8503	24.0621	23.2467	24.8195	23.0403	23.3297	24.3806	23.783	23.6625	24.0095	24.2616	25.0316	23.7341	22.9449	24.8431	24.1313															By MS/MS	By MS/MS	By MS/MS	By MS/MS	By MS/MS	By MS/MS	By MS/MS	By MS/MS	By MS/MS	By MS/MS	By MS/MS	By MS/MS	By MS/MS	By MS/MS	By MS/MS	By MS/MS
P37108	P37108	Signal recognition particle 14 kDa protein	SRP14	28.4898	28.6735	29.8688	29.6789	28.6395	28.77	29.5169	29.3514	29.6863	28.9195	29.7743	29.6351	29.1343	28.9524	29.7467	29.829															By MS/MS	By MS/MS	By MS/MS	By MS/MS	By MS/MS	By MS/MS	By MS/MS	By MS/MS	By MS/MS	By MS/MS	By MS/MS	By MS/MS	By MS/MS	By MS/MS	By MS/MS	By MS/MS
P37235;P84074;P61601	P37235	Hippocalcin-like protein 1	HPCAL1	NaN	NaN	NaN	24.8199	23.9409	NaN	23.691	24.4905	23.6271	NaN	23.9061	24.9326	21.581	22.2893	NaN	24.9736															By MS/MS	By MS/MS	By MS/MS	By MS/MS	By MS/MS	By MS/MS	By MS/MS	By MS/MS	By MS/MS	By MS/MS	By MS/MS	By MS/MS	By MS/MS	By MS/MS	By MS/MS	By MS/MS
P37802;P37802-2;Q9UI15	P37802;P37802-2	Transgelin-2	TAGLN2	23.6669	22.2308	24.7971	26.0978	NaN	25.116	23.497	26.0792	25.403	25.8655	25.7548	26.8407	25.0166	23.8597	25.4885	25.813															By MS/MS	By MS/MS	By MS/MS	By MS/MS	By MS/MS	By MS/MS	By MS/MS	By MS/MS	By MS/MS	By MS/MS	By MS/MS	By MS/MS	By MS/MS	By MS/MS	By MS/MS	By MS/MS
P38159;P38159-2;P38159-3;O75526	P38159;P38159-2	RNA-binding motif protein, X chromosome;RNA-binding motif protein, X chromosome, N-terminally processed	RBMX	22.3855	20.9985	23.2929	25.2342	22.8376	21.9379	23.3251	25.499	23.1273	23.4263	23.0019	25.2962	24.1133	23.8125	NaN	25.2326															By MS/MS	By MS/MS	By MS/MS	By MS/MS	By MS/MS	By MS/MS	By MS/MS	By MS/MS	By MS/MS	By MS/MS	By MS/MS	By MS/MS	By MS/MS	By MS/MS	By MS/MS	By MS/MS
P38398-8;P38398-4;P38398;P38398-7;P38398-6;P38398-5;P38398-3	P38398-8;P38398-4;P38398;P38398-7;P38398-6;P38398-5;P38398-3	Breast cancer type 1 susceptibility protein	BRCA1	NaN	21.1601	NaN	23.4896	21.8924	NaN	22.0194	21.8921	NaN	21.788	NaN	NaN	20.9189	23.8456	21.3006	21.5795															By MS/MS	By matching	By MS/MS	By MS/MS	By MS/MS	By MS/MS	By MS/MS	By MS/MS	By MS/MS	By MS/MS	By MS/MS	By MS/MS	By MS/MS	By MS/MS	By MS/MS	By MS/MS
P38646	P38646	Stress-70 protein, mitochondrial	HSPA9	26.4762	26.1987	27.6191	28.7941	27.3095	26.6261	28.1485	28.5447	27.6336	27.2852	28.2007	28.8722	27.3679	26.8345	27.6685	28.792															By MS/MS	By MS/MS	By MS/MS	By MS/MS	By MS/MS	By MS/MS	By MS/MS	By MS/MS	By MS/MS	By MS/MS	By MS/MS	By MS/MS	By MS/MS	By MS/MS	By MS/MS	By MS/MS
P38919	P38919	Eukaryotic initiation factor 4A-III;Eukaryotic initiation factor 4A-III, N-terminally processed	EIF4A3	20.9205	20.5906	23.2905	24.3443	22.48	22.0595	23.4837	23.6503	21.5084	22.1343	23.2481	23.8965	23.3593	21.939	22.7701	24.4031															By MS/MS	By MS/MS	By MS/MS	By MS/MS	By MS/MS	By MS/MS	By MS/MS	By MS/MS	By MS/MS	By MS/MS	By MS/MS	By MS/MS	By MS/MS	By MS/MS	By MS/MS	By MS/MS
P39019	P39019	40S ribosomal protein S19	RPS19	26.8669	27.1627	28.9563	30.2057	27.7158	27.5534	29.8153	30.1438	27.4518	27.2265	29.5167	30.1336	27.5753	27.4149	29.241	29.9405															By MS/MS	By MS/MS	By MS/MS	By MS/MS	By MS/MS	By MS/MS	By MS/MS	By MS/MS	By MS/MS	By MS/MS	By MS/MS	By MS/MS	By MS/MS	By MS/MS	By MS/MS	By MS/MS
P39023	P39023	60S ribosomal protein L3	RPL3	27.5116	26.2841	27.693	28.7391	27.883	26.2109	28.7885	28.3658	28.1991	27.3376	28.6173	28.3359	28.1283	26.0844	28.3613	28.9147															By MS/MS	By MS/MS	By MS/MS	By MS/MS	By MS/MS	By MS/MS	By MS/MS	By MS/MS	By MS/MS	By MS/MS	By MS/MS	By MS/MS	By MS/MS	By MS/MS	By MS/MS	By MS/MS
P39060-2;P39060-1;P39060	P39060-2;P39060-1;P39060	Collagen alpha-1(XVIII) chain;Endostatin	COL18A1	20.7223	20.356	22.2098	22.2809	22.1121	19.5501	20.4222	22.2548	20.5795	21.8507	22.0427	21.8767	21.6837	21.5854	22.1018	22.1493															By MS/MS	By matching	By matching		By matching	By MS/MS	By MS/MS	By matching	By matching	By matching	By MS/MS		By MS/MS	By matching	By MS/MS	By matching
P39656;P39656-3;P39656-2	P39656;P39656-3;P39656-2	Dolichyl-diphosphooligosaccharide--protein glycosyltransferase 48 kDa subunit	DDOST	NaN	20.0921	23.2792	25.3797	NaN	21.6806	24.5171	23.9411	22.8565	21.5482	25.4767	24.688	22.4403	21.5941	24.3281	24.5487															By MS/MS	By MS/MS	By MS/MS	By MS/MS	By MS/MS	By MS/MS	By MS/MS	By MS/MS	By MS/MS	By MS/MS	By MS/MS	By MS/MS	By MS/MS	By MS/MS	By MS/MS	By MS/MS
P39748;P39748-2	P39748;P39748-2	Flap endonuclease 1	FEN1	22.0128	21.597	24.0245	25.8264	23.9234	23.3854	25.2013	25.9813	23.8765	22.8834	25.4412	25.6328	24.8615	23.154	24.9968	25.689															By MS/MS	By MS/MS	By MS/MS	By MS/MS	By MS/MS	By MS/MS	By MS/MS	By MS/MS	By MS/MS	By MS/MS	By MS/MS	By MS/MS	By MS/MS	By MS/MS	By MS/MS	By MS/MS
P39880-3;P39880-2;P39880;P39880-4;P39880-5;P39880-6;O14529	P39880-3;P39880-2;P39880;P39880-4;P39880-5;P39880-6	Homeobox protein cut-like 1	CUX1	21.8114	20.5924	NaN	23.1499	22.0582	19.4004	NaN	22.2109	22.1611	21.9741	NaN	22.9972	21.2642	20.2711	NaN	20.9968															By MS/MS	By MS/MS	By MS/MS	By MS/MS	By MS/MS	By MS/MS	By MS/MS	By MS/MS	By MS/MS	By MS/MS	By MS/MS	By MS/MS	By MS/MS	By MS/MS	By MS/MS	By MS/MS
P40227;P40227-2	P40227;P40227-2	T-complex protein 1 subunit zeta	CCT6A	20.9342	22.7785	23.6926	26.4239	24.5593	23.9541	22.405	25.2622	21.8053	25.1133	26.5896	26.0203	25.2225	24.4093	25.6844	25.8191															By MS/MS	By MS/MS	By MS/MS	By MS/MS	By MS/MS	By MS/MS	By MS/MS	By MS/MS	By MS/MS	By MS/MS	By MS/MS	By MS/MS	By MS/MS	By MS/MS	By MS/MS	By MS/MS
P40261	P40261	Nicotinamide N-methyltransferase	NNMT	NaN	NaN	NaN	22.8263	NaN	NaN	21.5856	22.2529	NaN	NaN	21.5154	NaN	NaN	19.5084	21.3894	22.4202															By MS/MS	By MS/MS	By MS/MS	By MS/MS	By MS/MS	By MS/MS	By MS/MS	By MS/MS	By MS/MS	By MS/MS	By MS/MS	By MS/MS	By MS/MS	By MS/MS	By MS/MS	By MS/MS
P40429;Q6NVV1	P40429	60S ribosomal protein L13a	RPL13A	26.3963	25.5218	26.2416	26.4913	26.5854	26.0477	26.6343	26.3955	25.5214	25.8852	25.7179	27.5766	27.0631	25.674	25.7249	27.1077															By MS/MS	By MS/MS	By MS/MS	By MS/MS	By MS/MS	By MS/MS	By MS/MS	By MS/MS	By MS/MS	By MS/MS	By MS/MS	By MS/MS	By MS/MS	By MS/MS	By MS/MS	By MS/MS
P40616-2;P40616	P40616-2;P40616	ADP-ribosylation factor-like protein 1	ARL1	NaN	24.4452	24.2053	23.6355	23.321	23.5372	23.7196	23.5015	22.9231	23.9167	25.4252	25.4292	22.9721	24.5798	23.3141	24.1312															By MS/MS	By MS/MS	By MS/MS	By MS/MS	By MS/MS	By MS/MS	By MS/MS	By MS/MS	By MS/MS	By MS/MS	By MS/MS	By MS/MS	By MS/MS	By MS/MS	By MS/MS	By MS/MS
P40763-3;P40763-2;P40763	P40763-3;P40763-2;P40763	Signal transducer and activator of transcription 3	STAT3	20.2513	NaN	NaN	23.8115	NaN	21.118	23.5385	23.1207	NaN	20.7612	21.5608	22.7518	20.6217	21.1691	21.4223	21.6643															By MS/MS	By MS/MS	By MS/MS	By MS/MS	By MS/MS	By MS/MS	By MS/MS	By MS/MS	By MS/MS	By MS/MS	By MS/MS	By MS/MS	By MS/MS	By MS/MS	By MS/MS	By MS/MS
P40937;P40937-2	P40937;P40937-2	Replication factor C subunit 5	RFC5	23.0157	22.8745	20.5442	23.0422	23.0434	22.4471	22.2821	22.8244	24.0466	23.0163	23.2871	24.3431	22.1595	22.4505	21.1513	23.6169															By MS/MS	By MS/MS	By MS/MS	By MS/MS	By MS/MS	By MS/MS	By MS/MS	By MS/MS	By MS/MS	By MS/MS	By MS/MS	By MS/MS	By MS/MS	By MS/MS	By MS/MS	By MS/MS
P40938;P40938-2	P40938;P40938-2	Replication factor C subunit 3	RFC3	21.5723	21.1289	23.7006	23.8956	22.2667	22.1351	23.8904	24.8845	23.922	22.5583	24.5809	21.2245	23.0309	22.5125	23.4308	24.768															By MS/MS	By MS/MS	By MS/MS	By MS/MS	By MS/MS	By MS/MS	By MS/MS	By MS/MS	By MS/MS	By MS/MS	By MS/MS	By MS/MS	By MS/MS	By MS/MS	By MS/MS	By MS/MS
P40939;P40939-2	P40939	Trifunctional enzyme subunit alpha, mitochondrial;Long-chain enoyl-CoA hydratase;Long chain 3-hydroxyacyl-CoA dehydrogenase	HADHA	23.6908	23.9324	25.008	24.9874	24.1055	23.6349	25.0376	24.9007	24.7417	24.2625	25.0613	25.3323	24.4003	24.0027	23.751	24.4398															By MS/MS	By MS/MS	By MS/MS	By MS/MS	By MS/MS	By MS/MS	By MS/MS	By MS/MS	By MS/MS	By MS/MS	By MS/MS	By MS/MS	By MS/MS	By MS/MS	By MS/MS	By MS/MS
P41091;Q2VIR3;Q2VIR3-2	P41091;Q2VIR3;Q2VIR3-2	Eukaryotic translation initiation factor 2 subunit 3;Putative eukaryotic translation initiation factor 2 subunit 3-like protein	EIF2S3;EIF2S3L	24.3905	24.2764	26.3373	26.4061	24.8144	24.6516	26.4519	26.8576	25.2288	25.4842	26.5211	26.6925	24.3293	24.622	26.3457	27.0243															By MS/MS	By MS/MS	By MS/MS	By MS/MS	By MS/MS	By MS/MS	By MS/MS	By MS/MS	By MS/MS	By MS/MS	By MS/MS	By MS/MS	By MS/MS	By MS/MS	By MS/MS	By MS/MS
P41212	P41212	Transcription factor ETV6	ETV6	NaN	NaN	20.9185	19.5671	22.2225	NaN	23.0151	22.9277	22.252	21.9575	23.1271	22.8402	NaN	21.2034	22.4705	22.9549															By MS/MS	By MS/MS	By MS/MS	By MS/MS	By MS/MS	By MS/MS	By MS/MS	By MS/MS	By MS/MS	By MS/MS	By MS/MS	By MS/MS	By MS/MS	By MS/MS	By MS/MS	By MS/MS
P41214;P41214-2	P41214;P41214-2	Eukaryotic translation initiation factor 2D	EIF2D	21.4861	21.1842	21.7587	22.1649	20.9993	21.8135	22.5887	22.9047	22.5475	22.4922	22.5755	NaN	21.7304	21.5559	21.9916	22.6276															By MS/MS	By MS/MS	By MS/MS	By MS/MS	By MS/MS	By MS/MS	By MS/MS	By MS/MS	By MS/MS	By MS/MS	By MS/MS	By MS/MS	By MS/MS	By MS/MS	By MS/MS	By MS/MS
P41227;P41227-2;Q9BSU3	P41227;P41227-2	N-alpha-acetyltransferase 10	NAA10	NaN	NaN	22.5622	23.2169	22.3619	22.3706	22.8361	23.6821	23.378	23.1799	22.7939	23.4526	22.5896	23.2138	21.8723	23.0843															By MS/MS	By MS/MS	By MS/MS	By MS/MS	By MS/MS	By MS/MS	By MS/MS	By MS/MS	By MS/MS	By MS/MS	By MS/MS	By MS/MS	By MS/MS	By MS/MS	By MS/MS	By MS/MS
P41236;Q6NXS1	P41236;Q6NXS1	Protein phosphatase inhibitor 2;Protein phosphatase inhibitor 2-like protein 3	PPP1R2;PPP1R2P3	23.19	23.2895	24.2556	NaN	NaN	NaN	NaN	NaN	NaN	NaN	NaN	NaN	NaN	NaN	NaN	NaN															By MS/MS	By MS/MS	By MS/MS	By MS/MS	By MS/MS	By MS/MS	By MS/MS	By MS/MS	By MS/MS	By MS/MS	By MS/MS	By MS/MS	By MS/MS	By MS/MS	By MS/MS	By MS/MS
P41240;P42679-3;P42679;P42679-2	P41240	Tyrosine-protein kinase CSK	CSK	NaN	19.6932	NaN	21.7077	NaN	20.4806	21.3213	NaN	NaN	21.5386	21.521	22.7478	NaN	NaN	NaN	NaN															By MS/MS	By MS/MS	By MS/MS	By MS/MS	By MS/MS	By MS/MS	By MS/MS	By MS/MS	By MS/MS	By MS/MS	By MS/MS	By MS/MS	By MS/MS	By MS/MS	By MS/MS	By MS/MS
P41250	P41250	Glycine--tRNA ligase	GARS	20.1003	NaN	NaN	22.3069	20.8369	20.6871	23.8249	22.4163	22.083	19.2335	21.1368	22.4977	23.1319	21.5556	20.8801	23.6088															By MS/MS	By MS/MS	By MS/MS	By MS/MS	By MS/MS	By MS/MS	By MS/MS	By MS/MS	By MS/MS	By MS/MS	By MS/MS	By MS/MS	By MS/MS	By MS/MS	By MS/MS	By MS/MS
P41252	P41252	Isoleucine--tRNA ligase, cytoplasmic	IARS	22.7249	19.5432	22.3645	22.187	23.3292	21.4591	23.047	22.2154	24.3653	21.4358	22.9201	22.4245	19.2458	20.4997	19.8515	29.9218															By MS/MS	By MS/MS	By MS/MS	By MS/MS	By MS/MS	By MS/MS	By MS/MS	By MS/MS	By MS/MS	By MS/MS	By MS/MS	By MS/MS	By MS/MS	By MS/MS	By MS/MS	By MS/MS
P41567	P41567	Eukaryotic translation initiation factor 1	EIF1	23.3221	23.6813	NaN	NaN	24.8946	23.5415	NaN	NaN	24.8576	24.3851	24.3557	26.0228	NaN	NaN	24.8217	NaN															By MS/MS	By MS/MS	By MS/MS	By MS/MS	By MS/MS	By MS/MS	By MS/MS	By MS/MS	By MS/MS	By MS/MS	By MS/MS	By MS/MS	By MS/MS	By MS/MS	By MS/MS	By MS/MS
P41743	P41743	Protein kinase C iota type	PRKCI	22.0753	21.0147	26.0007	NaN	NaN	21.5662	26.2909	26.2946	22.3707	26.2215	26.5362	NaN	23.0472	22.2399	26.22	26.5441															By MS/MS	By MS/MS	By MS/MS	By MS/MS	By MS/MS	By MS/MS	By MS/MS	By MS/MS	By MS/MS	By MS/MS	By MS/MS	By MS/MS	By MS/MS	By MS/MS	By MS/MS	By MS/MS
P42166;P42167-3	P42166	Lamina-associated polypeptide 2, isoform alpha;Thymopoietin;Thymopentin	TMPO	23.1573	22.2648	25.5213	26.4775	24.396	23.3528	26.1331	26.1883	25.2926	24.631	25.8674	26.4061	24.875	24.2142	25.0979	25.9997															By MS/MS	By MS/MS	By MS/MS	By MS/MS	By MS/MS	By MS/MS	By MS/MS	By MS/MS	By MS/MS	By MS/MS	By MS/MS	By MS/MS	By MS/MS	By MS/MS	By MS/MS	By MS/MS
P42167;P42167-2	P42167;P42167-2	Lamina-associated polypeptide 2, isoforms beta/gamma;Thymopoietin;Thymopentin	TMPO	22.0466	23.3322	24.1146	24.6814	22.9754	23.8816	24.2637	23.796	23.4379	22.2256	24.3529	24.2089	22.9131	22.6548	23.5302	24.0974															By MS/MS	By MS/MS	By MS/MS	By MS/MS	By MS/MS	By MS/MS	By MS/MS	By MS/MS	By MS/MS	By MS/MS	By MS/MS	By MS/MS	By MS/MS	By MS/MS	By MS/MS	By MS/MS
P42285	P42285	Superkiller viralicidic activity 2-like 2	SKIV2L2	NaN	NaN	21.84	21.9974	21.2215	NaN	19.8458	20.7587	NaN	NaN	NaN	20.8699	NaN	NaN	21.2248	NaN															By MS/MS	By MS/MS	By MS/MS	By MS/MS	By MS/MS	By MS/MS	By MS/MS	By MS/MS	By MS/MS	By MS/MS	By MS/MS	By MS/MS	By MS/MS	By MS/MS	By MS/MS	By MS/MS
P42356;P42356-2;A4QPH2;A4QPH2-4;A4QPH2-2;Q8N8J0	P42356	Phosphatidylinositol 4-kinase alpha	PI4KA	18.9591	19.2737	18.8977	20.5936	20.3374	19.1863	20.4835	20.8918	20.2942	20.1026	20.5659	21.3055	20.0404	19.2404	NaN	22.7458															By MS/MS	By MS/MS	By MS/MS	By MS/MS	By MS/MS	By MS/MS	By MS/MS	By MS/MS	By MS/MS	By MS/MS	By MS/MS	By MS/MS	By MS/MS	By MS/MS	By MS/MS	By MS/MS
P42566;P42566-2	P42566	Epidermal growth factor receptor substrate 15	EPS15	23.0915	22.8123	22.92	24.9033	23.6393	22.872	23.6998	24.1349	23.537	23.4742	23.236	24.5028	23.7401	23.8762	22.4428	24.3227															By MS/MS	By MS/MS	By MS/MS	By MS/MS	By MS/MS	By MS/MS	By MS/MS	By MS/MS	By MS/MS	By MS/MS	By MS/MS	By MS/MS	By MS/MS	By MS/MS	By MS/MS	By MS/MS
P42574	P42574	Caspase-3;Caspase-3 subunit p17;Caspase-3 subunit p12	CASP3	23.4516	21.8082	22.993	23.1096	23.4761	22.6669	NaN	22.7729	23.8569	NaN	NaN	22.5224	23.0633	21.9423	23.2435	24.3704															By MS/MS	By MS/MS	By MS/MS	By MS/MS	By MS/MS	By MS/MS	By MS/MS	By MS/MS	By MS/MS	By MS/MS	By MS/MS	By MS/MS	By MS/MS	By MS/MS	By MS/MS	By MS/MS
P42677	P42677	40S ribosomal protein S27	RPS27	27.224	27.2906	28.9408	28.0767	27.5109	27.5965	28.3961	27.9688	28.2695	27.9646	28.9319	28.069	27.8144	27.5423	28.9127	28.9521															By MS/MS	By MS/MS	By MS/MS	By MS/MS	By MS/MS	By MS/MS	By MS/MS	By MS/MS	By MS/MS	By MS/MS	By MS/MS	By MS/MS	By MS/MS	By MS/MS	By MS/MS	By MS/MS
P42704	P42704	Leucine-rich PPR motif-containing protein, mitochondrial	LRPPRC	NaN	16.5223	18.0303	20.9782	NaN	NaN	19.9188	21.3043	19.2696	NaN	21.319	22.2604	19.8301	20.0185	21.1326	19.699															By MS/MS	By MS/MS	By MS/MS	By MS/MS	By MS/MS	By MS/MS	By MS/MS	By MS/MS	By MS/MS	By MS/MS	By MS/MS	By MS/MS	By MS/MS	By MS/MS	By MS/MS	By MS/MS
P42766	P42766	60S ribosomal protein L35	RPL35	34.5394	34.5059	35.1768	34.667	33.466	34.7058	34.3775	34.7201	34.6794	35.0458	34.966	34.6215	34.4347	33.615	34.7246	35.2468															By MS/MS	By MS/MS	By MS/MS	By MS/MS	By MS/MS	By MS/MS	By MS/MS	By MS/MS	By MS/MS	By MS/MS	By MS/MS	By MS/MS	By MS/MS	By MS/MS	By MS/MS	By MS/MS
P42771;P42771-4;P42771-2;P42771-3;P42772	P42771;P42771-4;P42771-2	Cyclin-dependent kinase inhibitor 2A	CDKN2A	24.0485	24.1242	24.8239	25.8905	25.2403	24.3209	26.2598	26.3402	25.0357	24.6588	25.9031	26.6034	25.2749	25.3609	26.0248	26.1845															By MS/MS	By MS/MS	By MS/MS	By MS/MS	By MS/MS	By MS/MS	By MS/MS	By MS/MS	By MS/MS	By MS/MS	By MS/MS	By MS/MS	By MS/MS	By MS/MS	By MS/MS	By MS/MS
P42892-3;P42892-4;P42892;P42892-2	P42892-3;P42892-4;P42892;P42892-2	Endothelin-converting enzyme 1	ECE1	21.3269	21.5977	22.7732	23.5973	22.7824	21.032	20.537	21.9795	22.8587	20.2777	21.8828	22.7801	20.2377	18.7035	20.0801	24.6009															By MS/MS	By MS/MS	By MS/MS	By MS/MS	By MS/MS	By MS/MS	By MS/MS	By MS/MS	By MS/MS	By MS/MS	By MS/MS	By MS/MS	By MS/MS	By MS/MS	By MS/MS	By MS/MS
P43034;P43034-2	P43034	Platelet-activating factor acetylhydrolase IB subunit alpha	PAFAH1B1	21.4453	NaN	NaN	23.8293	NaN	NaN	24.0092	NaN	NaN	NaN	24.3987	23.5175	NaN	20.5385	22.6994	24.3693															By MS/MS	By MS/MS	By MS/MS	By MS/MS	By MS/MS	By MS/MS	By MS/MS	By MS/MS	By MS/MS	By MS/MS	By MS/MS	By MS/MS	By MS/MS	By MS/MS	By MS/MS	By MS/MS
P43121;P43121-2	P43121	Cell surface glycoprotein MUC18	MCAM	NaN	20.2725	21.5918	22.8629	21.9974	NaN	23.3064	23.381	21.5355	22.854	23.7414	23.6847	NaN	21.5922	22.7925	22.4635															By MS/MS	By MS/MS	By MS/MS	By MS/MS	By MS/MS	By MS/MS	By MS/MS	By MS/MS	By MS/MS	By MS/MS	By MS/MS	By MS/MS	By MS/MS	By MS/MS	By MS/MS	By MS/MS
P43243;P43243-2	P43243	Matrin-3	MATR3	23.6088	22.4029	24.5112	24.7632	24.0881	23.3563	25.0494	25.6193	24.0184	23.0776	24.7414	25.6832	24.8073	23.5608	24.5175	25.4731															By MS/MS	By MS/MS	By MS/MS	By MS/MS	By MS/MS	By MS/MS	By MS/MS	By MS/MS	By MS/MS	By MS/MS	By MS/MS	By MS/MS	By MS/MS	By MS/MS	By MS/MS	By MS/MS
P43246;P43246-2	P43246;P43246-2	DNA mismatch repair protein Msh2	MSH2	19.2286	18.861	NaN	NaN	NaN	20.7338	NaN	NaN	NaN	21.1495	21.4822	21.1052	NaN	21.0592	NaN	21.2011															By MS/MS	By MS/MS	By MS/MS	By MS/MS	By MS/MS	By MS/MS	By MS/MS	By MS/MS	By MS/MS	By MS/MS	By MS/MS	By MS/MS	By MS/MS	By MS/MS	By MS/MS	By MS/MS
P43304;P43304-2	P43304;P43304-2	Glycerol-3-phosphate dehydrogenase, mitochondrial	GPD2	NaN	NaN	18.7679	21.0517	18.7294	NaN	21.2854	22.0713	21.1153	20.5734	21.1015	21.2017	19.7779	20.4291	19.972	19.9222															By MS/MS	By MS/MS	By MS/MS	By MS/MS	By MS/MS	By MS/MS	By MS/MS	By MS/MS	By MS/MS	By MS/MS	By MS/MS	By MS/MS	By MS/MS	By MS/MS	By MS/MS	By MS/MS
P43307;P43307-2	P43307;P43307-2	Translocon-associated protein subunit alpha	SSR1	NaN	22.5315	NaN	24.6093	NaN	23.0985	24.8177	23.8671	23.4616	23.6719	25.0127	24.5455	NaN	22.5623	24.8725	25.1342															By MS/MS	By MS/MS	By MS/MS	By MS/MS	By MS/MS	By MS/MS	By MS/MS	By MS/MS	By MS/MS	By MS/MS	By MS/MS	By MS/MS	By MS/MS	By MS/MS	By MS/MS	By MS/MS
P43487-2;P43487	P43487-2;P43487	Ran-specific GTPase-activating protein	RANBP1	22.9481	NaN	NaN	25.5305	24.0915	23.8895	25.3293	25.0295	NaN	24.2844	24.7815	26.2215	24.528	NaN	24.8227	25.1273															By MS/MS	By MS/MS	By MS/MS	By MS/MS	By MS/MS	By MS/MS	By MS/MS	By MS/MS	By MS/MS	By MS/MS	By MS/MS	By MS/MS	By MS/MS	By MS/MS	By MS/MS	By MS/MS
P43490	P43490	Nicotinamide phosphoribosyltransferase	NAMPT	20.1076	23.1275	23.7715	22.0326	23.6616	23.7302	25.6303	22.8136	24.1018	22.1532	24.9074	25.5935	22.298	24.2853	24.8598	24.002															By MS/MS	By MS/MS	By MS/MS	By MS/MS	By MS/MS	By MS/MS	By MS/MS	By MS/MS	By MS/MS	By MS/MS	By MS/MS	By MS/MS	By MS/MS	By MS/MS	By MS/MS	By MS/MS
P43686;P43686-2	P43686;P43686-2	26S protease regulatory subunit 6B	PSMC4	21.4245	21.1368	23.1437	23.9244	22.7266	22.2582	23.6173	24.2281	23.145	22.9229	24.0049	24.2562	22.501	22.2738	23.3182	25.0071															By MS/MS	By MS/MS	By MS/MS	By MS/MS	By MS/MS	By MS/MS	By MS/MS	By MS/MS	By MS/MS	By MS/MS	By MS/MS	By MS/MS	By MS/MS	By MS/MS	By MS/MS	By MS/MS
P43897;P43897-2;P43897-4;P43897-3	P43897;P43897-2	Elongation factor Ts, mitochondrial	TSFM	21.5618	NaN	22.9691	24.9869	22.7642	21.2834	23.4446	24.441	NaN	NaN	23.7545	24.8965	NaN	NaN	23.1883	NaN															By MS/MS	By MS/MS	By MS/MS	By MS/MS	By MS/MS	By MS/MS	By MS/MS	By MS/MS	By MS/MS	By MS/MS	By MS/MS	By MS/MS	By MS/MS	By MS/MS	By MS/MS	By MS/MS
P45880-2;P45880;P45880-1	P45880-2;P45880;P45880-1	Voltage-dependent anion-selective channel protein 2	VDAC2	23.3186	24.1338	27.5892	28.8429	25.7814	24.5156	28.0053	28.6217	25.8382	24.9765	28.8104	29.129	25.5016	24.8514	27.589	28.014															By MS/MS	By MS/MS	By MS/MS	By MS/MS	By MS/MS	By MS/MS	By MS/MS	By MS/MS	By MS/MS	By MS/MS	By MS/MS	By MS/MS	By MS/MS	By MS/MS	By MS/MS	By MS/MS
P45974-2;P45974	P45974-2;P45974	Ubiquitin carboxyl-terminal hydrolase 5	USP5	19.757	20.8842	22.8029	21.4696	21.7076	21.7553	22.1893	22.1744	NaN	NaN	21.2295	22.1733	21.8386	22.5418	23.3744	22.0547															By MS/MS	By MS/MS	By MS/MS	By MS/MS	By MS/MS	By MS/MS	By MS/MS	By MS/MS	By MS/MS	By MS/MS	By MS/MS	By MS/MS	By MS/MS	By MS/MS	By MS/MS	By MS/MS
P45984-3;P45984-2;P45984-4;P45984;P45984-5	P45984-3;P45984-2;P45984-4;P45984;P45984-5	Mitogen-activated protein kinase 9	MAPK9	22.1935	22.2822	23.079	NaN	23.2224	NaN	23.6732	24.1199	22.4189	NaN	23.8327	23.9062	23.1317	20.2803	23.9338	23.7152															By MS/MS	By MS/MS	By MS/MS	By MS/MS	By MS/MS	By MS/MS	By MS/MS	By MS/MS	By MS/MS	By MS/MS	By MS/MS	By MS/MS	By MS/MS	By MS/MS	By MS/MS	By MS/MS
P46013;P46013-2	P46013;P46013-2	Antigen KI-67	MKI67	18.9204	18.4447	22.1825	21.4219	20.2733	19.1181	23.6676	21.7442	20.2092	19.2812	23.9059	21.9726	20.4995	19.8287	23.0641	22.3963															By MS/MS	By MS/MS	By MS/MS	By MS/MS	By MS/MS	By MS/MS	By MS/MS	By MS/MS	By MS/MS	By MS/MS	By MS/MS	By MS/MS	By MS/MS	By MS/MS	By MS/MS	By MS/MS
P46019	P46019	Phosphorylase b kinase regulatory subunit alpha, liver isoform	PHKA2	21.6381	NaN	22.0638	21.737	24.6468	22.5805	21.8028	21.7398	24.0614	NaN	NaN	24.1465	NaN	22.391	NaN	23.3641															By MS/MS	By MS/MS	By MS/MS	By MS/MS	By MS/MS	By MS/MS	By MS/MS	By MS/MS	By MS/MS	By MS/MS	By MS/MS	By MS/MS	By MS/MS	By MS/MS	By MS/MS	By MS/MS
P46060	P46060	Ran GTPase-activating protein 1	RANGAP1	21.1944	17.0683	21.0071	23.0753	18.86	18.616	22.2526	22.8731	19.8014	19.1733	20.2421	24.2332	22.6184	18.7258	19.3822	22.4151															By MS/MS	By MS/MS	By MS/MS	By MS/MS	By MS/MS	By MS/MS	By MS/MS	By MS/MS	By MS/MS	By MS/MS	By MS/MS	By MS/MS	By MS/MS	By MS/MS	By MS/MS	By MS/MS
P46063	P46063	ATP-dependent DNA helicase Q1	RECQL	23.1586	21.3266	23.5524	25.633	22.8776	22.8019	24.7773	25.2928	23.8824	22.5315	23.9832	25.0795	23.7066	22.6059	24.3776	25.3446															By MS/MS	By MS/MS	By MS/MS	By MS/MS	By MS/MS	By MS/MS	By MS/MS	By MS/MS	By MS/MS	By MS/MS	By MS/MS	By MS/MS	By MS/MS	By MS/MS	By MS/MS	By MS/MS
P46087;P46087-4;P46087-2;P46087-3	P46087;P46087-4;P46087-2;P46087-3	Probable 28S rRNA (cytosine(4447)-C(5))-methyltransferase	NOP2	21.2672	NaN	20.9989	23.4097	NaN	22.3304	NaN	23.1959	NaN	NaN	23.0021	23.4173	21.8182	NaN	22.7002	23.9369															By MS/MS	By MS/MS	By MS/MS	By MS/MS	By MS/MS	By MS/MS	By MS/MS	By MS/MS	By MS/MS	By MS/MS	By MS/MS	By MS/MS	By MS/MS	By MS/MS	By MS/MS	By MS/MS
P46109	P46109	Crk-like protein	CRKL	22.3593	NaN	21.543	24.1644	22.177	22.2541	24.5265	24.3312	24.1273	23.9545	22.1184	23.1896	20.924	24.1164	22.159	23.0795															By MS/MS	By MS/MS	By MS/MS	By MS/MS	By MS/MS	By MS/MS	By MS/MS	By MS/MS	By MS/MS	By MS/MS	By MS/MS	By MS/MS	By MS/MS	By MS/MS	By MS/MS	By MS/MS
P46459;P46459-2	P46459;P46459-2	Vesicle-fusing ATPase	NSF	NaN	NaN	NaN	23.2955	21.0321	20.657	22.774	20.0395	NaN	20.7171	23.471	22.6106	20.9769	NaN	22.5094	24.0803															By MS/MS	By MS/MS	By MS/MS	By MS/MS	By MS/MS	By MS/MS	By MS/MS	By MS/MS	By MS/MS	By MS/MS	By MS/MS	By MS/MS	By MS/MS	By MS/MS	By MS/MS	By MS/MS
P46776	P46776	60S ribosomal protein L27a	RPL27A	29.9333	30.1195	31.3666	31.8404	31.1211	30.4547	31.6702	32.0585	31.4962	31.1427	31.8888	32.2383	31.1264	30.2235	31.4317	32.2706															By MS/MS	By MS/MS	By MS/MS	By MS/MS	By MS/MS	By MS/MS	By MS/MS	By MS/MS	By MS/MS	By MS/MS	By MS/MS	By MS/MS	By MS/MS	By MS/MS	By MS/MS	By MS/MS
P46777	P46777	60S ribosomal protein L5	RPL5	25.0582	24.4814	27.3279	28.6092	25.9311	24.6065	27.964	28.2063	26.1913	25.3845	28.5157	28.4829	26.0107	24.9404	27.0698	28.0148															By MS/MS	By MS/MS	By MS/MS	By MS/MS	By MS/MS	By MS/MS	By MS/MS	By MS/MS	By MS/MS	By MS/MS	By MS/MS	By MS/MS	By MS/MS	By MS/MS	By MS/MS	By MS/MS
P46778	P46778	60S ribosomal protein L21	RPL21	28.1033	28.0098	28.879	30.3222	28.9428	28.4327	29.9276	30.2817	29.9981	29.3011	30.5645	30.5407	28.9485	28.5984	29.1055	30.3839															By MS/MS	By MS/MS	By MS/MS	By MS/MS	By MS/MS	By MS/MS	By MS/MS	By MS/MS	By MS/MS	By MS/MS	By MS/MS	By MS/MS	By MS/MS	By MS/MS	By MS/MS	By MS/MS
P46779;P46779-2;P46779-3;P46779-4;P46779-5	P46779;P46779-2;P46779-3;P46779-4;P46779-5	60S ribosomal protein L28	RPL28	27.4629	27.5717	28.6266	29.3227	28.0327	27.8576	28.9715	29.5952	28.4578	28.2395	29.425	29.6648	28.3302	27.6734	28.4044	29.6033															By MS/MS	By MS/MS	By MS/MS	By MS/MS	By MS/MS	By MS/MS	By MS/MS	By MS/MS	By MS/MS	By MS/MS	By MS/MS	By MS/MS	By MS/MS	By MS/MS	By MS/MS	By MS/MS
P46781	P46781	40S ribosomal protein S9	RPS9	29.3899	28.8702	30.4688	31.1856	29.7396	29.3021	30.6785	31.0117	30.308	29.6884	30.5785	31.3804	29.7756	29.3659	30.3702	31.2698															By MS/MS	By MS/MS	By MS/MS	By MS/MS	By MS/MS	By MS/MS	By MS/MS	By MS/MS	By MS/MS	By MS/MS	By MS/MS	By MS/MS	By MS/MS	By MS/MS	By MS/MS	By MS/MS
P46782	P46782	40S ribosomal protein S5;40S ribosomal protein S5, N-terminally processed	RPS5	27.6128	28.184	29.4449	29.0674	27.968	28.7091	29.5972	29.71	28.6434	28.7823	30.0079	29.6626	28.4921	28.4004	29.5338	30.0779															By MS/MS	By MS/MS	By MS/MS	By MS/MS	By MS/MS	By MS/MS	By MS/MS	By MS/MS	By MS/MS	By MS/MS	By MS/MS	By MS/MS	By MS/MS	By MS/MS	By MS/MS	By MS/MS
P46783;Q9NQ39	P46783	40S ribosomal protein S10	RPS10	27.738	27.2433	28.8512	29.9344	28.2814	28.2477	29.8567	29.6873	29.1793	28.5494	29.9676	30.194	28.0749	28.3024	28.6715	29.1115															By MS/MS	By MS/MS	By MS/MS	By MS/MS	By MS/MS	By MS/MS	By MS/MS	By MS/MS	By MS/MS	By MS/MS	By MS/MS	By MS/MS	By MS/MS	By MS/MS	By MS/MS	By MS/MS
P46821;P78559;P78559-2	P46821	Microtubule-associated protein 1B;MAP1B heavy chain;MAP1 light chain LC1	MAP1B	20.637	19.7489	21.0323	19.7759	15.2371	18.9254	20.8365	21.6241	21.4795	19.2421	19.4597	22.2036	19.8106	NaN	19.6627	20.1566															By MS/MS	By MS/MS	By MS/MS	By MS/MS	By MS/MS	By MS/MS	By MS/MS	By MS/MS	By MS/MS	By MS/MS	By MS/MS	By MS/MS	By MS/MS	By MS/MS	By MS/MS	By MS/MS
P46934-4;P46934-3;P46934-2;P46934	P46934-4;P46934-3;P46934-2;P46934	E3 ubiquitin-protein ligase NEDD4	NEDD4	20.7743	20.2759	19.8435	NaN	20.7296	21.1216	19.8608	21.2607	21.4622	21.2433	22.2552	21.4595	21.5599	21.4449	20.7395	22.3466															By MS/MS	By MS/MS	By MS/MS	By MS/MS	By MS/MS	By MS/MS	By MS/MS	By MS/MS	By MS/MS	By MS/MS	By MS/MS	By MS/MS	By MS/MS	By MS/MS	By MS/MS	By MS/MS
P46939;P46939-2;P46939-4;P46939-3;Q13474-2;Q13474	P46939;P46939-2	Utrophin	UTRN	19.7072	17.8527	21.9794	20.3962	21.4128	20.5129	22.2733	20.5951	21.7766	21.3534	21.9096	21.0043	17.7295	20.2949	21.7549	21.7453															By MS/MS	By MS/MS	By MS/MS	By MS/MS	By MS/MS	By MS/MS	By MS/MS	By MS/MS	By MS/MS	By MS/MS	By MS/MS	By MS/MS	By MS/MS	By MS/MS	By MS/MS	By MS/MS
P46940	P46940	Ras GTPase-activating-like protein IQGAP1	IQGAP1	21.0727	22.0048	25.5525	25.6159	21.9499	22.2172	26.2962	25.489	22.3348	21.9526	26.0788	25.8844	22.3781	21.5126	25.8521	25.65															By MS/MS	By MS/MS	By MS/MS	By MS/MS	By MS/MS	By MS/MS	By MS/MS	By MS/MS	By MS/MS	By MS/MS	By MS/MS	By MS/MS	By MS/MS	By MS/MS	By MS/MS	By MS/MS
P47755;P47755-2	P47755;P47755-2	F-actin-capping protein subunit alpha-2	CAPZA2	28.3428	27.7335	29.9503	30.8881	29.1134	28.1147	30.4465	30.3971	29.3817	28.6218	30.3667	30.6599	29.0991	28.647	30.3291	30.3818															By MS/MS	By MS/MS	By MS/MS	By MS/MS	By MS/MS	By MS/MS	By MS/MS	By MS/MS	By MS/MS	By MS/MS	By MS/MS	By MS/MS	By MS/MS	By MS/MS	By MS/MS	By MS/MS
P47756-2;P47756	P47756-2;P47756	F-actin-capping protein subunit beta	CAPZB	29.2476	29.5968	30.8477	31.8436	30.0289	29.3508	31.1026	31.2852	30.4485	29.5426	31.209	31.4693	30.6652	29.3821	30.9817	31.0527															By MS/MS	By MS/MS	By MS/MS	By MS/MS	By MS/MS	By MS/MS	By MS/MS	By MS/MS	By MS/MS	By MS/MS	By MS/MS	By MS/MS	By MS/MS	By MS/MS	By MS/MS	By MS/MS
P47897;P47897-2	P47897;P47897-2	Glutamine--tRNA ligase	QARS	20.4379	19.2966	20.685	22.6828	22.9643	22.6251	26.585	23.2422	23.6812	22.9339	22.3948	22.3829	22.8337	23.3099	23.2042	24.1917															By MS/MS	By MS/MS	By MS/MS	By MS/MS	By MS/MS	By MS/MS	By MS/MS	By MS/MS	By MS/MS	By MS/MS	By MS/MS	By MS/MS	By MS/MS	By MS/MS	By MS/MS	By MS/MS
P47914	P47914	60S ribosomal protein L29	RPL29	30.3657	30.2694	31.55	31.0134	29.9352	31.1422	31.3663	31.2753	30.9457	31.3405	31.7223	31.4864	30.4661	30.2735	31.5884	32.1179															By MS/MS	By MS/MS	By MS/MS	By MS/MS	By MS/MS	By MS/MS	By MS/MS	By MS/MS	By MS/MS	By MS/MS	By MS/MS	By MS/MS	By MS/MS	By MS/MS	By MS/MS	By MS/MS
P48047	P48047	ATP synthase subunit O, mitochondrial	ATP5O	25.7231	25.5181	28.0957	27.2987	26.6823	26.2574	28.3615	27.9676	27.6944	26.8564	28.6263	28.649	26.7632	26.2438	28.0805	28.927															By MS/MS	By MS/MS	By MS/MS	By MS/MS	By MS/MS	By MS/MS	By MS/MS	By MS/MS	By MS/MS	By MS/MS	By MS/MS	By MS/MS	By MS/MS	By MS/MS	By MS/MS	By MS/MS
P48444;P48444-2	P48444;P48444-2	Coatomer subunit delta	ARCN1	NaN	NaN	NaN	21.5688	22.4637	23.0251	NaN	NaN	22.8373	NaN	24.5281	23.7892	23.5807	23.3399	23.71	NaN															By MS/MS	By MS/MS	By MS/MS	By MS/MS	By MS/MS	By MS/MS	By MS/MS	By MS/MS	By MS/MS	By MS/MS	By MS/MS	By MS/MS	By MS/MS	By MS/MS	By MS/MS	By MS/MS
P48507;P48507-2	P48507;P48507-2	Glutamate--cysteine ligase regulatory subunit	GCLM	22.8249	22.625	NaN	22.6806	NaN	NaN	23.1697	NaN	NaN	24.1972	NaN	NaN	NaN	NaN	NaN	NaN															By MS/MS	By MS/MS	By MS/MS	By MS/MS	By MS/MS	By MS/MS	By MS/MS	By MS/MS	By MS/MS	By MS/MS	By MS/MS	By MS/MS	By MS/MS	By MS/MS	By MS/MS	By MS/MS
P48556	P48556	26S proteasome non-ATPase regulatory subunit 8	PSMD8	NaN	NaN	NaN	25.2091	22.2179	NaN	20.5758	24.4972	22.6636	20.0895	22.2576	25.1413	22.4576	22.0056	20.0229	23.6854															By MS/MS	By MS/MS	By MS/MS	By MS/MS	By MS/MS	By MS/MS	By MS/MS	By MS/MS	By MS/MS	By MS/MS	By MS/MS	By MS/MS	By MS/MS	By MS/MS	By MS/MS	By MS/MS
P48634;P48634-3;P48634-2;P48634-4	P48634;P48634-3;P48634-2;P48634-4	Protein PRRC2A	PRRC2A	20.8049	18.4329	21.1278	20.1721	22.0424	20.6054	21.024	19.8468	19.313	19.6117	19.9091	22.8436	19.0458	19.5263	20.9147	21.1199															By MS/MS	By MS/MS	By MS/MS	By MS/MS	By MS/MS	By MS/MS	By MS/MS	By MS/MS	By MS/MS	By MS/MS	By MS/MS	By MS/MS	By MS/MS	By MS/MS	By MS/MS	By MS/MS
P48643;P48643-2	P48643;P48643-2	T-complex protein 1 subunit epsilon	CCT5	19.5139	20.0073	24.1086	23.8747	21.3999	23.2407	22.5732	23.2491	19.6384	23.1478	22.3887	23.8571	21.5376	21.1607	20.8969	22.3373															By MS/MS	By MS/MS	By MS/MS	By MS/MS	By MS/MS	By MS/MS	By MS/MS	By MS/MS	By MS/MS	By MS/MS	By MS/MS	By MS/MS	By MS/MS	By MS/MS	By MS/MS	By MS/MS
P48681	P48681	Nestin	NES	21.038	20.5289	26.092	24.7907	21.343	18.4632	26.9361	24.6232	22.4025	20.134	26.5139	24.6786	21.8082	19.9946	26.5266	24.3391															By MS/MS	By matching	By MS/MS	By MS/MS	By MS/MS	By MS/MS	By MS/MS	By matching	By MS/MS	By MS/MS	By MS/MS	By MS/MS	By MS/MS	By MS/MS	By MS/MS	By MS/MS
P48729;P48729-3;P48729-2;Q8N752	P48729;P48729-3;P48729-2	Casein kinase I isoform alpha	CSNK1A1	22.4366	22.8134	24.1623	24.3934	22.9784	23.897	24.0974	23.7117	24.2049	23.6524	24.4588	24.1652	24.0464	23.4214	24.8134	24.3413															By MS/MS	By MS/MS	By MS/MS	By MS/MS	By MS/MS	By MS/MS	By MS/MS	By MS/MS	By MS/MS	By MS/MS	By MS/MS	By MS/MS	By MS/MS	By MS/MS	By MS/MS	By MS/MS
P48730-2;P48730	P48730-2;P48730	Casein kinase I isoform delta	CSNK1D	22.0442	20.5504	22.2594	22.2881	20.4565	21.1876	22.8212	22.7055	23.3298	20.557	22.7034	23.1295	21.4084	21.0088	22.8557	22.5373															By MS/MS	By MS/MS	By MS/MS	By MS/MS	By MS/MS	By MS/MS	By MS/MS	By MS/MS	By MS/MS	By MS/MS	By MS/MS	By MS/MS	By MS/MS	By MS/MS	By MS/MS	By MS/MS
P49023-2;P49023;P49023-3;P49023-4	P49023-2;P49023;P49023-3;P49023-4	Paxillin	PXN	22.2348	21.0356	22.2414	24.0073	NaN	22.3218	22.6411	23.04	24.0244	NaN	23.4349	23.7275	22.3604	22.791	23.1045	23.2331															By MS/MS	By MS/MS	By MS/MS	By MS/MS	By MS/MS	By MS/MS	By MS/MS	By MS/MS	By MS/MS	By MS/MS	By MS/MS	By MS/MS	By MS/MS	By MS/MS	By MS/MS	By MS/MS
P49190	P49190	Parathyroid hormone 2 receptor	PTH2R	24.047	24.2598	24.3985	25.9093	25.3632	25.0923	25.5952	26.0381	25.1293	25.2926	25.7944	25.691	25.0664	24.9055	25.3477	26.107																By MS/MS		By matching			By matching			By matching
P49207	P49207	60S ribosomal protein L34	RPL34	28.1564	27.5357	28.334	28.7022	27.6479	28.0031	28.8188	28.7241	28.3847	28.1608	28.4346	28.585	28.2829	27.4783	28.143	28.5325															By MS/MS	By MS/MS	By MS/MS	By MS/MS	By MS/MS	By MS/MS	By MS/MS	By MS/MS	By MS/MS	By MS/MS	By MS/MS	By MS/MS	By MS/MS	By MS/MS	By MS/MS	By MS/MS
P49327	P49327	Fatty acid synthase;[Acyl-carrier-protein] S-acetyltransferase;[Acyl-carrier-protein] S-malonyltransferase;3-oxoacyl-[acyl-carrier-protein] synthase;3-oxoacyl-[acyl-carrier-protein] reductase;3-hydroxyacyl-[acyl-carrier-protein] dehydratase;Enoyl-[acyl-carrier-protein] reductase;Oleoyl-[acyl-carrier-protein] hydrolase	FASN	22.6084	19.2852	22.948	24.1143	20.751	21.5853	24.0905	23.5686	21.0543	20.4942	24.4327	24.3841	21.492	21.2788	24.1241	24.3874															By MS/MS	By MS/MS	By MS/MS	By MS/MS	By MS/MS	By MS/MS	By MS/MS	By MS/MS	By MS/MS	By MS/MS	By MS/MS	By MS/MS	By MS/MS	By MS/MS	By MS/MS	By MS/MS
P49368;P49368-2	P49368;P49368-2	T-complex protein 1 subunit gamma	CCT3	22.2725	23.7011	24.0601	25.2507	23.5358	23.9938	24.9977	25.4029	24.425	24.4881	25.5611	25.5927	24.0679	24.0941	24.6898	25.7173															By MS/MS	By MS/MS	By MS/MS	By MS/MS	By MS/MS	By MS/MS	By MS/MS	By MS/MS	By MS/MS	By MS/MS	By MS/MS	By MS/MS	By MS/MS	By MS/MS	By MS/MS	By MS/MS
P49406	P49406	39S ribosomal protein L19, mitochondrial	MRPL19	26.4772	26.7409	27.302	26.4952	26.0157	27.3476	28.0069	26.4962	26.719	26.4943	27.01	27.2027	26.1699	26.7102	27.2028	23.0044															By MS/MS	By MS/MS	By MS/MS	By MS/MS	By MS/MS	By MS/MS	By MS/MS	By MS/MS	By MS/MS	By MS/MS	By MS/MS	By MS/MS	By MS/MS	By MS/MS	By MS/MS	By MS/MS
P49411	P49411	Elongation factor Tu, mitochondrial	TUFM	26.5764	26.3971	27.7576	28.9759	27.282	26.7881	28.379	28.7942	27.749	27.3094	28.7379	29.0132	27.1737	27.0759	28.0115	28.9405															By MS/MS	By MS/MS	By MS/MS	By MS/MS	By MS/MS	By MS/MS	By MS/MS	By MS/MS	By MS/MS	By MS/MS	By MS/MS	By MS/MS	By MS/MS	By MS/MS	By MS/MS	By MS/MS
P49419-2;P49419;P49419-4	P49419-2;P49419;P49419-4	Alpha-aminoadipic semialdehyde dehydrogenase	ALDH7A1	21.5325	NaN	20.5697	22.3885	20.9091	21.1823	23.7596	22.6715	22.2271	21.3641	24.0718	22.3748	21.6824	NaN	21.9825	23.1886															By MS/MS	By MS/MS	By MS/MS	By MS/MS	By MS/MS	By MS/MS	By MS/MS	By MS/MS	By MS/MS	By MS/MS	By MS/MS	By MS/MS	By MS/MS	By MS/MS	By MS/MS	By MS/MS
P49454	P49454	Centromere protein F	CENPF	21.7334	18.6346	NaN	20.7833	19.3156	20.0442	19.9757	20.4835	20.0066	NaN	NaN	21.4204	NaN	NaN	20.2578	20.6815															By MS/MS	By MS/MS	By MS/MS	By matching	By MS/MS	By MS/MS	By MS/MS	By MS/MS	By MS/MS	By MS/MS	By MS/MS	By matching	By MS/MS	By MS/MS	By MS/MS	By MS/MS
P49458;P49458-2	P49458;P49458-2	Signal recognition particle 9 kDa protein	SRP9	26.4573	26.6217	27.5613	28.5816	27.6754	27.4656	28.2753	27.927	27.6428	27.5886	28.7953	28.9379	27.2611	27.0702	27.9981	28.4778															By MS/MS	By MS/MS	By MS/MS	By MS/MS	By MS/MS	By MS/MS	By MS/MS	By MS/MS	By MS/MS	By MS/MS	By MS/MS	By MS/MS	By MS/MS	By MS/MS	By MS/MS	By MS/MS
P49585;Q9Y5K3-2;Q9Y5K3-4;Q9Y5K3-3;Q9Y5K3	P49585;Q9Y5K3-2;Q9Y5K3-4;Q9Y5K3-3;Q9Y5K3	Choline-phosphate cytidylyltransferase A;Choline-phosphate cytidylyltransferase B	PCYT1A;PCYT1B	20.948	20.6025	21.9471	21.3942	22.4749	21.9107	21.4616	21.5898	23.08	22.3382	21.6699	22.1171	22.2222	19.4307	19.8712	21.069															By MS/MS	By MS/MS	By MS/MS	By MS/MS	By MS/MS	By MS/MS	By MS/MS	By MS/MS	By MS/MS	By MS/MS	By MS/MS	By MS/MS	By MS/MS	By MS/MS	By MS/MS	By MS/MS
P49588;P49588-2	P49588;P49588-2	Alanine--tRNA ligase, cytoplasmic	AARS	NaN	NaN	NaN	21.1318	20.6882	19.3726	20.8648	22.4728	21.4435	21.199	22.013	20.7779	19.3335	18.4028	20.7944	22.7579															By MS/MS	By MS/MS	By MS/MS	By MS/MS	By MS/MS	By MS/MS	By MS/MS	By MS/MS	By MS/MS	By MS/MS	By MS/MS	By MS/MS	By MS/MS	By MS/MS	By MS/MS	By MS/MS
P49589-3;P49589;P49589-2	P49589-3;P49589;P49589-2	Cysteine--tRNA ligase, cytoplasmic	CARS	NaN	16.4532	NaN	21.9809	NaN	17.782	19.3665	20.8139	NaN	19.3025	19.2721	21.2837	NaN	NaN	18.599	21.3111															By MS/MS	By MS/MS	By MS/MS	By MS/MS	By MS/MS	By MS/MS	By MS/MS	By MS/MS	By MS/MS	By MS/MS	By MS/MS	By MS/MS	By MS/MS	By MS/MS	By MS/MS	By MS/MS
P49591	P49591	Serine--tRNA ligase, cytoplasmic	SARS	20.7341	NaN	NaN	23.9172	20.8047	NaN	23.9412	21.9329	21.8177	21.4048	22.3937	21.0731	NaN	21.5757	21.5184	22.5263															By MS/MS	By MS/MS	By MS/MS	By MS/MS	By MS/MS	By MS/MS	By MS/MS	By MS/MS	By MS/MS	By MS/MS	By MS/MS	By MS/MS	By MS/MS	By MS/MS	By MS/MS	By MS/MS
P49642	P49642	DNA primase small subunit	PRIM1	21.9098	NaN	21.1956	NaN	22.5157	NaN	22.6427	23.4884	22.6338	NaN	NaN	23.7579	21.7077	NaN	NaN	23.2652															By MS/MS	By MS/MS	By MS/MS	By MS/MS	By MS/MS	By MS/MS	By MS/MS	By MS/MS	By MS/MS	By MS/MS	By MS/MS	By MS/MS	By MS/MS	By MS/MS	By MS/MS	By MS/MS
P49643;P49643-2	P49643	DNA primase large subunit	PRIM2	NaN	NaN	NaN	22.1992	NaN	20.8232	21.5436	22.669	NaN	NaN	NaN	22.5223	21.718	18.7436	NaN	NaN															By MS/MS	By MS/MS	By MS/MS	By MS/MS	By MS/MS	By MS/MS	By MS/MS	By MS/MS	By MS/MS	By MS/MS	By MS/MS	By MS/MS	By MS/MS	By MS/MS	By MS/MS	By MS/MS
P49716	P49716	CCAAT/enhancer-binding protein delta	CEBPD	24.0186	24.2328	26.6823	24.8879	25.1313	24.3638	25.7693	22.712	23.1416	23.3897	NaN	NaN	23.8369	NaN	NaN	NaN
P49736	P49736	DNA replication licensing factor MCM2	MCM2	NaN	19.0601	NaN	22.2517	21.2018	20.1642	NaN	23.4919	20.4902	20.464	21.3295	21.481	23.5409	23.4664	22.6731	22.5587	+			+				+							By MS/MS	By MS/MS	By MS/MS	By MS/MS	By MS/MS	By MS/MS	By MS/MS	By MS/MS	By MS/MS	By MS/MS	By MS/MS	By MS/MS	By MS/MS	By MS/MS	By MS/MS	By MS/MS
P49755	P49755	Transmembrane emp24 domain-containing protein 10	TMED10	NaN	22.3716	24.8635	23.3081	23.7875	23.6062	25.5344	24.7836	23.646	22.1902	24.2982	26.1449	22.4821	23.7231	24.8754	23.9395															By MS/MS	By MS/MS	By MS/MS	By MS/MS	By MS/MS	By MS/MS	By MS/MS	By MS/MS	By MS/MS	By MS/MS	By MS/MS	By MS/MS	By MS/MS	By MS/MS	By MS/MS	By MS/MS
P49756;P49756-2;P49756-3	P49756	RNA-binding protein 25	RBM25	23.3529	23.2428	25.1715	25.8262	24.4099	23.5711	25.6854	26.1318	24.847	22.7544	25.9831	26.2798	23.6054	23.4129	25.4759	26.3287															By MS/MS	By MS/MS	By MS/MS	By MS/MS	By MS/MS	By MS/MS	By MS/MS	By MS/MS	By MS/MS	By MS/MS	By MS/MS	By MS/MS	By MS/MS	By MS/MS	By MS/MS	By MS/MS
P49757-4;P49757-2;P49757-3;P49757;P49757-8;P49757-7;P49757-6;P49757-5;P49757-9	P49757-4;P49757-2;P49757-3;P49757;P49757-8;P49757-7;P49757-6;P49757-5;P49757-9	Protein numb homolog	NUMB	23.1741	24.8012	25.6838	27.373	25.654	25.1232	26.9005	26.1978	26.4017	25.1125	27.0563	26.9665	26.2021	24.2076	26.2415	26.9633															By MS/MS	By MS/MS	By MS/MS	By MS/MS	By MS/MS	By MS/MS	By MS/MS	By MS/MS	By MS/MS	By MS/MS	By MS/MS	By MS/MS	By MS/MS	By MS/MS	By MS/MS	By MS/MS
P49761-3;P49761-1;P49761	P49761-3;P49761-1;P49761	Dual specificity protein kinase CLK3	CLK3	NaN	NaN	25.0306	21.5971	20.7274	19.7572	22.9838	23.3896	21.2678	19.8642	NaN	23.9714	20.9887	NaN	22.2799	22.9849																	By MS/MS		By MS/MS	By MS/MS	By MS/MS	By MS/MS		By MS/MS		By MS/MS		By MS/MS	By MS/MS
P49773	P49773	Histidine triad nucleotide-binding protein 1	HINT1	NaN	NaN	23.445	25.8545	23.6779	24.4763	24.6718	25.4983	24.8911	23.6273	25.7816	NaN	24.4764	23.8584	23.4491	24.4641															By MS/MS	By MS/MS	By MS/MS	By MS/MS	By MS/MS	By MS/MS	By MS/MS	By MS/MS	By MS/MS	By MS/MS	By MS/MS	By MS/MS	By MS/MS	By MS/MS	By MS/MS	By MS/MS
P49790;P49790-2;P49790-3	P49790;P49790-2;P49790-3	Nuclear pore complex protein Nup153	NUP153	20.1803	21.2204	21.4703	21.768	20.5306	20.5384	21.8196	NaN	20.9406	20.2504	21.6522	22.5852	20.2414	21.258	22.2147	21.1776															By MS/MS	By MS/MS	By MS/MS	By MS/MS	By MS/MS	By MS/MS	By MS/MS	By MS/MS	By MS/MS	By MS/MS	By MS/MS	By MS/MS	By MS/MS	By MS/MS	By MS/MS	By MS/MS
P49842-4;P49842-3;P49842-2;P49842	P49842-4;P49842-3;P49842-2;P49842	Serine/threonine-protein kinase 19	STK19	NaN	NaN	22.6774	22.8951	NaN	21.2125	NaN	23.065	NaN	NaN	22.8414	NaN	NaN	21.4388	22.9076	24.159															By MS/MS	By MS/MS	By MS/MS	By MS/MS	By MS/MS	By MS/MS	By MS/MS	By MS/MS	By MS/MS	By MS/MS	By MS/MS	By MS/MS	By MS/MS		By MS/MS	By MS/MS
P49848-4;P49848;P49848-3;P49848-2	P49848-4;P49848;P49848-3;P49848-2	Transcription initiation factor TFIID subunit 6	TAF6	21.2676	19.8608	21.5581	21.9225	NaN	NaN	22.4214	22.9262	NaN	21.0845	22.411	23.5254	NaN	NaN	20.6052	22.2988															By MS/MS	By MS/MS	By MS/MS	By MS/MS	By MS/MS	By MS/MS	By MS/MS	By MS/MS	By MS/MS	By MS/MS	By MS/MS	By MS/MS	By MS/MS	By MS/MS	By MS/MS	By MS/MS
P49902;P49902-2	P49902;P49902-2	Cytosolic purine 5-nucleotidase	NT5C2	NaN	20.5331	21.335	NaN	NaN	NaN	21.8181	NaN	NaN	20.9691	NaN	20.676	NaN	21.2286	21.7432	21.8549															By MS/MS	By MS/MS	By MS/MS	By MS/MS	By MS/MS	By MS/MS	By MS/MS	By MS/MS	By MS/MS	By MS/MS	By MS/MS	By MS/MS	By MS/MS	By MS/MS	By MS/MS	By MS/MS
P49915;P49915-2	P49915;P49915-2	GMP synthase [glutamine-hydrolyzing]	GMPS	21.298	20.9324	20.7325	22.4732	20.0961	22.2349	22.8196	23.2041	21.9364	21.3296	22.0843	22.5231	21.3749	22.1028	20.9127	23.5273															By MS/MS	By MS/MS	By MS/MS	By MS/MS	By MS/MS	By MS/MS	By MS/MS	By MS/MS	By MS/MS	By MS/MS	By MS/MS	By MS/MS	By MS/MS	By MS/MS	By MS/MS	By MS/MS
P49916-3;P49916;P49916-4;P49916-2	P49916-3;P49916;P49916-4;P49916-2	DNA ligase 3	LIG3	NaN	18.9696	22.9913	22.7045	20.9834	18.998	22.613	23.1365	NaN	NaN	24.1497	23.3525	20.5198	21.9729	21.6109	NaN															By MS/MS	By MS/MS	By MS/MS	By MS/MS	By MS/MS	By MS/MS	By MS/MS	By MS/MS	By MS/MS	By MS/MS	By MS/MS	By MS/MS	By MS/MS	By MS/MS	By MS/MS	By MS/MS
P49959;P49959-3;P49959-2	P49959;P49959-3;P49959-2	Double-strand break repair protein MRE11A	MRE11A	19.0946	20.8648	22.0987	23.9064	23.2771	21.3091	24.3618	24.6217	23.4135	20.2831	23.8233	21.1397	22.5378	23.2057	23.4104	24.6807															By MS/MS	By MS/MS	By MS/MS	By MS/MS	By MS/MS	By MS/MS	By MS/MS	By MS/MS	By MS/MS	By MS/MS	By MS/MS	By MS/MS	By MS/MS	By MS/MS	By MS/MS	By MS/MS
P50281	P50281	Matrix metalloproteinase-14	MMP14	22.1501	21.3461	22.5569	23.397	22.3893	22.3737	23.2579	23.0433	22.277	22.136	23.5863	23.5797	22.1817	21.8664	22.9436	24.0259															By MS/MS	By MS/MS	By MS/MS	By MS/MS	By MS/MS	By MS/MS	By MS/MS	By MS/MS	By MS/MS	By MS/MS	By MS/MS	By MS/MS	By MS/MS	By MS/MS	By MS/MS	By MS/MS
P50395;P50395-2	P50395;P50395-2	Rab GDP dissociation inhibitor beta	GDI2	21.7326	20.984	23.9322	24.9199	23.3679	22.2868	23.4329	24.686	22.389	23.4039	24.2642	24.5648	22.501	23.3685	24.6331	25.174															By MS/MS	By MS/MS	By MS/MS	By MS/MS	By MS/MS	By MS/MS	By MS/MS	By MS/MS	By MS/MS	By MS/MS	By MS/MS	By MS/MS	By MS/MS	By MS/MS	By MS/MS	By MS/MS
P50402	P50402	Emerin	EMD	23.3722	24.8658	25.9084	25.5883	25.0489	25.9952	23.8358	25.1888	25.3974	24.4551	25.7133	26.669	25.9289	24.0247	26.5164	24.8289															By MS/MS	By MS/MS	By MS/MS	By MS/MS	By MS/MS	By MS/MS	By MS/MS	By MS/MS	By MS/MS	By MS/MS	By MS/MS	By MS/MS	By MS/MS	By MS/MS	By MS/MS	By MS/MS
P50416;P50416-2	P50416;P50416-2	Carnitine O-palmitoyltransferase 1, liver isoform	CPT1A	19.5231	NaN	22.5584	22.6402	NaN	NaN	22.1864	22.2737	NaN	20.8594	23.6475	22.372	21.498	NaN	21.4327	24.2823															By MS/MS	By MS/MS	By MS/MS	By MS/MS	By MS/MS	By MS/MS	By MS/MS	By MS/MS	By MS/MS	By MS/MS	By MS/MS	By MS/MS	By MS/MS	By MS/MS	By MS/MS	By MS/MS
P50453	P50453	Serpin B9	SERPINB9	21.4408	21.1988	21.5193	23.869	22.837	22.0012	21.8183	22.747	22.8034	21.4958	21.8475	23.2396	22.2326	22.8108	21.3805	24.5004															By MS/MS	By MS/MS	By MS/MS	By MS/MS	By MS/MS	By MS/MS	By MS/MS	By MS/MS	By MS/MS	By MS/MS	By MS/MS	By MS/MS	By MS/MS	By MS/MS	By MS/MS	By MS/MS
P50454	P50454	Serpin H1	SERPINH1	22.5566	22.2375	24.1758	26.0016	23.4769	23.132	25.6091	25.4349	22.9525	24.2695	26.1406	26.3208	23.9539	22.5099	23.9498	25.8589															By MS/MS	By MS/MS	By MS/MS	By MS/MS	By MS/MS	By MS/MS	By MS/MS	By MS/MS	By MS/MS	By MS/MS	By MS/MS	By MS/MS	By MS/MS	By MS/MS	By MS/MS	By MS/MS
P50570-2	P50570-2	Dynamin-2	DNM2	18.9617	18.5911	22.5562	21.2792	NaN	19.5625	20.9313	22.5734	20.5588	19.8975	22.4303	22.835	20.9671	22.0895	19.9783	21.1543															By MS/MS	By MS/MS	By MS/MS	By MS/MS	By MS/MS	By MS/MS	By MS/MS	By MS/MS	By MS/MS	By MS/MS	By MS/MS	By MS/MS	By MS/MS	By MS/MS	By MS/MS	By MS/MS
P50748	P50748	Kinetochore-associated protein 1	KNTC1	20.3004	20.1869	20.0565	NaN	20.3774	18.6895	NaN	NaN	NaN	NaN	NaN	NaN	NaN	20.3455	19.2085	NaN															By MS/MS	By MS/MS	By MS/MS	By MS/MS	By MS/MS	By MS/MS	By MS/MS	By MS/MS	By MS/MS	By MS/MS	By MS/MS	By MS/MS	By MS/MS	By MS/MS	By MS/MS	By MS/MS
P50750;P50750-2	P50750;P50750-2	Cyclin-dependent kinase 9	CDK9	20.5419	21.0733	22.643	22.8373	22.2251	NaN	23.5154	22.8979	NaN	NaN	24.0595	NaN	NaN	NaN	23.0638	23.8188															By MS/MS	By MS/MS	By MS/MS	By MS/MS	By MS/MS	By MS/MS	By MS/MS	By MS/MS	By MS/MS	By MS/MS	By MS/MS	By MS/MS	By MS/MS	By MS/MS	By MS/MS	By MS/MS
P50914	P50914	60S ribosomal protein L14	RPL14	28.4024	27.8608	29.2743	30.4846	29.434	28.5322	29.2635	30.353	29.9469	28.9696	29.5637	30.9848	29.7554	28.7117	29.0883	29.9307															By MS/MS	By MS/MS	By MS/MS	By MS/MS	By MS/MS	By MS/MS	By MS/MS	By MS/MS	By MS/MS	By MS/MS	By MS/MS	By MS/MS	By MS/MS	By MS/MS	By MS/MS	By MS/MS
P50990;P50990-2	P50990;P50990-2	T-complex protein 1 subunit theta	CCT8	18.9623	20.67	23.5569	25.5767	21.1092	23.4203	25.1198	24.6722	23.8209	23.7177	25.3342	26.2121	23.9558	23.0897	25.4204	26.5383															By MS/MS	By MS/MS	By MS/MS	By MS/MS	By MS/MS	By MS/MS	By MS/MS	By MS/MS	By MS/MS	By MS/MS	By MS/MS	By MS/MS	By MS/MS	By MS/MS	By MS/MS	By MS/MS
P50991;P50991-2	P50991;P50991-2	T-complex protein 1 subunit delta	CCT4	21.1065	22.0722	22.2278	25.7153	23.8887	22.9515	24.3692	25.1087	23.6929	22.5649	25.143	26.3245	22.7628	22.368	23.9601	26.1732															By MS/MS	By MS/MS	By MS/MS	By MS/MS	By MS/MS	By MS/MS	By MS/MS	By MS/MS	By MS/MS	By MS/MS	By MS/MS	By MS/MS	By MS/MS	By MS/MS	By MS/MS	By MS/MS
P50995-2;P50995	P50995-2;P50995	Annexin A11	ANXA11	NaN	21.304	22.5267	22.2319	NaN	21.7526	23.5221	24.3891	22.2965	22.6687	22.1566	24.015	NaN	NaN	22.8717	22.7913															By MS/MS	By MS/MS	By MS/MS	By MS/MS	By MS/MS	By MS/MS	By MS/MS	By MS/MS	By MS/MS	By MS/MS	By MS/MS	By MS/MS	By MS/MS	By MS/MS	By MS/MS	By MS/MS
P51114;P51114-3	P51114;P51114-3	Fragile X mental retardation syndrome-related protein 1	FXR1	26.5704	26.5823	27.0914	27.4178	26.794	26.8929	26.6215	27.0635	27.5626	27.236	26.6975	27.2101	27.1864	27.0036	26.346	26.6423															By MS/MS	By MS/MS	By MS/MS	By MS/MS	By MS/MS	By MS/MS	By MS/MS	By MS/MS	By MS/MS	By MS/MS	By MS/MS	By MS/MS	By MS/MS	By MS/MS	By MS/MS	By MS/MS
P51116	P51116	Fragile X mental retardation syndrome-related protein 2	FXR2	22.1753	19.7313	22.7898	24.086	24.2485	20.3629	20.818	21.438	24.391	23.5925	23.7287	24.4152	21.3763	23.134	21.1988	23.8057															By MS/MS	By MS/MS	By MS/MS	By MS/MS	By MS/MS	By MS/MS	By MS/MS	By MS/MS	By MS/MS	By MS/MS	By MS/MS	By MS/MS	By MS/MS	By MS/MS	By MS/MS	By MS/MS
P51148;P51148-2	P51148;P51148-2	Ras-related protein Rab-5C	RAB5C	24.1189	23.76	25.9818	26.7095	25.5617	24.9404	27.4885	26.8645	25.6507	24.8495	26.953	27.5289	24.9028	24.1892	26.885	27.054															By MS/MS	By MS/MS	By MS/MS	By MS/MS	By MS/MS	By MS/MS	By MS/MS	By MS/MS	By MS/MS	By MS/MS	By MS/MS	By MS/MS	By MS/MS	By MS/MS	By MS/MS	By MS/MS
P51153;P59190-2;P59190;Q96E17	P51153	Ras-related protein Rab-13	RAB13	24.0233	24.0175	25.7494	26.416	25.1613	24.4871	26.432	26.7772	25.0154	24.3973	24.44	26.6628	25.0568	24.9882	25.8015	26.2924															By MS/MS	By MS/MS	By MS/MS	By MS/MS	By MS/MS	By MS/MS	By MS/MS	By MS/MS	By MS/MS	By MS/MS	By MS/MS	By MS/MS	By MS/MS	By MS/MS	By MS/MS	By MS/MS
P51398-2;P51398;P51398-3	P51398-2;P51398;P51398-3	28S ribosomal protein S29, mitochondrial	DAP3	20.6609	21.3791	22.9138	22.299	23.6908	22.9671	22.5465	23.0985	21.8814	23.688	23.2995	24.3103	20.6346	22.6175	21.5382	22.8605															By MS/MS	By MS/MS	By MS/MS	By MS/MS	By MS/MS	By MS/MS	By MS/MS	By MS/MS	By MS/MS	By MS/MS	By MS/MS	By MS/MS	By MS/MS	By MS/MS	By MS/MS	By MS/MS
P51532-5;P51532-2;P51532-3;P51532-4;P51532	P51532-5;P51532-2;P51532-3;P51532-4;P51532	Transcription activator BRG1	SMARCA4	NaN	NaN	19.4191	21.183	20.2219	NaN	NaN	21.4766	21.5018	NaN	NaN	22.0508	20.1838	16.8673	17.2912	21.7304															By MS/MS	By MS/MS	By MS/MS	By MS/MS	By MS/MS	By MS/MS	By MS/MS	By MS/MS	By MS/MS	By MS/MS	By MS/MS	By MS/MS	By MS/MS	By MS/MS	By MS/MS	By MS/MS
P51570;P51570-2	P51570;P51570-2	Galactokinase	GALK1	NaN	NaN	21.0325	23.0293	21.89	NaN	22.1003	22.432	22.7103	NaN	NaN	23.052	23.3873	NaN	22.655	NaN															By MS/MS	By MS/MS	By MS/MS	By MS/MS	By MS/MS	By MS/MS	By MS/MS	By MS/MS	By MS/MS	By MS/MS	By MS/MS	By MS/MS	By MS/MS	By MS/MS	By MS/MS	By MS/MS
P51571	P51571	Translocon-associated protein subunit delta	SSR4	NaN	21.3012	24.1347	23.9883	NaN	NaN	25.8183	24.3167	NaN	NaN	26.2661	24.9775	NaN	NaN	24.7332	23.3534															By MS/MS	By MS/MS	By MS/MS	By MS/MS	By MS/MS	By MS/MS	By MS/MS	By MS/MS	By MS/MS	By MS/MS	By MS/MS	By MS/MS	By MS/MS	By MS/MS	By MS/MS	By MS/MS
P51572;P51572-2	P51572;P51572-2	B-cell receptor-associated protein 31	BCAP31	22.3783	NaN	23.3564	25.337	22.6749	23.1718	23.4967	24.8694	23.1301	23.0654	25.2168	25.1121	22.6901	22.3775	24.0035	23.463															By MS/MS	By MS/MS	By MS/MS	By MS/MS	By MS/MS	By MS/MS	By MS/MS	By MS/MS	By MS/MS	By MS/MS	By MS/MS	By MS/MS	By MS/MS	By MS/MS	By MS/MS	By MS/MS
P51608-2;P51608	P51608-2;P51608	Methyl-CpG-binding protein 2	MECP2	21.0337	20.8893	NaN	20.4738	22.1848	21.3398	NaN	NaN	20.8563	20.9865	NaN	NaN	22.8225	20.2815	NaN	NaN															By MS/MS	By MS/MS	By MS/MS	By MS/MS	By MS/MS	By MS/MS	By MS/MS	By MS/MS	By MS/MS	By MS/MS	By MS/MS	By MS/MS	By MS/MS	By MS/MS	By MS/MS	By MS/MS
P51610-4	P51610-4	Host cell factor 1;HCF N-terminal chain 1;HCF N-terminal chain 2;HCF N-terminal chain 3;HCF N-terminal chain 4;HCF N-terminal chain 5;HCF N-terminal chain 6;HCF C-terminal chain 1;HCF C-terminal chain 2;HCF C-terminal chain 3;HCF C-terminal chain 4;HCF C-terminal chain 5;HCF C-terminal chain 6	HCFC1	NaN	NaN	NaN	NaN	19.8913	19.8632	20.5585	19.7544	21.4654	NaN	19.5059	21.1401	NaN	NaN	21.4973	21.7989															By MS/MS	By MS/MS	By MS/MS	By MS/MS	By MS/MS	By MS/MS	By MS/MS	By MS/MS	By MS/MS	By MS/MS	By MS/MS	By MS/MS	By MS/MS	By MS/MS	By MS/MS	By MS/MS
P51617-2;P51617-3;P51617;P51617-4	P51617-2;P51617-3;P51617;P51617-4	Interleukin-1 receptor-associated kinase 1	IRAK1	NaN	21.1231	22.2381	20.1653	22.5819	21.831	NaN	NaN	NaN	NaN	NaN	NaN	NaN	NaN	23.2063	NaN															By MS/MS	By MS/MS	By MS/MS	By MS/MS	By MS/MS	By MS/MS	By MS/MS	By MS/MS	By MS/MS	By MS/MS	By MS/MS	By matching	By MS/MS	By MS/MS	By MS/MS	By MS/MS
P51636;P51636-3;P51636-2	P51636;P51636-3;P51636-2	Caveolin-2	CAV2	22.8839	22.713	23.2694	25.3235	23.6588	25.9924	25.2996	24.9389	24.7431	26.0938	25.6992	24.323	24.074	26.0983	25.4827	25.1671															By MS/MS	By MS/MS	By MS/MS	By MS/MS	By MS/MS	By MS/MS	By matching	By MS/MS	By MS/MS	By MS/MS	By MS/MS	By MS/MS	By MS/MS	By MS/MS	By MS/MS	By MS/MS
P51659;P51659-3;P51659-2	P51659;P51659-3;P51659-2	Peroxisomal multifunctional enzyme type 2;(3R)-hydroxyacyl-CoA dehydrogenase;Enoyl-CoA hydratase 2	HSD17B4	20.5151	NaN	20.1126	24.3434	21.6048	19.972	23.5008	23.9212	21.8946	20.6698	23.2455	24.0365	22.6453	20.7393	22.8625	23.0884															By MS/MS	By MS/MS	By MS/MS	By MS/MS	By MS/MS	By MS/MS	By MS/MS	By MS/MS	By MS/MS	By MS/MS	By MS/MS	By MS/MS	By MS/MS	By MS/MS	By MS/MS	By MS/MS
P51665	P51665	26S proteasome non-ATPase regulatory subunit 7	PSMD7	22.4723	22.7085	24.3951	25.0783	23.6908	24.1647	24.3384	25.0278	24.2712	22.8331	24.6438	25.3599	23.3051	23.4066	23.5673	22.5556															By MS/MS	By MS/MS	By MS/MS	By MS/MS	By MS/MS	By MS/MS	By MS/MS	By MS/MS	By MS/MS	By MS/MS	By MS/MS	By MS/MS	By MS/MS	By MS/MS	By MS/MS	By MS/MS
P51858;P51858-2;P51858-3	P51858;P51858-2;P51858-3	Hepatoma-derived growth factor	HDGF	NaN	NaN	NaN	25.1272	NaN	NaN	24.4401	25.0107	NaN	NaN	24.0348	25.2549	22.3132	NaN	23.1312	24.5342															By MS/MS	By MS/MS	By MS/MS	By MS/MS	By MS/MS	By MS/MS	By MS/MS	By MS/MS	By MS/MS	By MS/MS	By MS/MS	By MS/MS	By MS/MS	By MS/MS	By MS/MS	By MS/MS
P51970	P51970	NADH dehydrogenase [ubiquinone] 1 alpha subcomplex subunit 8	NDUFA8	22.8571	22.3745	22.7009	24.5577	NaN	21.2365	23.9759	23.301	24.7704	NaN	25.0934	23.9157	NaN	22.1624	22.6935	NaN															By MS/MS	By MS/MS	By MS/MS	By MS/MS	By MS/MS	By MS/MS	By MS/MS	By MS/MS	By MS/MS	By MS/MS	By MS/MS	By MS/MS	By MS/MS	By MS/MS	By MS/MS	By MS/MS
P51991	P51991	Heterogeneous nuclear ribonucleoprotein A3	HNRNPA3	24.6712	24.0743	25.3546	26.6915	21.7699	23.9448	26.2836	26.4041	25.7923	24.6996	26.2052	26.4223	26.4229	24.7323	25.972	27.1393															By MS/MS	By MS/MS	By MS/MS	By MS/MS	By MS/MS	By MS/MS	By MS/MS	By MS/MS	By MS/MS	By MS/MS	By MS/MS	By MS/MS	By MS/MS	By MS/MS	By MS/MS	By MS/MS
P51991-2	P51991-2	Heterogeneous nuclear ribonucleoprotein A3	HNRNPA3	23.2216	22.636	25.1398	25.5189	24.0345	23.1524	25.2856	25.5546	23.5271	23.9846	25.5533	25.3514	24.73	23.5112	24.5029	25.7586															By matching	By MS/MS	By matching	By MS/MS	By MS/MS	By MS/MS	By MS/MS	By MS/MS	By MS/MS	By MS/MS	By matching	By matching	By MS/MS	By MS/MS	By MS/MS	By MS/MS
P52209-2;P52209	P52209-2;P52209	6-phosphogluconate dehydrogenase, decarboxylating	PGD	NaN	NaN	NaN	NaN	NaN	21.4574	21.7597	23.892	NaN	21.1165	NaN	23.4526	20.7489	20.6894	21.0289	22.6319															By MS/MS	By MS/MS	By MS/MS	By MS/MS	By MS/MS	By MS/MS	By MS/MS	By MS/MS	By MS/MS	By MS/MS	By MS/MS	By MS/MS	By MS/MS	By MS/MS	By MS/MS	By MS/MS
P52272-2;P52272	P52272-2;P52272	Heterogeneous nuclear ribonucleoprotein M	HNRNPM	24.2236	23.5361	26.25	26.9465	24.6632	24.7183	26.5138	26.7447	25.2934	24.9443	26.6479	26.6318	25.7186	23.8762	26.5514	26.8228															By MS/MS	By MS/MS	By MS/MS	By MS/MS	By MS/MS	By MS/MS	By MS/MS	By MS/MS	By MS/MS	By MS/MS	By MS/MS	By MS/MS	By MS/MS	By MS/MS	By MS/MS	By MS/MS
P52292	P52292	Importin subunit alpha-1	KPNA2	22.6052	22.2412	24.495	25.2451	22.6573	22.2602	26.1343	25.7236	23.2772	23.1487	25.7954	26.0984	23.2276	23.022	25.367	25.8967															By MS/MS	By MS/MS	By MS/MS	By MS/MS	By MS/MS	By MS/MS	By MS/MS	By MS/MS	By MS/MS	By MS/MS	By MS/MS	By MS/MS	By MS/MS	By MS/MS	By MS/MS	By MS/MS
P52294	P52294	Importin subunit alpha-5;Importin subunit alpha-5, N-terminally processed	KPNA1	22.2694	20.2876	22.0235	24.4837	23.8893	22.6926	22.9589	23.7637	24.184	22.5792	24.1849	25.175	23.0291	23.0574	22.5289	24.1046															By MS/MS	By MS/MS	By MS/MS	By MS/MS	By MS/MS	By MS/MS	By MS/MS	By MS/MS	By MS/MS	By MS/MS	By MS/MS	By MS/MS	By MS/MS	By MS/MS	By MS/MS	By MS/MS
P52565;P52565-2	P52565;P52565-2	Rho GDP-dissociation inhibitor 1	ARHGDIA	23.5029	NaN	25.5452	26.101	25.0232	25.6833	27.3647	24.1645	25.7087	26.201	26.769	27.3482	26.0325	25.5131	26.8123	27.373															By MS/MS	By MS/MS	By MS/MS	By MS/MS	By MS/MS	By MS/MS	By MS/MS	By MS/MS	By MS/MS	By MS/MS	By MS/MS	By MS/MS	By MS/MS	By MS/MS	By MS/MS	By MS/MS
P52597	P52597	Heterogeneous nuclear ribonucleoprotein F;Heterogeneous nuclear ribonucleoprotein F, N-terminally processed	HNRNPF	23.9718	24.5264	25.2051	24.9526	24.9559	24.9218	25.0947	25.3023	25.894	25.132	23.7264	25.9563	24.1352	25.4787	24.8232	24.4242															By MS/MS	By MS/MS	By MS/MS	By MS/MS	By MS/MS	By MS/MS	By MS/MS	By MS/MS	By MS/MS	By MS/MS	By MS/MS	By MS/MS	By MS/MS	By MS/MS	By MS/MS	By MS/MS
P52732	P52732	Kinesin-like protein KIF11	KIF11	20.2246	23.1605	23.9499	22.721	20.9182	22.7801	20.6771	16.7305	22.7492	22.722	24.3753	22.3719	18.7216	NaN	24.7022	23.5179															By MS/MS	By MS/MS	By MS/MS	By MS/MS	By MS/MS	By MS/MS	By MS/MS	By MS/MS	By MS/MS	By MS/MS	By MS/MS	By MS/MS	By MS/MS	By MS/MS	By MS/MS	By MS/MS
P52907	P52907	F-actin-capping protein subunit alpha-1	CAPZA1	30.8348	30.6947	32.0195	32.5388	31.1054	30.9416	32.3378	32.1441	31.6961	31.2269	32.2476	32.4037	31.3105	30.9222	31.7373	32.3295															By MS/MS	By MS/MS	By MS/MS	By MS/MS	By MS/MS	By MS/MS	By MS/MS	By MS/MS	By MS/MS	By MS/MS	By MS/MS	By MS/MS	By MS/MS	By MS/MS	By MS/MS	By MS/MS
P52926-3;P52926-6;P52926-4;P52926-5;P52926-2;P52926	P52926-3;P52926-6;P52926-4;P52926-5;P52926-2;P52926	High mobility group protein HMGI-C	HMGA2	23.4173	23.3502	24.1345	27.7636	23.4519	24.5214	26.9026	27.6472	28.0089	25.1782	27.4529	27.7388	24.0299	23.667	26.4721	27.9892															By MS/MS	By MS/MS	By MS/MS	By MS/MS	By MS/MS	By MS/MS	By MS/MS	By MS/MS	By MS/MS	By MS/MS	By MS/MS	By MS/MS	By MS/MS	By MS/MS	By MS/MS	By MS/MS
P52943;P52943-2	P52943;P52943-2	Cysteine-rich protein 2	CRIP2	28.3678	28.0778	29.2448	29.7356	29.1104	28.446	30.2767	30.0512	29.2055	28.7043	30.0448	29.8784	29.16	28.4573	29.8112	29.7005															By MS/MS	By MS/MS	By MS/MS	By MS/MS	By MS/MS	By MS/MS	By MS/MS	By MS/MS	By MS/MS	By MS/MS	By MS/MS	By MS/MS	By MS/MS	By MS/MS	By MS/MS	By MS/MS
P52948-5;P52948;P52948-6;P52948-2;P52948-4;P52948-3	P52948-5;P52948;P52948-6;P52948-2	Nuclear pore complex protein Nup98-Nup96;Nuclear pore complex protein Nup98;Nuclear pore complex protein Nup96	NUP98	NaN	20.6202	NaN	23.3488	21.8686	21.4077	22.5585	NaN	22.5573	NaN	23.186	NaN	NaN	21.4685	19.4147	23.4391															By MS/MS	By MS/MS	By MS/MS	By MS/MS	By MS/MS	By MS/MS	By MS/MS	By MS/MS	By MS/MS	By MS/MS	By MS/MS	By MS/MS	By MS/MS	By MS/MS	By MS/MS	By MS/MS
P53007	P53007	Tricarboxylate transport protein, mitochondrial	SLC25A1	24.758	24.9315	27.02	27.3327	25.4386	25.7112	27.4046	26.4312	26.0689	25.7056	27.7184	27.567	25.0655	25.5902	27.2735	27.6074															By MS/MS	By MS/MS	By MS/MS	By MS/MS	By MS/MS	By MS/MS	By MS/MS	By MS/MS	By MS/MS	By MS/MS	By MS/MS	By MS/MS	By MS/MS	By MS/MS	By MS/MS	By MS/MS
P53350	P53350	Serine/threonine-protein kinase PLK1	PLK1	20.4138	22.7016	21.5296	24.693	22.3192	20.7811	21.3673	21.7145	21.3639	21.6547	20.8637	21.622	21.8362	21.8833	22.0843	21.5659															By MS/MS	By MS/MS	By MS/MS	By MS/MS	By MS/MS	By MS/MS	By MS/MS	By MS/MS	By MS/MS	By MS/MS	By MS/MS	By MS/MS	By MS/MS	By MS/MS	By MS/MS	By MS/MS
P53355;P53355-3;P53355-4;P53355-2	P53355;P53355-3;P53355-4	Death-associated protein kinase 1	DAPK1	19.4193	19.1894	20.1834	22.3921	20.1699	18.9178	20.824	20.9666	20.2149	NaN	20.524	22.469	19.9569	20.0638	20.0127	20.8734															By MS/MS		By MS/MS	By MS/MS	By MS/MS	By MS/MS		By MS/MS	By MS/MS	By MS/MS	By MS/MS	By MS/MS	By matching		By MS/MS	By MS/MS
P53396;P53396-2;P53396-3	P53396;P53396-2;P53396-3	ATP-citrate synthase	ACLY	20.513	22.2847	23.9935	25.1894	22.9854	23.576	23.5462	24.009	22.5385	23.7701	25.1356	25.3909	23.2222	20.4709	24.5575	25.3072															By MS/MS	By MS/MS	By MS/MS	By MS/MS	By MS/MS	By MS/MS	By MS/MS	By MS/MS	By MS/MS	By MS/MS	By MS/MS	By MS/MS	By MS/MS	By MS/MS	By MS/MS	By MS/MS
P53582	P53582	Methionine aminopeptidase 1	METAP1	NaN	20.6127	22.0313	23.9612	21.5456	NaN	22.8261	23.2872	NaN	NaN	23.2257	23.8299	20.9297	NaN	22.4544	23.2407															By MS/MS	By MS/MS	By MS/MS	By MS/MS	By MS/MS	By MS/MS	By MS/MS	By MS/MS	By MS/MS	By MS/MS	By MS/MS	By MS/MS	By MS/MS	By MS/MS	By MS/MS	By MS/MS
P53618	P53618	Coatomer subunit beta	COPB1	20.1378	20.5848	20.5814	22.8233	20.6082	18.4538	21.6777	23.9222	22.8789	18.6416	19.3066	24.0793	23.1097	22.4034	22.8123	21.6445															By MS/MS	By MS/MS	By MS/MS	By MS/MS	By MS/MS	By MS/MS	By MS/MS	By MS/MS	By MS/MS	By MS/MS	By MS/MS	By MS/MS	By MS/MS	By MS/MS	By MS/MS	By MS/MS
P53621;P53621-2	P53621;P53621-2	Coatomer subunit alpha;Xenin;Proxenin	COPA	25.9694	25.717	25.7056	27.2626	26.801	25.4066	26.1194	26.9037	26.5512	25.6831	26.6336	27.2575	26.493	25.6259	25.9889	26.695															By MS/MS	By MS/MS	By MS/MS	By MS/MS	By MS/MS	By MS/MS	By MS/MS	By MS/MS	By MS/MS	By MS/MS	By MS/MS	By MS/MS	By MS/MS	By MS/MS	By MS/MS	By MS/MS
P53680;P53680-2	P53680;P53680-2	AP-2 complex subunit sigma	AP2S1	25.5891	26.1653	27.2666	27.797	26.5808	25.8807	27.3893	27.0222	27.2486	25.403	27.8764	28.2905	27.0929	26.4229	26.2125	26.4861															By MS/MS	By MS/MS	By MS/MS	By MS/MS	By MS/MS	By MS/MS	By MS/MS	By MS/MS	By MS/MS	By MS/MS	By MS/MS	By MS/MS	By MS/MS	By MS/MS	By MS/MS	By MS/MS
P53701	P53701	Cytochrome c-type heme lyase	HCCS	21.2484	20.7966	22.5453	24.0824	NaN	21.3321	23.5936	23.3449	NaN	21.2394	23.9522	24.1806	21.6845	21.7269	22.9293	23.0373															By MS/MS	By MS/MS	By MS/MS	By MS/MS	By MS/MS	By MS/MS	By MS/MS	By MS/MS	By MS/MS	By MS/MS	By MS/MS	By MS/MS	By MS/MS	By MS/MS	By MS/MS	By MS/MS
P53814-5;P53814;P53814-6;P53814-2	P53814-5;P53814;P53814-6	Smoothelin	SMTN	29.0198	28.9929	28.9502	29.2283	29.6242	29.7663	29.3951	29.1852	29.9161	30.1742	29.6212	29.584	29.7164	29.8174	29.0326	29.5766															By MS/MS	By MS/MS	By MS/MS	By MS/MS	By MS/MS	By MS/MS	By MS/MS	By MS/MS	By MS/MS	By MS/MS	By MS/MS	By MS/MS	By MS/MS	By MS/MS	By MS/MS	By MS/MS
P53985;P53985-2	P53985	Monocarboxylate transporter 1	SLC16A1	NaN	NaN	23.4053	25.9366	22.3459	23.2037	NaN	22.9529	NaN	NaN	24.8263	NaN	23.9	21.8199	22.1856	22.4833															By MS/MS	By MS/MS	By MS/MS	By MS/MS	By MS/MS	By MS/MS	By MS/MS	By MS/MS	By MS/MS	By MS/MS	By MS/MS	By MS/MS	By MS/MS	By MS/MS	By MS/MS	By MS/MS
P53992;P53992-2	P53992	Protein transport protein Sec24C	SEC24C	20.6683	NaN	21.4071	23.4136	22.3126	NaN	NaN	21.4964	22.8878	20.674	23.1878	NaN	21.7498	21.1722	21.7278	22.9079															By MS/MS	By MS/MS	By MS/MS	By MS/MS	By MS/MS	By MS/MS	By MS/MS	By MS/MS	By MS/MS	By MS/MS	By MS/MS	By MS/MS	By MS/MS	By MS/MS	By MS/MS	By MS/MS
P54132	P54132	Bloom syndrome protein	BLM	19.0628	NaN	NaN	21.3279	18.9871	NaN	21.9755	20.4967	19.9793	NaN	NaN	NaN	NaN	NaN	NaN	NaN															By MS/MS	By MS/MS	By MS/MS	By MS/MS	By MS/MS	By MS/MS	By MS/MS	By MS/MS	By MS/MS	By MS/MS	By MS/MS	By MS/MS	By MS/MS	By matching	By MS/MS	By MS/MS
P54136;P54136-2	P54136;P54136-2	Arginine--tRNA ligase, cytoplasmic	RARS	20.507	NaN	22.2243	22.6157	21.7229	20.8399	21.9252	22.7741	20.911	22.3042	21.4371	23.0369	23.9201	19.9757	22.078	21.5509															By MS/MS	By MS/MS	By MS/MS	By MS/MS	By MS/MS	By MS/MS	By MS/MS	By MS/MS	By MS/MS	By MS/MS	By MS/MS	By MS/MS	By MS/MS	By MS/MS	By MS/MS	By MS/MS
P54198;P54198-2	P54198;P54198-2	Protein HIRA	HIRA	21.2878	20.5567	NaN	21.9012	21.9467	22.0037	NaN	NaN	22.3146	21.7955	NaN	NaN	22.7184	20.9771	NaN	NaN																			By MS/MS	By MS/MS	By MS/MS	By MS/MS	By matching	By MS/MS	By MS/MS		By MS/MS	By MS/MS	By matching	By matching
P54577	P54577	Tyrosine--tRNA ligase, cytoplasmic;Tyrosine--tRNA ligase, cytoplasmic, N-terminally processed	YARS	NaN	NaN	NaN	22.7017	NaN	NaN	NaN	22.314	NaN	20.1448	22.9152	23.1421	NaN	NaN	NaN	21.7502															By MS/MS	By MS/MS	By MS/MS	By MS/MS	By MS/MS	By MS/MS	By MS/MS	By MS/MS	By MS/MS	By MS/MS	By MS/MS	By MS/MS	By MS/MS	By MS/MS	By MS/MS	By MS/MS
P54578;P54578-2;P54578-3	P54578;P54578-2;P54578-3	Ubiquitin carboxyl-terminal hydrolase 14	USP14	NaN	19.5981	NaN	24.5184	NaN	21.2669	22.9062	23.8066	21.4217	NaN	23.3321	22.8392	NaN	21.1786	NaN	24.2199															By MS/MS	By MS/MS	By MS/MS	By MS/MS	By MS/MS	By MS/MS	By MS/MS	By MS/MS	By MS/MS	By MS/MS	By MS/MS	By MS/MS	By MS/MS	By MS/MS	By MS/MS	By MS/MS
P54619-3;P54619;P54619-2	P54619-3;P54619;P54619-2	5-AMP-activated protein kinase subunit gamma-1	PRKAG1	NaN	NaN	NaN	NaN	NaN	NaN	NaN	NaN	21.8412	NaN	22.606	22.8471	NaN	NaN	21.9095	21.7707															By MS/MS	By MS/MS	By MS/MS	By MS/MS	By MS/MS	By MS/MS	By MS/MS	By MS/MS	By MS/MS	By MS/MS	By MS/MS	By MS/MS	By MS/MS	By MS/MS	By MS/MS	By MS/MS
P54709;P54709-2	P54709;P54709-2	Sodium/potassium-transporting ATPase subunit beta-3	ATP1B3	21.119	NaN	23.0306	26.4197	NaN	NaN	24.9992	25.8734	24.3669	NaN	26.2741	23.8767	22.7636	NaN	26.0179	23.4825															By MS/MS	By MS/MS	By MS/MS	By MS/MS	By MS/MS	By MS/MS	By MS/MS	By MS/MS	By MS/MS	By MS/MS	By MS/MS	By MS/MS	By MS/MS	By MS/MS	By MS/MS	By MS/MS
P54727;P54727-2	P54727;P54727-2	UV excision repair protein RAD23 homolog B	RAD23B	NaN	NaN	NaN	22.6055	23.3858	23.3225	24.4152	25.3932	23.5489	NaN	24.7174	22.8013	21.4726	NaN	23.7992	25.1609															By MS/MS	By MS/MS	By MS/MS	By MS/MS	By MS/MS	By MS/MS	By MS/MS	By MS/MS	By MS/MS	By MS/MS	By MS/MS	By MS/MS	By MS/MS	By MS/MS	By MS/MS	By MS/MS
P54819-2;P54819;P54819-6;P54819-5;P54819-3;P54819-4	P54819-2;P54819;P54819-6;P54819-5;P54819-3;P54819-4	Adenylate kinase 2, mitochondrial;Adenylate kinase 2, mitochondrial, N-terminally processed	AK2	21.5211	20.9454	NaN	19.2587	22.852	22.7729	NaN	NaN	NaN	NaN	NaN	NaN	NaN	NaN	NaN	23.3927															By MS/MS	By MS/MS	By MS/MS	By MS/MS	By MS/MS	By MS/MS	By MS/MS	By MS/MS	By MS/MS	By MS/MS	By MS/MS	By MS/MS	By MS/MS	By MS/MS	By MS/MS	By MS/MS
P54886	P54886	Delta-1-pyrroline-5-carboxylate synthase;Glutamate 5-kinase;Gamma-glutamyl phosphate reductase	ALDH18A1	19.7912	NaN	20.8751	21.8519	21.1873	19.8105	22.3225	22.4649	NaN	20.0345	24.682	22.0878	20.6324	19.391	22.2299	21.9562															By MS/MS	By MS/MS	By MS/MS	By MS/MS	By MS/MS	By MS/MS	By MS/MS	By MS/MS	By MS/MS	By MS/MS	By MS/MS	By MS/MS	By MS/MS	By MS/MS	By MS/MS	By MS/MS
P55010	P55010	Eukaryotic translation initiation factor 5	EIF5	19.4776	NaN	21.4231	24.1368	NaN	22.5794	21.5101	23.3989	21.6969	21.515	NaN	24.8392	NaN	20.223	NaN	19.2318															By MS/MS	By MS/MS	By MS/MS	By MS/MS	By MS/MS	By MS/MS	By MS/MS	By MS/MS	By MS/MS	By MS/MS	By MS/MS	By MS/MS	By MS/MS	By MS/MS	By MS/MS	By MS/MS
P55036;P55036-2	P55036;P55036-2	26S proteasome non-ATPase regulatory subunit 4	PSMD4	NaN	NaN	23.4281	25.5047	22.4693	23.3453	25.3786	23.9564	23.8006	24.4169	23.8106	24.5884	22.5183	22.6433	23.9184	24.4236															By MS/MS	By MS/MS	By MS/MS	By MS/MS	By MS/MS	By MS/MS	By MS/MS	By MS/MS	By MS/MS	By MS/MS	By MS/MS	By MS/MS	By MS/MS	By MS/MS	By MS/MS	By MS/MS
P55060-3;P55060;P55060-4;P55060-2	P55060-3;P55060;P55060-4	Exportin-2	CSE1L	20.2877	19.3701	21.08	23.2768	19.2979	21.9937	22.3166	23.1521	21.9531	22.281	22.7969	23.3549	21.7587	21.2393	21.8116	23.2508															By MS/MS	By MS/MS	By MS/MS	By MS/MS	By MS/MS	By MS/MS	By MS/MS	By MS/MS	By MS/MS	By MS/MS	By MS/MS	By MS/MS	By MS/MS	By MS/MS	By MS/MS	By MS/MS
P55072	P55072	Transitional endoplasmic reticulum ATPase	VCP	23.0015	21.643	27.709	29.4412	24.7291	22.6106	28.4158	28.9934	25.1201	23.2364	28.7221	29.3988	24.8449	23.8972	28.4044	28.9199															By MS/MS	By MS/MS	By MS/MS	By MS/MS	By MS/MS	By MS/MS	By MS/MS	By MS/MS	By MS/MS	By MS/MS	By MS/MS	By MS/MS	By MS/MS	By MS/MS	By MS/MS	By MS/MS
P55081	P55081	Microfibrillar-associated protein 1	MFAP1	21.4932	23.0507	25.0206	25.2089	23.157	22.914	25.3215	25.1399	23.7957	26.7948	25.6816	25.0021	23.1205	23.1593	25.5092	25.6214															By MS/MS	By MS/MS	By MS/MS	By MS/MS	By MS/MS	By MS/MS	By MS/MS	By MS/MS	By MS/MS	By MS/MS	By MS/MS	By MS/MS	By MS/MS	By MS/MS	By MS/MS	By MS/MS
P55084-2;P55084	P55084-2;P55084	Trifunctional enzyme subunit beta, mitochondrial;3-ketoacyl-CoA thiolase	HADHB	22.9205	22.5326	24.6397	22.9497	22.9332	22.6415	24.4679	24.1655	23.456	23.4832	24.4258	24.7197	23.1019	22.3923	23.895	24.2198															By MS/MS	By MS/MS	By MS/MS	By MS/MS	By MS/MS	By MS/MS	By MS/MS	By MS/MS	By MS/MS	By MS/MS	By MS/MS	By MS/MS	By MS/MS	By MS/MS	By MS/MS	By MS/MS
P55196-5;P55196;P55196-6	P55196-5;P55196;P55196-6	Afadin	MLLT4	22.1059	21.8463	24.5885	25.183	22.6011	20.4818	24.7657	24.4138	22.2027	21.8486	24.9682	24.8529	22.8557	23.2046	24.4241	24.4761															By MS/MS	By MS/MS	By MS/MS	By MS/MS	By MS/MS	By MS/MS	By MS/MS	By MS/MS	By MS/MS	By MS/MS	By MS/MS	By MS/MS	By MS/MS	By MS/MS	By MS/MS	By MS/MS
P55196-3	P55196-3	Afadin	MLLT4	NaN	19.8268	21.7931	21.6856	NaN	19.6971	21.2343	20.964	20.0579	20.3534	21.4231	21.4785	19.4907	NaN	NaN	21.1983															By matching	By matching	By matching	By matching	By MS/MS	By MS/MS	By MS/MS	By matching	By matching	By matching	By matching	By MS/MS	By matching	By matching	By matching	By matching
P55209;P55209-2;P55209-3	P55209;P55209-2;P55209-3	Nucleosome assembly protein 1-like 1	NAP1L1	20.0633	19.0812	26.4745	26.7342	25.2238	24.5956	25.1859	25.5596	26.3735	21.4422	25.7199	26.3799	21.7412	24.3587	26.7345	25.2386															By MS/MS	By MS/MS	By MS/MS	By MS/MS	By MS/MS	By MS/MS	By MS/MS	By MS/MS	By MS/MS	By MS/MS	By MS/MS	By MS/MS	By MS/MS	By MS/MS	By MS/MS	By MS/MS
P55265-5;P55265;P55265-4	P55265-5;P55265;P55265-4	Double-stranded RNA-specific adenosine deaminase	ADAR	19.9041	20.4821	22.2687	22.0493	22.4483	20.267	23.1013	23.2539	24.2139	23.8052	22.7515	22.5919	22.1889	19.9274	21.4251	21.5003															By MS/MS	By MS/MS	By MS/MS	By MS/MS	By MS/MS	By MS/MS	By MS/MS	By MS/MS	By MS/MS	By MS/MS	By MS/MS	By MS/MS	By MS/MS	By MS/MS	By MS/MS	By MS/MS
P55265-3;P55265-2	P55265-3;P55265-2	Double-stranded RNA-specific adenosine deaminase	ADAR	19.2962	NaN	21.2445	21.9213	NaN	NaN	20.8165	21.2869	NaN	NaN	21.4163	21.8281	NaN	NaN	NaN	NaN															By matching	By matching	By MS/MS	By MS/MS	By MS/MS	By MS/MS	By matching	By matching	By MS/MS	By matching	By matching	By matching	By matching	By matching	By matching	By matching
P55268;A4D0S4-2;A4D0S4-3;A4D0S4	P55268	Laminin subunit beta-2	LAMB2	19.8768	20.2183	20.1335	21.8005	21.7853	21.2086	20.4929	21.5833	22.7629	22.371	23.0155	22.2701	21.7516	20.8935	21.5727	21.7276															By MS/MS	By MS/MS	By MS/MS	By MS/MS	By MS/MS	By MS/MS	By MS/MS	By MS/MS	By MS/MS	By MS/MS	By MS/MS	By MS/MS	By MS/MS	By MS/MS	By MS/MS	By MS/MS
P55735;P55735-2;P55735-4;P55735-3	P55735;P55735-2;P55735-4;P55735-3	Protein SEC13 homolog	SEC13	21.6177	NaN	23.2717	24.4008	NaN	NaN	23.6247	23.7158	25.2847	NaN	24.5858	26.1966	NaN	NaN	23.338	24.1365															By MS/MS	By MS/MS	By MS/MS	By MS/MS	By MS/MS	By MS/MS	By MS/MS	By MS/MS	By MS/MS	By MS/MS	By MS/MS	By MS/MS	By MS/MS	By MS/MS	By MS/MS	By MS/MS
P55786;A6NEC2;A6NEC2-2;A6NEC2-3	P55786	Puromycin-sensitive aminopeptidase	NPEPPS	20.8682	NaN	21.0189	24.0781	21.7224	21.7224	21.3869	22.9623	22.5863	21.7079	20.3791	22.9622	19.5859	NaN	22.2453	21.4708															By MS/MS	By MS/MS	By MS/MS	By MS/MS	By MS/MS	By MS/MS	By MS/MS	By MS/MS	By MS/MS	By MS/MS	By MS/MS	By MS/MS	By MS/MS	By MS/MS	By MS/MS	By MS/MS
P55884;P55884-2	P55884;P55884-2	Eukaryotic translation initiation factor 3 subunit B	EIF3B	NaN	NaN	21.2525	22.791	21.8619	20.4693	22.5814	24.9853	22.3731	22.0631	23.748	23.9028	20.8648	21.7087	20.9716	22.5273															By MS/MS	By MS/MS	By MS/MS	By MS/MS	By MS/MS	By MS/MS	By MS/MS	By MS/MS	By MS/MS	By MS/MS	By MS/MS	By MS/MS	By MS/MS	By MS/MS	By MS/MS	By MS/MS
P56134-4;P56134-2;P56134-3;P56134	P56134-4;P56134-2;P56134-3;P56134	ATP synthase subunit f, mitochondrial	ATP5J2	23.1721	NaN	26.9197	24.771	23.0176	23.5066	27.1488	26.4262	26.7409	26.222	28.1338	27.9716	NaN	23.4719	27.112	27.0831															By MS/MS	By MS/MS	By MS/MS	By MS/MS	By MS/MS	By MS/MS	By MS/MS	By MS/MS	By MS/MS	By MS/MS	By MS/MS	By MS/MS	By MS/MS	By MS/MS	By MS/MS	By MS/MS
P56182	P56182	Ribosomal RNA processing protein 1 homolog A	RRP1	21.9272	22.3934	24.8203	25.7687	23.4997	23.5313	25.9707	26.1786	23.5962	23.532	25.5454	25.7565	23.4272	NaN	25.95	25.9329															By MS/MS	By matching	By MS/MS	By MS/MS	By MS/MS	By MS/MS	By MS/MS	By MS/MS	By matching	By MS/MS	By MS/MS	By MS/MS	By MS/MS	By matching	By MS/MS	By MS/MS
P56192;P56192-2	P56192	Methionine--tRNA ligase, cytoplasmic	MARS	20.9432	22.0162	22.6859	22.2384	20.5468	21.8114	21.7735	23.4334	NaN	20.9393	21.838	23.1037	21.4431	21.8293	21.6847	23.2873															By MS/MS	By MS/MS	By MS/MS	By MS/MS	By MS/MS	By MS/MS	By MS/MS	By MS/MS	By MS/MS	By MS/MS	By MS/MS	By MS/MS	By MS/MS	By MS/MS	By MS/MS	By MS/MS
P56270-3;P56270;P56270-2;P56270-4	P56270-3;P56270;P56270-2;P56270-4	Myc-associated zinc finger protein	MAZ	23.7877	23.6435	23.9554	26.0049	24.1266	24.6447	23.2427	24.3807	25.0938	24.4363	25.9248	24.0727	21.8289	24.2152	23.2166	24.2519															By MS/MS	By MS/MS	By MS/MS	By MS/MS	By MS/MS	By matching	By matching	By MS/MS	By matching		By MS/MS	By MS/MS	By matching	By MS/MS	By MS/MS
P56537;P56537-2	P56537;P56537-2	Eukaryotic translation initiation factor 6	EIF6	NaN	22.7812	24.7755	25.1821	23.1219	23.0455	NaN	24.4356	NaN	NaN	24.8185	24.5993	NaN	23.6222	NaN	24.5432															By MS/MS	By MS/MS	By MS/MS	By MS/MS	By MS/MS	By MS/MS	By MS/MS	By MS/MS	By MS/MS	By MS/MS	By MS/MS	By MS/MS	By MS/MS	By MS/MS	By MS/MS	By MS/MS
P56545;P56545-3;P56545-2	P56545;P56545-3;P56545-2	C-terminal-binding protein 2	CTBP2	21.8822	NaN	23.5955	22.9105	23.7985	20.9922	24.8393	24.3678	23.4613	23.2628	24.0539	24.6673	NaN	23.176	23.8345	25.1381															By MS/MS	By MS/MS	By MS/MS	By MS/MS	By MS/MS	By MS/MS	By MS/MS	By MS/MS	By MS/MS	By MS/MS	By MS/MS	By MS/MS	By MS/MS	By MS/MS	By MS/MS	By MS/MS
P56556	P56556	NADH dehydrogenase [ubiquinone] 1 alpha subcomplex subunit 6	NDUFA6	NaN	NaN	22.4967	NaN	NaN	NaN	NaN	NaN	22.8938	NaN	24.2758	NaN	22.9375	NaN	23.1904	22.7035					+										By MS/MS	By MS/MS	By MS/MS	By MS/MS	By MS/MS	By MS/MS	By MS/MS	By MS/MS	By MS/MS	By MS/MS	By MS/MS	By MS/MS	By MS/MS	By MS/MS	By MS/MS	By MS/MS
P56945-5;P56945-8;P56945;P56945-7;P56945-3;P56945-2;P56945-6;P56945-4	P56945-5;P56945-8;P56945;P56945-7;P56945-3;P56945-2;P56945-6;P56945-4	Breast cancer anti-estrogen resistance protein 1	BCAR1	NaN	NaN	NaN	NaN	NaN	NaN	NaN	NaN	21.4022	NaN	21.2115	21.6749	NaN	NaN	NaN	NaN															By MS/MS	By MS/MS	By MS/MS	By MS/MS	By MS/MS	By MS/MS	By MS/MS	By MS/MS	By MS/MS	By MS/MS	By MS/MS	By MS/MS	By MS/MS	By MS/MS	By MS/MS	By MS/MS
P57088	P57088	Transmembrane protein 33	TMEM33	22.0456	NaN	24.0743	23.7516	23.3192	22.6851	24.1329	24.3606	23.1885	22.764	24.4606	24.3208	23.0346	22.6667	23.9587	23.9577															By MS/MS	By MS/MS	By MS/MS	By MS/MS	By MS/MS	By MS/MS	By MS/MS	By MS/MS	By MS/MS	By MS/MS	By MS/MS	By MS/MS	By MS/MS	By MS/MS	By MS/MS	By MS/MS
P57740;P57740-2;P57740-3	P57740;P57740-2;P57740-3	Nuclear pore complex protein Nup107	NUP107	NaN	NaN	NaN	22.1718	NaN	NaN	20.5386	NaN	NaN	19.9152	NaN	NaN	NaN	20.8969	20.7425	20.6043															By MS/MS	By MS/MS	By MS/MS	By MS/MS	By MS/MS	By MS/MS	By MS/MS	By MS/MS	By MS/MS	By MS/MS	By MS/MS	By MS/MS	By MS/MS	By MS/MS	By MS/MS	By MS/MS
P57772;P57772-2	P57772;P57772-2	Selenocysteine-specific elongation factor	EEFSEC	20.0311	21.377	21.5799	22.9128	22.7955	22.9859	24.6795	22.6874	NaN	22.9498	30.3218	24.22	NaN	27.0626	22.6557	24.5395															By MS/MS	By MS/MS	By MS/MS	By MS/MS	By MS/MS	By MS/MS	By MS/MS	By MS/MS	By MS/MS	By MS/MS	By MS/MS	By MS/MS	By MS/MS	By MS/MS	By MS/MS	By MS/MS
P58335-2;P58335-4;P58335;P58335-3	P58335-2;P58335-4;P58335;P58335-3	Anthrax toxin receptor 2	ANTXR2	NaN	NaN	22.2673	22.2271	21.3917	21.9156	23.1625	NaN	NaN	NaN	NaN	NaN	NaN	NaN	22.3484	22.5212																By matching	By MS/MS	By matching	By matching	By MS/MS		By MS/MS	By MS/MS	By MS/MS	By MS/MS	By MS/MS			By MS/MS	By MS/MS
P59998;P59998-3;P59998-4	P59998;P59998-3;P59998-4	Actin-related protein 2/3 complex subunit 4	ARPC4	28.3402	28.3919	30.3215	31.2314	29.1184	28.5798	31.105	30.9407	29.3242	28.708	31.0912	31.2058	29.0783	29.0007	30.733	30.8944															By MS/MS	By MS/MS	By MS/MS	By MS/MS	By MS/MS	By MS/MS	By MS/MS	By MS/MS	By MS/MS	By MS/MS	By MS/MS	By MS/MS	By MS/MS	By MS/MS	By MS/MS	By MS/MS
P60174;P60174-1;P60174-4	P60174;P60174-1;P60174-4	Triosephosphate isomerase	TPI1	23.172	23.221	24.2602	26.8096	NaN	24.3828	24.5902	25.4889	NaN	25.052	25.0156	25.9874	24.1681	23.5629	23.6751	25.6882															By MS/MS	By MS/MS	By MS/MS	By MS/MS	By MS/MS	By MS/MS	By MS/MS	By MS/MS	By MS/MS	By MS/MS	By MS/MS	By MS/MS	By MS/MS	By MS/MS	By MS/MS	By MS/MS
P60468	P60468	Protein transport protein Sec61 subunit beta	SEC61B	24.9609	25.4004	27.4377	24.9388	24.4784	25.7014	26.0471	25.455	23.1181	26.3453	26.4957	25.8233	25.9194	24.622	26.5767	25.964															By MS/MS	By MS/MS	By MS/MS	By MS/MS	By MS/MS	By MS/MS	By MS/MS	By MS/MS	By MS/MS	By MS/MS	By MS/MS	By MS/MS	By MS/MS	By MS/MS	By MS/MS	By MS/MS
P60520	P60520	Gamma-aminobutyric acid receptor-associated protein-like 2	GABARAPL2	22.7636	23.7945	25.7403	25.5262	23.2134	24.7856	NaN	25.4215	25.6565	24.8461	NaN	NaN	24.5327	23.5107	NaN	25.7885															By MS/MS	By MS/MS	By MS/MS	By MS/MS	By MS/MS	By MS/MS	By MS/MS	By MS/MS	By MS/MS	By MS/MS	By MS/MS	By MS/MS	By MS/MS	By MS/MS	By MS/MS	By MS/MS
P60660-2;P60660	P60660-2;P60660	Myosin light polypeptide 6	MYL6	34.586	34.6037	34.9458	36.2557	35.3689	35.0634	35.5363	36.2059	35.8373	35.5939	35.8151	36.3878	35.2914	35.0557	35.128	35.992															By MS/MS	By MS/MS	By MS/MS	By MS/MS	By MS/MS	By MS/MS	By MS/MS	By MS/MS	By MS/MS	By MS/MS	By MS/MS	By MS/MS	By MS/MS	By MS/MS	By MS/MS	By MS/MS
P60709;A5A3E0	P60709	Actin, cytoplasmic 1;Actin, cytoplasmic 1, N-terminally processed	ACTB	24.1992	23.5291	24.32	24.2114	23.6511	22.7431	NaN	24.1571	NaN	NaN	23.9346	24.8555	21.0052	23.6628	23.8263	23.9087															By MS/MS	By MS/MS	By MS/MS	By MS/MS	By MS/MS	By MS/MS	By MS/MS	By MS/MS	By MS/MS	By MS/MS	By MS/MS	By MS/MS	By MS/MS	By MS/MS	By MS/MS	By MS/MS
P60842;P60842-2	P60842;P60842-2	Eukaryotic initiation factor 4A-I	EIF4A1	24.5101	23.5012	24.1187	27.4201	25.0495	24.6039	26.5594	27.3151	25.8941	25.1225	26.6771	27.5501	25.5313	24.6935	26.5938	27.3341															By MS/MS	By MS/MS	By MS/MS	By MS/MS	By MS/MS	By MS/MS	By MS/MS	By MS/MS	By MS/MS	By MS/MS	By MS/MS	By MS/MS	By MS/MS	By MS/MS	By MS/MS	By MS/MS
P60866;P60866-2	P60866;P60866-2	40S ribosomal protein S20	RPS20	29.5939	29.4877	31.2232	31.7924	30.505	30.1822	30.6199	31.5738	31.2122	30.211	31.4719	31.8095	29.9698	29.6931	31.4095	32.1688															By MS/MS	By MS/MS	By MS/MS	By MS/MS	By MS/MS	By MS/MS	By MS/MS	By MS/MS	By MS/MS	By MS/MS	By MS/MS	By MS/MS	By MS/MS	By MS/MS	By MS/MS	By MS/MS
P60891;P60891-2;P21108	P60891;P60891-2;P21108	Ribose-phosphate pyrophosphokinase 1;Ribose-phosphate pyrophosphokinase 3	PRPS1;PRPS1L1	22.5479	23.8359	23.7573	26.5537	24.4608	24.2552	25.1807	25.2381	23.9693	24.6459	25.316	26.0965	23.5924	24.7603	22.95	24.34															By MS/MS	By MS/MS	By MS/MS	By MS/MS	By MS/MS	By MS/MS	By MS/MS	By MS/MS	By MS/MS	By MS/MS	By MS/MS	By MS/MS	By MS/MS	By MS/MS	By MS/MS	By MS/MS
P60900;P60900-2;P60900-3	P60900;P60900-2	Proteasome subunit alpha type-6	PSMA6	21.3068	NaN	22.9353	23.0187	22.788	NaN	23.9967	22.2746	22.7882	22.6733	23.9147	24.2176	22.0178	21.8243	24.0768	23.1366															By MS/MS	By MS/MS	By MS/MS	By MS/MS	By MS/MS	By MS/MS	By MS/MS	By MS/MS	By MS/MS	By MS/MS	By MS/MS	By MS/MS	By MS/MS	By MS/MS	By MS/MS	By MS/MS
P60903	P60903	Protein S100-A10	S100A10	23.8188	26.9059	28.7322	28.0062	25.6421	25.9248	29.0849	27.63	26.0247	26.0317	29.0739	27.962	25.012	25.9421	29.2354	28.0672															By MS/MS	By MS/MS	By MS/MS	By MS/MS	By MS/MS	By MS/MS	By MS/MS	By MS/MS	By MS/MS	By MS/MS	By MS/MS	By MS/MS	By MS/MS	By MS/MS	By MS/MS	By MS/MS
P60953;P60953-1	P60953;P60953-1	Cell division control protein 42 homolog	CDC42	23.8166	24.4149	24.3375	24.6231	NaN	22.9639	23.2269	25.9875	24.9449	23.3042	23.5067	23.8422	24.1468	23.1731	25.5948	26.3583															By MS/MS	By MS/MS	By MS/MS	By MS/MS	By MS/MS	By MS/MS	By MS/MS	By MS/MS	By MS/MS	By MS/MS	By MS/MS	By MS/MS	By MS/MS	By MS/MS	By MS/MS	By MS/MS
P60981;P60981-2	P60981;P60981-2	Destrin	DSTN	21.9083	NaN	23.7175	24.7334	21.6131	24.4059	25.9581	24.7914	25.3815	24.026	25.2745	25.2266	24.1161	24.0517	24.5177	24.9509															By MS/MS	By MS/MS	By MS/MS	By MS/MS	By MS/MS	By MS/MS	By MS/MS	By MS/MS	By MS/MS	By MS/MS	By MS/MS	By MS/MS	By MS/MS	By MS/MS	By MS/MS	By MS/MS
P61006;P61006-2	P61006;P61006-2	Ras-related protein Rab-8A	RAB8A	21.5692	21.7047	23.8152	25.1967	22.5274	23.1256	25.16	23.8491	NaN	24.2617	25.3034	26.3818	24.2699	23.6086	24.9059	25.7105															By MS/MS	By MS/MS	By MS/MS	By MS/MS	By MS/MS	By MS/MS	By MS/MS	By MS/MS	By MS/MS	By MS/MS	By MS/MS	By MS/MS	By MS/MS	By MS/MS	By MS/MS	By MS/MS
P61019;P61019-2	P61019;P61019-2	Ras-related protein Rab-2A	RAB2A	NaN	NaN	22.6978	23.8328	NaN	22.9901	20.6351	NaN	23.1868	NaN	24.1341	24.4044	23.3399	NaN	NaN	24.2347															By MS/MS	By MS/MS	By MS/MS	By MS/MS	By MS/MS	By MS/MS	By MS/MS	By MS/MS	By MS/MS	By MS/MS	By MS/MS	By MS/MS	By MS/MS	By MS/MS	By MS/MS	By MS/MS
P61106	P61106	Ras-related protein Rab-14	RAB14	22.4958	NaN	21.2343	26.6615	23.8821	22.2877	25.3339	24.4403	24.6183	24.1057	25.936	23.658	22.0445	NaN	25.438	24.9813															By MS/MS	By MS/MS	By MS/MS	By MS/MS	By MS/MS	By MS/MS	By MS/MS	By MS/MS	By MS/MS	By MS/MS	By MS/MS	By MS/MS	By MS/MS	By MS/MS	By MS/MS	By MS/MS
P61158;Q9P1U1-2;Q9P1U1;Q9P1U1-3;Q9C0K3	P61158	Actin-related protein 3	ACTR3	26.33	26.1309	28.6002	28.1748	26.0587	26.7057	28.7809	28.5264	27.0113	27.1207	29.0057	28.1257	26.6809	26.5155	28.6446	28.6465															By MS/MS	By MS/MS	By MS/MS	By MS/MS	By MS/MS	By MS/MS	By MS/MS	By MS/MS	By MS/MS	By MS/MS	By MS/MS	By MS/MS	By MS/MS	By MS/MS	By MS/MS	By MS/MS
P61160;P61160-2	P61160;P61160-2	Actin-related protein 2	ACTR2	27.0523	27.0337	29.4518	29.3378	27.8153	27.4429	30.3268	29.9388	27.9416	27.9985	30.4632	29.5551	27.8735	27.457	29.4274	30.3476															By MS/MS	By MS/MS	By MS/MS	By MS/MS	By MS/MS	By MS/MS	By MS/MS	By MS/MS	By MS/MS	By MS/MS	By MS/MS	By MS/MS	By MS/MS	By MS/MS	By MS/MS	By MS/MS
P61163	P61163	Alpha-centractin	ACTR1A	20.4737	18.0079	23.0445	23.7098	21.8406	20.9759	23.9521	23.8889	22.3404	21.4891	24.1545	24.5604	22.2384	23.8277	25.2646	23.9921															By MS/MS	By MS/MS	By MS/MS	By MS/MS	By MS/MS	By MS/MS	By MS/MS	By MS/MS	By MS/MS	By MS/MS	By MS/MS	By MS/MS	By MS/MS	By MS/MS	By MS/MS	By MS/MS
P61201;P61201-2	P61201;P61201-2	COP9 signalosome complex subunit 2	COPS2	NaN	NaN	NaN	23.117	23.118	NaN	24.2205	23.4089	23.4768	21.7152	23.0703	NaN	NaN	21.69	23.5815	24.1655															By MS/MS	By MS/MS	By MS/MS	By MS/MS	By MS/MS	By MS/MS	By MS/MS	By MS/MS	By MS/MS	By MS/MS	By MS/MS	By MS/MS	By MS/MS	By MS/MS	By MS/MS	By MS/MS
P61221	P61221	ATP-binding cassette sub-family E member 1	ABCE1	20.4589	20.6337	21.2697	23.7904	21.9396	20.8032	22.7913	23.408	21.3635	22.9616	23.1365	24.2265	22.2981	21.4607	20.3892	23.465															By MS/MS	By MS/MS	By MS/MS	By MS/MS	By MS/MS	By MS/MS	By MS/MS	By MS/MS	By MS/MS	By MS/MS	By MS/MS	By MS/MS	By MS/MS	By MS/MS	By MS/MS	By MS/MS
P61224-3;P61224;P61224-2;A6NIZ1;P61224-4	P61224-3;P61224;P61224-2;A6NIZ1;P61224-4	Ras-related protein Rap-1b;Ras-related protein Rap-1b-like protein	RAP1B	23.8338	22.5345	25.2662	27.6177	22.9329	24.0985	25.7742	26.8478	25.2836	24.3807	25.9033	27.2502	25.2231	25.0744	25.2298	26.8563															By MS/MS	By MS/MS	By MS/MS	By MS/MS	By MS/MS	By MS/MS	By MS/MS	By MS/MS	By MS/MS	By MS/MS	By MS/MS	By MS/MS	By MS/MS	By MS/MS	By MS/MS	By MS/MS
P61247	P61247	40S ribosomal protein S3a	RPS3A	29.5263	29.4232	31.7097	30.4106	29.4167	30.3736	30.8305	30.3295	30.5949	30.9284	31.1024	30.2868	29.3335	29.956	31.2099	31.2685															By MS/MS	By MS/MS	By MS/MS	By MS/MS	By MS/MS	By MS/MS	By MS/MS	By MS/MS	By MS/MS	By MS/MS	By MS/MS	By MS/MS	By MS/MS	By MS/MS	By MS/MS	By MS/MS
P61254	P61254	60S ribosomal protein L26	RPL26	29.8038	30.1932	31.3819	31.2902	29.8693	30.8155	31.8626	32.4174	31.2211	30.9841	32.1228	32.1642	31.1963	30.8333	31.4772	32.3127															By MS/MS	By MS/MS	By MS/MS	By MS/MS	By MS/MS	By MS/MS	By MS/MS	By MS/MS	By MS/MS	By MS/MS	By MS/MS	By MS/MS	By MS/MS	By MS/MS	By MS/MS	By MS/MS
P61289;P61289-3;P61289-2	P61289;P61289-3;P61289-2	Proteasome activator complex subunit 3	PSME3	21.6981	27.3712	23.7474	28.8115	28.0654	28.0074	28.749	28.6793	28.4496	28.5138	28.8296	28.7435	28.0381	27.9501	24.2154	26.2207															By MS/MS	By MS/MS	By MS/MS	By MS/MS	By MS/MS	By MS/MS	By MS/MS	By MS/MS	By MS/MS	By MS/MS	By MS/MS	By MS/MS	By MS/MS	By MS/MS	By MS/MS	By MS/MS
P61313;P61313-2	P61313	60S ribosomal protein L15	RPL15	27.3502	27.5263	28.561	28.3622	27.5706	26.8001	27.6942	27.7303	27.9358	27.729	28.0089	28.7758	28.0519	27.4965	27.7221	28.2076															By MS/MS	By MS/MS	By MS/MS	By MS/MS	By MS/MS	By MS/MS	By MS/MS	By MS/MS	By MS/MS	By MS/MS	By MS/MS	By MS/MS	By MS/MS	By MS/MS	By MS/MS	By MS/MS
P61326;P61326-2	P61326;P61326-2	Protein mago nashi homolog	MAGOH	23.9437	23.8762	24.7549	21.4629	25.1516	NaN	25.0624	20.206	24.8197	24.8286	25.7984	25.8365	NaN	24.1062	NaN	26.0694															By MS/MS	By MS/MS	By MS/MS	By MS/MS	By MS/MS	By MS/MS	By MS/MS	By MS/MS	By MS/MS	By MS/MS	By MS/MS	By MS/MS	By MS/MS	By MS/MS	By MS/MS	By MS/MS
P61353	P61353	60S ribosomal protein L27	RPL27	26.5345	26.047	27.4098	29.5468	28.0236	26.9729	28.7593	29.6173	28.3838	27.4502	29.2953	29.909	23.9949	27.1969	27.8656	28.7135															By MS/MS	By MS/MS	By MS/MS	By MS/MS	By MS/MS	By MS/MS	By MS/MS	By MS/MS	By MS/MS	By MS/MS	By MS/MS	By MS/MS	By MS/MS	By MS/MS	By MS/MS	By MS/MS
P61421	P61421	V-type proton ATPase subunit d 1	ATP6V0D1	24.651	26.4418	27.1196	26.8483	26.255	25.2694	27.3764	27.0556	NaN	26.3239	26.9806	22.101	26.6083	25.518	27.3698	27.2305															By MS/MS	By MS/MS	By MS/MS	By MS/MS	By MS/MS	By MS/MS	By MS/MS	By MS/MS	By MS/MS	By MS/MS	By MS/MS	By MS/MS	By MS/MS	By MS/MS	By MS/MS	By MS/MS
P61513	P61513	60S ribosomal protein L37a	RPL37A	28.3377	28.506	29.9041	29.4403	28.8232	29.1032	29.4697	29.6658	29.8719	29.6567	29.5606	28.5191	28.6434	28.4116	29.0299	28.6415															By MS/MS	By MS/MS	By MS/MS	By MS/MS	By MS/MS	By MS/MS	By MS/MS	By MS/MS	By MS/MS	By MS/MS	By MS/MS	By MS/MS	By MS/MS	By MS/MS	By MS/MS	By MS/MS
P61586;P62745	P61586	Transforming protein RhoA	RHOA	22.0037	21.1982	23.3556	25.0829	NaN	23.0255	23.5237	23.8608	23.4392	NaN	24.8649	25.0712	23.4239	22.3751	NaN	23.4021															By MS/MS	By MS/MS	By MS/MS	By MS/MS	By MS/MS	By MS/MS	By MS/MS	By MS/MS	By MS/MS	By MS/MS	By MS/MS	By MS/MS	By MS/MS	By MS/MS	By MS/MS	By MS/MS
P61619;P61619-3;Q9H9S3-2;Q9H9S3-3;Q9H9S3	P61619;P61619-3	Protein transport protein Sec61 subunit alpha isoform 1	SEC61A1	23.3823	23.5626	23.9255	25.2946	NaN	24.205	25.3277	22.6571	23.8272	23.6765	23.7228	22.8922	23.5293	22.8371	24.241	24.116															By MS/MS	By MS/MS	By MS/MS	By MS/MS	By MS/MS	By MS/MS	By MS/MS	By MS/MS	By MS/MS	By MS/MS	By MS/MS	By MS/MS	By MS/MS	By MS/MS	By MS/MS	By MS/MS
P61758	P61758	Prefoldin subunit 3	VBP1	NaN	NaN	23.3767	21.0656	NaN	NaN	NaN	NaN	20.4478	20.0004	22.4653	22.404	19.9758	NaN	NaN	NaN															By MS/MS	By MS/MS	By MS/MS	By MS/MS	By MS/MS	By MS/MS	By MS/MS	By MS/MS	By MS/MS	By MS/MS	By MS/MS	By MS/MS	By MS/MS	By MS/MS	By MS/MS	By MS/MS
P61923;P61923-5;P61923-4;P61923-3;P61923-2	P61923;P61923-5;P61923-4	Coatomer subunit zeta-1	COPZ1	NaN	NaN	NaN	25.3541	24.5844	24.2451	25.4034	25.0161	24.671	25.0859	25.2367	25.6438	25.0587	23.5692	24.24	25.3625															By MS/MS	By MS/MS	By MS/MS	By MS/MS	By MS/MS	By MS/MS	By MS/MS	By MS/MS	By MS/MS	By MS/MS	By MS/MS	By MS/MS	By MS/MS	By MS/MS	By MS/MS	By MS/MS
P61927	P61927	60S ribosomal protein L37	RPL37	27.0512	NaN	NaN	28.3618	27.1571	26.5087	NaN	28.4732	27.0724	NaN	NaN	23.7711	NaN	27.3337	23.7857	23.5151															By MS/MS	By MS/MS	By MS/MS	By MS/MS	By MS/MS	By MS/MS	By MS/MS	By MS/MS	By MS/MS	By MS/MS	By MS/MS	By MS/MS	By MS/MS	By MS/MS	By MS/MS	By MS/MS
P61960;P61960-2	P61960;P61960-2	Ubiquitin-fold modifier 1	UFM1	NaN	23.4991	24.8166	25.7572	NaN	NaN	25.8196	26.2598	NaN	24.5895	NaN	26.1895	NaN	NaN	NaN	26.0509															By MS/MS	By MS/MS	By MS/MS	By MS/MS	By MS/MS	By MS/MS	By MS/MS	By MS/MS	By MS/MS	By MS/MS	By MS/MS	By MS/MS	By MS/MS	By MS/MS	By MS/MS	By MS/MS
P61962;P61962-2	P61962	DDB1- and CUL4-associated factor 7	DCAF7	23.5253	22.1594	23.9666	23.992	24.1784	22.6063	24.3958	24.2319	NaN	22.9652	24.0247	24.8171	23.4976	22.927	23.3742	23.9988															By MS/MS	By MS/MS	By MS/MS	By MS/MS	By MS/MS	By MS/MS	By MS/MS	By MS/MS	By MS/MS	By MS/MS	By MS/MS	By MS/MS	By MS/MS	By MS/MS	By MS/MS	By MS/MS
P61964	P61964	WD repeat-containing protein 5	WDR5	21.8104	21.266	21.4948	24.3037	22.1551	22.6805	23.5878	22.5281	23.9442	22.9972	23.8758	24.0336	23.5061	22.6901	NaN	22.5379															By MS/MS	By MS/MS	By MS/MS	By MS/MS	By MS/MS	By MS/MS	By MS/MS	By MS/MS	By MS/MS	By MS/MS	By MS/MS	By MS/MS	By MS/MS	By MS/MS	By MS/MS	By MS/MS
P61978-3	P61978-3	Heterogeneous nuclear ribonucleoprotein K	HNRNPK	26.2112	25.0218	26.4508	27.099	26.2113	25.6127	26.4466	27.732	26.4431	25.7535	26.7828	28.1997	26.5331	25.097	26.4939	27.3437															By MS/MS	By MS/MS	By MS/MS	By MS/MS	By MS/MS	By MS/MS	By MS/MS	By MS/MS	By MS/MS	By MS/MS	By MS/MS	By MS/MS	By MS/MS	By MS/MS	By MS/MS	By MS/MS
P61981	P61981	14-3-3 protein gamma;14-3-3 protein gamma, N-terminally processed	YWHAG	23.0109	22.1981	24.3209	25.1069	22.9649	23.0966	24.0496	NaN	24.147	22.9134	NaN	22.8083	23.2128	23.1674	25.0958	24.468															By MS/MS	By MS/MS	By MS/MS	By MS/MS	By MS/MS	By MS/MS	By MS/MS	By MS/MS	By MS/MS	By MS/MS	By MS/MS	By MS/MS	By MS/MS	By MS/MS	By MS/MS	By MS/MS
P62070;P62070-4;P62070-3;P62070-2	P62070;P62070-4;P62070-3	Ras-related protein R-Ras2	RRAS2	NaN	21.738	22.6318	23.4371	21.4408	NaN	24.0978	NaN	22.3176	22.8549	NaN	NaN	21.4254	22.2106	22.8904	NaN															By MS/MS	By MS/MS	By MS/MS	By MS/MS	By MS/MS	By MS/MS	By MS/MS	By MS/MS	By MS/MS	By MS/MS	By MS/MS	By MS/MS	By MS/MS	By MS/MS	By MS/MS	By MS/MS
P62081	P62081	40S ribosomal protein S7	RPS7	31.4127	31.8343	32.9879	33.37	32.1964	32.3137	33.1231	33.3561	32.9747	32.7044	33.753	33.6628	32.3333	32.1608	33.6086	33.9045															By MS/MS	By MS/MS	By MS/MS	By MS/MS	By MS/MS	By MS/MS	By MS/MS	By MS/MS	By MS/MS	By MS/MS	By MS/MS	By MS/MS	By MS/MS	By MS/MS	By MS/MS	By MS/MS
P62136;P62136-2;P62136-3	P62136;P62136-2;P62136-3	Serine/threonine-protein phosphatase PP1-alpha catalytic subunit	PPP1CA	27.2543	27.703	29.2645	29.7076	28.1537	27.5852	29.3202	29.2772	28.0048	27.7183	29.5848	30.0444	27.945	28.0738	29.7418	29.612															By MS/MS	By MS/MS	By MS/MS	By MS/MS	By MS/MS	By MS/MS	By MS/MS	By MS/MS	By MS/MS	By MS/MS	By MS/MS	By MS/MS	By MS/MS	By MS/MS	By MS/MS	By MS/MS
P62140	P62140	Serine/threonine-protein phosphatase PP1-beta catalytic subunit	PPP1CB	25.0249	27.8304	26.502	30.0651	29.0177	28.4967	28.817	27.1441	29.1895	28.6276	29.6204	30.1184	28.3326	28.6284	26.5948	27.0137															By MS/MS	By MS/MS	By MS/MS	By MS/MS	By MS/MS	By MS/MS	By MS/MS	By MS/MS	By MS/MS	By MS/MS	By MS/MS	By MS/MS	By MS/MS	By MS/MS	By MS/MS	By MS/MS
P62191;P62191-2	P62191;P62191-2	26S protease regulatory subunit 4	PSMC1	19.2394	NaN	22.8005	24.7653	20.8653	21.7018	24.4045	24.5221	20.9537	21.466	22.2304	24.0183	23.0069	21.9645	23.1489	24.8552															By MS/MS	By MS/MS	By MS/MS	By MS/MS	By MS/MS	By MS/MS	By MS/MS	By MS/MS	By MS/MS	By MS/MS	By MS/MS	By MS/MS	By MS/MS	By MS/MS	By MS/MS	By MS/MS
P62195;P62195-2	P62195;P62195-2	26S protease regulatory subunit 8	PSMC5	NaN	19.7963	21.9972	24.2416	NaN	20.8244	22.3409	21.6734	21.3474	21.7417	21.9515	22.4813	22.7291	NaN	NaN	22.0933															By MS/MS	By MS/MS	By MS/MS	By MS/MS	By MS/MS	By MS/MS	By MS/MS	By MS/MS	By MS/MS	By MS/MS	By MS/MS	By MS/MS	By MS/MS	By MS/MS	By MS/MS	By MS/MS
P62241	P62241	40S ribosomal protein S8	RPS8	28.9016	28.9578	29.9681	30.419	29.1316	29.0473	29.3401	30.6154	29.7934	29.3818	30.1208	29.7039	29.5115	29.149	29.3085	30.4996															By MS/MS	By MS/MS	By MS/MS	By MS/MS	By MS/MS	By MS/MS	By MS/MS	By MS/MS	By MS/MS	By MS/MS	By MS/MS	By MS/MS	By MS/MS	By MS/MS	By MS/MS	By MS/MS
P62244	P62244	40S ribosomal protein S15a	RPS15A	28.5651	28.1567	29.3816	30.959	29.1781	29.189	29.7487	30.2137	29.4907	29.2837	30.8244	30.7782	29.3017	28.9998	30.2008	30.9288															By MS/MS	By MS/MS	By MS/MS	By MS/MS	By MS/MS	By MS/MS	By MS/MS	By MS/MS	By MS/MS	By MS/MS	By MS/MS	By MS/MS	By MS/MS	By MS/MS	By MS/MS	By MS/MS
P62249	P62249	40S ribosomal protein S16	RPS16	30.5329	30.6974	31.9539	32.2543	31.0189	31.2353	32.0851	32.3669	30.9282	31.5705	32.453	32.5783	31.0524	30.9417	31.8168	32.8024															By MS/MS	By MS/MS	By MS/MS	By MS/MS	By MS/MS	By MS/MS	By MS/MS	By MS/MS	By MS/MS	By MS/MS	By MS/MS	By MS/MS	By MS/MS	By MS/MS	By MS/MS	By MS/MS
P62258;P62258-2	P62258;P62258-2	14-3-3 protein epsilon	YWHAE	24.4948	24.6643	25.9986	27.4993	25.7589	25.8002	26.5218	27.3079	26.4909	25.3144	26.4078	27.3748	26.1996	25.8847	25.8636	27.5125															By MS/MS	By MS/MS	By MS/MS	By MS/MS	By MS/MS	By MS/MS	By MS/MS	By MS/MS	By MS/MS	By MS/MS	By MS/MS	By MS/MS	By MS/MS	By MS/MS	By MS/MS	By MS/MS
P62263	P62263	40S ribosomal protein S14	RPS14	31.1507	31.388	32.4558	32.935	31.7512	31.7504	32.829	32.811	32.3338	32.2243	32.746	32.94	31.6642	31.5013	32.1577	32.9674															By MS/MS	By MS/MS	By MS/MS	By MS/MS	By MS/MS	By MS/MS	By MS/MS	By MS/MS	By MS/MS	By MS/MS	By MS/MS	By MS/MS	By MS/MS	By MS/MS	By MS/MS	By MS/MS
P62266	P62266	40S ribosomal protein S23	RPS23	30.9608	27.5365	31.3847	33.0454	31.1912	31.4072	27.6576	33.0393	32.0644	31.8344	32.4995	32.3433	31.6061	31.0367	31.5764	32.3828															By MS/MS	By MS/MS	By MS/MS	By MS/MS	By MS/MS	By MS/MS	By MS/MS	By MS/MS	By MS/MS	By MS/MS	By MS/MS	By MS/MS	By MS/MS	By MS/MS	By MS/MS	By MS/MS
P62269	P62269	40S ribosomal protein S18	RPS18	34.1789	34.4171	35.6119	35.4078	34.5699	34.7879	35.6168	35.4965	35.1395	35.2399	35.6508	35.5332	34.6305	34.5316	35.6536	35.9118															By MS/MS	By MS/MS	By MS/MS	By MS/MS	By MS/MS	By MS/MS	By MS/MS	By MS/MS	By MS/MS	By MS/MS	By MS/MS	By MS/MS	By MS/MS	By MS/MS	By MS/MS	By MS/MS
P62273;P62273-2	P62273;P62273-2	40S ribosomal protein S29	RPS29	29.0921	29.7006	30.9485	30.9056	29.9369	29.9305	31.2748	31.9335	30.1666	30.7519	31.8921	31.5366	30.0565	30.0755	30.9426	32.0511															By MS/MS	By MS/MS	By MS/MS	By MS/MS	By MS/MS	By MS/MS	By MS/MS	By MS/MS	By MS/MS	By MS/MS	By MS/MS	By MS/MS	By MS/MS	By MS/MS	By MS/MS	By MS/MS
P62277	P62277	40S ribosomal protein S13	RPS13	30.501	30.2889	31.5072	31.6989	30.8305	31.0205	31.9712	31.7901	31.4215	31.3097	32.0152	31.6135	30.9394	30.8308	31.498	32.2412															By MS/MS	By MS/MS	By MS/MS	By MS/MS	By MS/MS	By MS/MS	By MS/MS	By MS/MS	By MS/MS	By MS/MS	By MS/MS	By MS/MS	By MS/MS	By MS/MS	By MS/MS	By MS/MS
P62280	P62280	40S ribosomal protein S11	RPS11	29.3823	30.0878	30.9806	30.8949	30.3247	30.4074	30.7273	30.5361	31.0727	30.8605	31.3873	31.3913	30.0122	29.948	31.0196	31.7062															By MS/MS	By MS/MS	By MS/MS	By MS/MS	By MS/MS	By MS/MS	By MS/MS	By MS/MS	By MS/MS	By MS/MS	By MS/MS	By MS/MS	By MS/MS	By MS/MS	By MS/MS	By MS/MS
P62304	P62304	Small nuclear ribonucleoprotein E	SNRPE	26.011	25.3845	27.786	29.9197	27.3075	26.209	28.4675	30.4744	27.4807	27.1533	29.3319	30.3799	27.9007	26.6593	27.3627	30.1509															By MS/MS	By MS/MS	By MS/MS	By MS/MS	By MS/MS	By MS/MS	By MS/MS	By MS/MS	By MS/MS	By MS/MS	By MS/MS	By MS/MS	By MS/MS	By MS/MS	By MS/MS	By MS/MS
P62306	P62306	Small nuclear ribonucleoprotein F	SNRPF	24.1968	NaN	25.0031	27.991	25.939	24.5932	24.8693	26.3782	25.2864	NaN	25.2753	26.0766	25.8262	24.1571	25.061	24.9785															By MS/MS	By MS/MS	By MS/MS	By MS/MS	By MS/MS	By MS/MS	By MS/MS	By MS/MS	By MS/MS	By MS/MS	By MS/MS	By MS/MS	By MS/MS	By MS/MS	By MS/MS	By MS/MS
P62314	P62314	Small nuclear ribonucleoprotein Sm D1	SNRPD1	24.3828	24.191	25.9296	26.5355	24.0846	24.8914	26.2682	25.1343	NaN	25.4884	26.8847	26.5335	25.7133	24.4141	24.8781	26.1902															By MS/MS	By MS/MS	By MS/MS	By MS/MS	By MS/MS	By MS/MS	By MS/MS	By MS/MS	By MS/MS	By MS/MS	By MS/MS	By MS/MS	By MS/MS	By MS/MS	By MS/MS	By MS/MS
P62316;P62316-2	P62316;P62316-2	Small nuclear ribonucleoprotein Sm D2	SNRPD2	22.9043	23.3511	26.0364	25.8573	25.6935	24.4191	26.1799	27.4179	25.1832	24.9299	26.2172	27.0201	26.0749	24.347	26.4617	26.264															By MS/MS	By MS/MS	By MS/MS	By MS/MS	By MS/MS	By MS/MS	By MS/MS	By MS/MS	By MS/MS	By MS/MS	By MS/MS	By MS/MS	By MS/MS	By MS/MS	By MS/MS	By MS/MS
P62318-2;P62318	P62318-2;P62318	Small nuclear ribonucleoprotein Sm D3	SNRPD3	25.2244	25.7734	26.2557	27.7109	26.6163	26.9771	27.4616	27.7256	27.3509	26.6961	27.2888	28.3441	26.7055	26.5147	26.5042	27.6696															By MS/MS	By MS/MS	By MS/MS	By MS/MS	By MS/MS	By MS/MS	By MS/MS	By MS/MS	By MS/MS	By MS/MS	By MS/MS	By MS/MS	By MS/MS	By MS/MS	By MS/MS	By MS/MS
P62330	P62330	ADP-ribosylation factor 6	ARF6	22.7019	23.952	25.3338	25.9671	24.4176	22.9604	23.7616	24.0264	24.2298	23.1742	24.181	23.5968	24.1675	24.3277	26.0279	26.0196	+					+									By MS/MS	By MS/MS	By MS/MS	By MS/MS	By MS/MS	By MS/MS	By MS/MS	By MS/MS	By MS/MS	By MS/MS	By MS/MS	By MS/MS	By MS/MS	By MS/MS	By MS/MS	By MS/MS
P62333	P62333	26S protease regulatory subunit 10B	PSMC6	22.2016	22.5552	22.6991	25.5062	22.714	NaN	24.5323	24.8296	23.5767	22.2488	24.4728	25.7892	22.5231	22.0896	23.6998	25.5088															By MS/MS	By MS/MS	By MS/MS	By MS/MS	By MS/MS	By MS/MS	By MS/MS	By MS/MS	By MS/MS	By MS/MS	By MS/MS	By MS/MS	By MS/MS	By MS/MS	By MS/MS	By MS/MS
P62424	P62424	60S ribosomal protein L7a	RPL7A	27.6973	26.8067	28.5877	29.2954	28.5701	28.4736	28.5721	29.1475	29.2294	28.8185	29.0757	29.9662	28.5245	28.0098	28.7215	29.0958															By MS/MS	By MS/MS	By MS/MS	By MS/MS	By MS/MS	By MS/MS	By MS/MS	By MS/MS	By MS/MS	By MS/MS	By MS/MS	By MS/MS	By MS/MS	By MS/MS	By MS/MS	By MS/MS
P62495;P62495-2	P62495;P62495-2	Eukaryotic peptide chain release factor subunit 1	ETF1	21.4016	NaN	NaN	24.6871	21.7649	NaN	22.9356	24.6703	22.2154	21.5782	22.8548	24.4613	NaN	NaN	23.11	24.6754															By MS/MS	By MS/MS	By MS/MS	By MS/MS	By MS/MS	By MS/MS	By MS/MS	By MS/MS	By MS/MS	By MS/MS	By MS/MS	By MS/MS	By MS/MS	By MS/MS	By MS/MS	By MS/MS
P62701	P62701	40S ribosomal protein S4, X isoform	RPS4X	30.1098	30.7616	31.3139	31.4834	30.8405	30.9748	31.7585	31.9277	31.4111	31.4803	32.0301	31.7881	30.9908	30.5675	31.8347	32.2776															By MS/MS	By MS/MS	By MS/MS	By MS/MS	By MS/MS	By MS/MS	By MS/MS	By MS/MS	By MS/MS	By MS/MS	By MS/MS	By MS/MS	By MS/MS	By MS/MS	By MS/MS	By MS/MS
P62750	P62750	60S ribosomal protein L23a	RPL23A	31.8023	32.1185	33.3666	33.3415	32.1175	32.4229	33.489	33.2919	31.6879	33.1216	33.8191	33.4199	32.4364	31.9749	33.6121	33.6323															By MS/MS	By MS/MS	By MS/MS	By MS/MS	By MS/MS	By MS/MS	By MS/MS	By MS/MS	By MS/MS	By MS/MS	By MS/MS	By MS/MS	By MS/MS	By MS/MS	By MS/MS	By MS/MS
P62753	P62753	40S ribosomal protein S6	RPS6	28.0504	27.9091	29.2248	31.1107	29.5458	28.7	30.3279	31.0841	29.987	29.0276	30.5188	31.6626	28.9841	28.8733	29.4855	30.9846															By MS/MS	By MS/MS	By MS/MS	By MS/MS	By MS/MS	By MS/MS	By MS/MS	By MS/MS	By MS/MS	By MS/MS	By MS/MS	By MS/MS	By MS/MS	By MS/MS	By MS/MS	By MS/MS
P62805	P62805	Histone H4	HIST1H4A	29.6238	27.5624	31.029	30.4753	29.5278	29.6604	30.7281	31.1843	26.888	29.9099	30.2488	30.0486	31.2543	28.6243	29.5381	31.5809															By MS/MS	By MS/MS	By MS/MS	By MS/MS	By MS/MS	By MS/MS	By MS/MS	By MS/MS	By MS/MS	By MS/MS	By MS/MS	By MS/MS	By MS/MS	By MS/MS	By MS/MS	By MS/MS
P62820;P62820-2;P62820-3	P62820;P62820-2;P62820-3	Ras-related protein Rab-1A	RAB1A	23.136	23.1138	24.5356	25.1846	22.3788	23.4285	24.8854	25.3145	23.2041	23.7698	25.5643	25.6511	23.5482	22.8763	24.3074	24.7705															By MS/MS	By MS/MS	By MS/MS	By MS/MS	By MS/MS	By MS/MS	By MS/MS	By MS/MS	By MS/MS	By MS/MS	By MS/MS	By MS/MS	By MS/MS	By MS/MS	By MS/MS	By MS/MS
P62826	P62826	GTP-binding nuclear protein Ran	RAN	25.0675	24.9541	27.8955	28.008	25.8341	26.5591	28.2573	27.8988	26.775	26.9777	28.8471	27.8186	26.008	25.5701	28.9089	28.4592															By MS/MS	By MS/MS	By MS/MS	By MS/MS	By MS/MS	By MS/MS	By MS/MS	By MS/MS	By MS/MS	By MS/MS	By MS/MS	By MS/MS	By MS/MS	By MS/MS	By MS/MS	By MS/MS
P62829	P62829	60S ribosomal protein L23	RPL23	29.2457	29.6066	30.6818	30.079	29.3169	29.506	30.2513	30.0336	29.5141	30.1535	30.7543	30.2812	29.648	29.4656	30.2643	30.7719															By MS/MS	By MS/MS	By MS/MS	By MS/MS	By MS/MS	By MS/MS	By MS/MS	By MS/MS	By MS/MS	By MS/MS	By MS/MS	By MS/MS	By MS/MS	By MS/MS	By MS/MS	By MS/MS
P62841	P62841	40S ribosomal protein S15	RPS15	28.7231	29.1008	30.3945	30.27	28.9364	29.8606	30.4546	30.6647	30.1437	30.1704	30.8212	30.4176	29.7105	29.3958	30.3547	31.0265															By MS/MS	By MS/MS	By MS/MS	By MS/MS	By MS/MS	By MS/MS	By MS/MS	By MS/MS	By MS/MS	By MS/MS	By MS/MS	By MS/MS	By MS/MS	By MS/MS	By MS/MS	By MS/MS
P62847-2;P62847-3;P62847;P62847-4	P62847-2;P62847-3;P62847;P62847-4	40S ribosomal protein S24	RPS24	30.8997	31.6683	32.5894	32.8308	31.5076	31.787	33.3311	32.9113	31.8238	32.1056	33.5266	33.1041	31.7864	31.7004	33.1804	33.4301															By MS/MS	By MS/MS	By MS/MS	By MS/MS	By MS/MS	By MS/MS	By MS/MS	By MS/MS	By MS/MS	By MS/MS	By MS/MS	By MS/MS	By MS/MS	By MS/MS	By MS/MS	By MS/MS
P62851	P62851	40S ribosomal protein S25	RPS25	31.8847	32.1215	32.4446	33.0889	32.258	32.6531	33.9454	33.3345	32.9547	33.367	34.1402	33.7124	32.2545	31.8274	34.0164	34.0569															By MS/MS	By MS/MS	By MS/MS	By MS/MS	By MS/MS	By MS/MS	By MS/MS	By MS/MS	By MS/MS	By MS/MS	By MS/MS	By MS/MS	By MS/MS	By MS/MS	By MS/MS	By MS/MS
P62854;Q5JNZ5	P62854;Q5JNZ5	40S ribosomal protein S26;Putative 40S ribosomal protein S26-like 1	RPS26;RPS26P11	27.7442	28.4285	29.2453	28.7473	27.3766	28.4147	28.981	29.0447	28.5541	28.61	29.3138	29.2348	28.1932	27.5794	29.0896	29.4283															By MS/MS	By MS/MS	By MS/MS	By MS/MS	By MS/MS	By MS/MS	By MS/MS	By MS/MS	By MS/MS	By MS/MS	By MS/MS	By MS/MS	By MS/MS	By MS/MS	By MS/MS	By MS/MS
P62857	P62857	40S ribosomal protein S28	RPS28	24.2233	24.8656	28.1593	28.8846	25.339	25.9842	27.4233	26.8567	27.1096	26.1186	28.1007	28.4623	24.6236	25.0756	28.0079	27.7114															By MS/MS	By MS/MS	By MS/MS	By MS/MS	By MS/MS	By MS/MS	By MS/MS	By MS/MS	By MS/MS	By MS/MS	By MS/MS	By MS/MS	By MS/MS	By MS/MS	By MS/MS	By MS/MS
P62861	P62861	40S ribosomal protein S30	FAU	34.1019	34.3006	35.2759	35.5029	34.6329	34.7414	36.0762	35.7428	35.0031	34.9881	35.9342	35.7496	34.7146	34.4796	35.7225	35.9481															By MS/MS	By MS/MS	By MS/MS	By MS/MS	By MS/MS	By MS/MS	By MS/MS	By MS/MS	By MS/MS	By MS/MS	By MS/MS	By MS/MS	By MS/MS	By MS/MS	By MS/MS	By MS/MS
P62873-2;P62873;P16520-2;P16520	P62873-2;P62873	Guanine nucleotide-binding protein G(I)/G(S)/G(T) subunit beta-1	GNB1	22.9733	22.6707	23.9901	25.8844	23.5855	23.2778	26.195	27.7288	23.8447	23.2421	25.621	25.5491	23.6918	23.3718	26.4585	25.294															By MS/MS	By MS/MS	By MS/MS	By MS/MS	By MS/MS	By MS/MS	By MS/MS	By MS/MS	By MS/MS	By MS/MS	By MS/MS	By MS/MS	By MS/MS	By MS/MS	By MS/MS	By MS/MS
P62877	P62877	E3 ubiquitin-protein ligase RBX1;E3 ubiquitin-protein ligase RBX1, N-terminally processed	RBX1	23.4303	23.7794	25.547	25.1772	NaN	NaN	NaN	25.6573	24.5656	NaN	NaN	26.0286	25.1766	25.8724	26.1209	26.4865	+	+		+			+								By MS/MS	By MS/MS	By MS/MS	By MS/MS	By MS/MS	By MS/MS	By MS/MS	By MS/MS	By MS/MS	By MS/MS	By MS/MS	By MS/MS	By MS/MS	By MS/MS	By MS/MS	By MS/MS
P62879;P62879-2	P62879	Guanine nucleotide-binding protein G(I)/G(S)/G(T) subunit beta-2	GNB2	23.0451	22.7198	NaN	24.3546	21.8729	22.1214	23.7177	23.992	23.5127	22.5327	23.6573	24.6502	22.2935	22.4072	23.4891	23.8391															By MS/MS	By MS/MS	By MS/MS	By MS/MS	By MS/MS	By MS/MS	By MS/MS	By MS/MS	By MS/MS	By MS/MS	By MS/MS	By MS/MS	By MS/MS	By MS/MS	By MS/MS	By MS/MS
P62888	P62888	60S ribosomal protein L30	RPL30	27.9924	27.9814	27.7811	29.1479	28.6365	28.3463	24.1268	29.5008	29.2895	28.7319	29.3308	29.2129	28.7731	28.3216	28.2945	29.6187															By MS/MS	By MS/MS	By MS/MS	By MS/MS	By MS/MS	By MS/MS	By MS/MS	By MS/MS	By MS/MS	By MS/MS	By MS/MS	By MS/MS	By MS/MS	By MS/MS	By MS/MS	By MS/MS
Q59GN2;P62891	Q59GN2;P62891	Putative 60S ribosomal protein L39-like 5;60S ribosomal protein L39	RPL39P5;RPL39	33.6329	34.3279	34.9539	35.5856	34.109	34.2654	35.2276	35.575	34.3781	34.4298	35.3772	35.5393	34.3451	33.8664	35.1557	35.7038															By MS/MS	By MS/MS	By MS/MS	By MS/MS	By MS/MS	By MS/MS	By MS/MS	By MS/MS	By MS/MS	By MS/MS	By MS/MS	By MS/MS	By MS/MS	By MS/MS	By matching	By MS/MS
P62899;P62899-3;P62899-2	P62899;P62899-3;P62899-2	60S ribosomal protein L31	RPL31	29.6371	30.1746	31.9169	31.747	31.0383	31.1249	32.2011	32.2235	31.5854	31.6251	32.4587	32.1088	31.1696	30.8112	31.6883	32.3845															By MS/MS	By MS/MS	By MS/MS	By MS/MS	By MS/MS	By MS/MS	By MS/MS	By MS/MS	By MS/MS	By MS/MS	By MS/MS	By MS/MS	By MS/MS	By MS/MS	By MS/MS	By MS/MS
P62906	P62906	60S ribosomal protein L10a	RPL10A	27.2609	26.9295	28.1011	29.3423	28.3031	27.376	28.7706	29.1888	28.8703	28.2216	29.143	29.5724	28.4748	27.6642	28.5598	29.1972															By MS/MS	By MS/MS	By MS/MS	By MS/MS	By MS/MS	By MS/MS	By MS/MS	By MS/MS	By MS/MS	By MS/MS	By MS/MS	By MS/MS	By MS/MS	By MS/MS	By MS/MS	By MS/MS
P62910	P62910	60S ribosomal protein L32	RPL32	25.7222	25.711	27.7519	28.1317	26.4872	25.9623	28.15	27.345	27.2411	26.6072	28.5179	28.788	26.382	25.7763	27.8836	28.1377															By MS/MS	By MS/MS	By MS/MS	By MS/MS	By MS/MS	By MS/MS	By MS/MS	By MS/MS	By MS/MS	By MS/MS	By MS/MS	By MS/MS	By MS/MS	By MS/MS	By MS/MS	By MS/MS
P62913-2;P62913	P62913-2;P62913	60S ribosomal protein L11	RPL11	30.505	30.452	31.4798	32.1668	29.0338	30.8678	31.8277	32.5026	31.357	30.9338	29.0826	32.4642	31.134	30.9407	31.9185	32.4381															By MS/MS	By MS/MS	By MS/MS	By MS/MS	By MS/MS	By MS/MS	By MS/MS	By MS/MS	By MS/MS	By MS/MS	By MS/MS	By MS/MS	By MS/MS	By MS/MS	By MS/MS	By MS/MS
P62917	P62917	60S ribosomal protein L8	RPL8	25.9811	26.705	28.1756	28.297	27.3187	26.7473	26.4131	28.4279	27.6148	26.6371	28.7704	28.3267	27.5713	26.8266	27.8902	28.6486															By MS/MS	By MS/MS	By MS/MS	By MS/MS	By MS/MS	By MS/MS	By MS/MS	By MS/MS	By MS/MS	By MS/MS	By MS/MS	By MS/MS	By MS/MS	By MS/MS	By MS/MS	By MS/MS
P62937;P62937-2;P0DN26;A0A0B4J2A2;A0A075B767;A0A075B759;Q9Y536;F5H284;P0DN37	P62937;P62937-2	Peptidyl-prolyl cis-trans isomerase A;Peptidyl-prolyl cis-trans isomerase A, N-terminally processed	PPIA	25.0072	25.0186	26.7386	28.183	25.0191	25.3921	27.0788	27.4373	25.0602	26.2745	27.4389	28.0438	25.6429	25.2796	27.0444	27.9436															By MS/MS	By MS/MS	By MS/MS	By MS/MS	By MS/MS	By MS/MS	By MS/MS	By MS/MS	By MS/MS	By MS/MS	By MS/MS	By MS/MS	By MS/MS	By MS/MS	By MS/MS	By MS/MS
P62993;P62993-2	P62993;P62993-2	Growth factor receptor-bound protein 2	GRB2	22.0695	23.2971	22.3466	25.3278	23.4391	23.5472	23.2011	26.6191	24.4035	24.0846	26.1899	23.4243	23.8828	24.6115	22.7006	25.7986															By MS/MS	By MS/MS	By MS/MS	By MS/MS	By MS/MS	By MS/MS	By MS/MS	By MS/MS	By MS/MS	By MS/MS	By MS/MS	By MS/MS	By MS/MS	By MS/MS	By MS/MS	By MS/MS
P62995;P62995-3	P62995;P62995-3	Transformer-2 protein homolog beta	TRA2B	23.6108	23.9196	24.8738	22.3052	22.2361	24.1541	23.7914	24.5664	24.5928	24.5274	25.376	22.6671	23.8139	23.8125	24.8894	25.7923															By MS/MS	By MS/MS	By MS/MS	By MS/MS	By MS/MS	By MS/MS	By MS/MS	By MS/MS	By MS/MS	By MS/MS	By MS/MS	By MS/MS	By MS/MS	By MS/MS	By MS/MS	By MS/MS
P63000;P63000-2	P63000;P63000-2	Ras-related C3 botulinum toxin substrate 1	RAC1	23.7199	22.0634	24.5309	25.4534	23.202	23.8947	25.4478	25.9698	24.598	24.0918	25.3539	25.7484	23.904	24.0528	26.012	25.2269															By MS/MS	By MS/MS	By MS/MS	By MS/MS	By MS/MS	By MS/MS	By MS/MS	By MS/MS	By MS/MS	By MS/MS	By MS/MS	By MS/MS	By MS/MS	By MS/MS	By MS/MS	By MS/MS
P63010-2;P63010;P63010-3	P63010-2;P63010;P63010-3	AP-2 complex subunit beta	AP2B1	28.0882	27.8721	28.858	30.289	29.4232	28.3949	29.8257	30.2038	29.8668	28.6176	29.7589	30.6014	29.28	28.514	29.2433	29.8739															By MS/MS	By MS/MS	By MS/MS	By MS/MS	By MS/MS	By MS/MS	By MS/MS	By MS/MS	By MS/MS	By MS/MS	By MS/MS	By MS/MS	By MS/MS	By MS/MS	By MS/MS	By MS/MS
P63092;P63092-4;Q5JWF2;P38405;P38405-2	P63092;P63092-4;Q5JWF2	Guanine nucleotide-binding protein G(s) subunit alpha isoforms short;Guanine nucleotide-binding protein G(s) subunit alpha isoforms XLas	GNAS	20.9813	20.9201	21.8946	24.5195	NaN	NaN	22.7002	22.9847	NaN	22.0935	24.9671	24.9015	NaN	21.3727	23.0483	23.7311															By MS/MS	By MS/MS	By MS/MS	By MS/MS	By MS/MS	By MS/MS	By MS/MS	By MS/MS	By MS/MS	By MS/MS	By MS/MS	By MS/MS	By MS/MS	By MS/MS	By MS/MS	By MS/MS
P63104;P63104-2	P63104;P63104-2	14-3-3 protein zeta/delta	YWHAZ	26.5325	26.2392	27.6766	29.1109	27.112	26.8046	28.7688	28.8317	27.2226	26.9453	28.4401	28.7848	27.3235	26.6657	27.7763	29.0321															By MS/MS	By MS/MS	By MS/MS	By MS/MS	By MS/MS	By MS/MS	By MS/MS	By MS/MS	By MS/MS	By MS/MS	By MS/MS	By MS/MS	By MS/MS	By MS/MS	By MS/MS	By MS/MS
P63151;P63151-2;Q9Y2T4-3;Q00005-6;Q9Y2T4-4;Q00005;Q00005-2;Q9Y2T4-2;Q00005-3;Q00005-4;Q00005-5;Q00005-7	P63151;P63151-2	Serine/threonine-protein phosphatase 2A 55 kDa regulatory subunit B alpha isoform	PPP2R2A	22.8643	20.7453	22.7252	22.947	22.1406	21.5535	22.3933	22.3499	22.6112	22.1438	22.7247	23.4663	21.317	21.4637	23.089	22.12															By MS/MS	By MS/MS	By MS/MS	By MS/MS	By MS/MS	By MS/MS	By MS/MS	By MS/MS	By MS/MS	By MS/MS	By MS/MS	By MS/MS	By MS/MS	By MS/MS	By MS/MS	By MS/MS
P63167	P63167	Dynein light chain 1, cytoplasmic	DYNLL1	27.7724	26.9705	28.0063	27.7098	27.2668	27.1103	27.7718	27.7878	28.2961	28.2229	28.633	27.9697	27.8435	27.5079	28.4341	28.0438															By MS/MS	By MS/MS	By MS/MS	By MS/MS	By MS/MS	By MS/MS	By MS/MS	By MS/MS	By MS/MS	By MS/MS	By MS/MS	By MS/MS	By MS/MS	By MS/MS	By MS/MS	By MS/MS
P63173	P63173	60S ribosomal protein L38	RPL38	30.0989	30.3118	31.5635	30.8696	29.7499	30.363	31.0364	31.29	30.637	30.6501	31.1288	31.3166	30.5211	30.1987	31.1335	31.2559															By MS/MS	By MS/MS	By MS/MS	By MS/MS	By MS/MS	By MS/MS	By MS/MS	By MS/MS	By MS/MS	By MS/MS	By MS/MS	By MS/MS	By MS/MS	By MS/MS	By MS/MS	By MS/MS
P63208;P63208-2	P63208;P63208-2	S-phase kinase-associated protein 1	SKP1	NaN	24.4331	NaN	NaN	NaN	23.4072	NaN	24.3125	NaN	23.0613	26.6729	NaN	22.8332	25.2888	23.7754	26.2496				+											By MS/MS	By MS/MS	By MS/MS	By MS/MS	By MS/MS	By MS/MS	By MS/MS	By MS/MS	By MS/MS	By MS/MS	By MS/MS	By MS/MS	By MS/MS	By MS/MS	By MS/MS	By MS/MS
P63220	P63220	40S ribosomal protein S21	RPS21	26.8982	26.6679	28.4464	27.593	26.0922	27.2602	27.328	28.1956	28.4504	27.2552	28.7074	28.9246	24.7291	26.2106	28.4668	28.8211															By MS/MS	By MS/MS	By MS/MS	By MS/MS	By MS/MS	By MS/MS	By MS/MS	By MS/MS	By MS/MS	By MS/MS	By MS/MS	By MS/MS	By MS/MS	By MS/MS	By MS/MS	By MS/MS
P63241;P63241-2;Q9GZV4;Q6IS14	P63241;P63241-2;Q9GZV4;Q6IS14	Eukaryotic translation initiation factor 5A-1;Eukaryotic translation initiation factor 5A-2;Eukaryotic translation initiation factor 5A-1-like	EIF5A;EIF5A2;EIF5AL1	24.3393	23.8884	25.2143	25.5069	25.1104	24.4865	24.8754	25.5483	25.3924	24.7519	25.4979	25.2135	25.0548	24.8964	25.2107	26.1377															By MS/MS	By MS/MS	By MS/MS	By MS/MS	By MS/MS	By MS/MS	By MS/MS	By MS/MS	By MS/MS	By MS/MS	By MS/MS	By MS/MS	By MS/MS	By MS/MS	By MS/MS	By MS/MS
P63244	P63244	Guanine nucleotide-binding protein subunit beta-2-like 1;Guanine nucleotide-binding protein subunit beta-2-like 1, N-terminally processed	GNB2L1	24.0916	23.5723	25.3395	26.3107	25.0184	24.6809	25.6042	26.6755	25.5751	25.1259	26.7671	26.4442	24.689	23.0036	25.4339	26.6777															By MS/MS	By MS/MS	By MS/MS	By MS/MS	By MS/MS	By MS/MS	By MS/MS	By MS/MS	By MS/MS	By MS/MS	By MS/MS	By MS/MS	By MS/MS	By MS/MS	By MS/MS	By MS/MS
P63261	P63261	Actin, cytoplasmic 2;Actin, cytoplasmic 2, N-terminally processed	ACTG1	34.7745	34.6917	35.4485	36.3424	35.2175	35.006	35.9901	36.0877	35.4764	35.2127	36.1064	36.4877	35.177	35.0141	35.5956	36.1409															By MS/MS	By MS/MS	By MS/MS	By MS/MS	By MS/MS	By MS/MS	By MS/MS	By MS/MS	By MS/MS	By MS/MS	By MS/MS	By MS/MS	By MS/MS	By MS/MS	By MS/MS	By MS/MS
P63279	P63279	SUMO-conjugating enzyme UBC9	UBE2I	22.3501	24.1673	22.5681	25.0669	24.795	26.3755	24.3845	25.6097	23.0763	23.8066	23.2444	24.8001	23.4006	23.4899	24.0059	23.6984															By MS/MS	By MS/MS	By MS/MS	By MS/MS	By MS/MS	By MS/MS	By MS/MS	By MS/MS	By MS/MS	By MS/MS	By MS/MS	By MS/MS	By MS/MS	By MS/MS	By MS/MS	By MS/MS
P67775;P62714;P67775-2	P67775;P62714;P67775-2	Serine/threonine-protein phosphatase 2A catalytic subunit alpha isoform;Serine/threonine-protein phosphatase 2A catalytic subunit beta isoform	PPP2CA;PPP2CB	22.1666	NaN	NaN	24.6288	NaN	NaN	23.4976	NaN	23.6877	NaN	24.1235	25.3339	22.9801	NaN	NaN	NaN															By MS/MS	By MS/MS	By MS/MS	By MS/MS	By MS/MS	By MS/MS	By MS/MS	By MS/MS	By MS/MS	By MS/MS	By MS/MS	By MS/MS	By MS/MS	By MS/MS	By MS/MS	By MS/MS
P67809	P67809	Nuclease-sensitive element-binding protein 1	YBX1	26.3731	26.2293	27.3945	27.9319	27.2557	27.1175	27.947	28.2435	27.9676	27.5263	28.0737	28.278	27.5935	26.7955	27.8285	28.4091															By MS/MS	By MS/MS	By MS/MS	By MS/MS	By MS/MS	By MS/MS	By MS/MS	By MS/MS	By MS/MS	By MS/MS	By MS/MS	By MS/MS	By MS/MS	By MS/MS	By MS/MS	By MS/MS
P67870	P67870	Casein kinase II subunit beta	CSNK2B	25.0545	24.2421	25.887	23.6927	25.6301	25.1825	26.3034	26.9772	25.9887	25.7834	26.3241	27.2117	22.3264	25.481	26.4191	26.5063															By MS/MS	By MS/MS	By MS/MS	By MS/MS	By MS/MS	By MS/MS	By MS/MS	By MS/MS	By MS/MS	By MS/MS	By MS/MS	By MS/MS	By MS/MS	By MS/MS	By MS/MS	By MS/MS
P67936;Q2TAC2-2;Q2TAC2	P67936	Tropomyosin alpha-4 chain	TPM4	30.5999	31.3684	31.4723	31.6068	30.7457	31.1727	30.2847	32.2979	32.4169	31.9167	31.735	32.7971	31.765	31.4538	31.3217	32.6227															By MS/MS	By MS/MS	By MS/MS	By MS/MS	By MS/MS	By MS/MS	By MS/MS	By MS/MS	By MS/MS	By MS/MS	By MS/MS	By MS/MS	By MS/MS	By MS/MS	By MS/MS	By MS/MS
P67936-2	P67936-2	Tropomyosin alpha-4 chain	TPM4	25.3944	24.6386	24.9091	25.1945	24.3048	25.4228	26.7086	27.4859	26.5001	26.1778	27.4109	27.5845	24.2105	23.9857	26.3365	27.0984															By matching	By matching	By matching	By matching	By matching	By matching	By matching	By matching	By matching	By matching	By matching	By matching	By matching	By matching	By matching	By matching
P68032;P68133	P68032;P68133	Actin, alpha cardiac muscle 1;Actin, alpha skeletal muscle	ACTC1;ACTA1	31.2924	31.0758	31.8423	32.6636	32.209	31.5228	32.4261	32.5179	32.4891	31.8216	32.5227	32.761	31.7543	31.5704	32.1614	32.5555															By MS/MS	By MS/MS	By MS/MS	By MS/MS	By MS/MS	By MS/MS	By MS/MS	By MS/MS	By MS/MS	By MS/MS	By MS/MS	By MS/MS	By MS/MS	By MS/MS	By MS/MS	By MS/MS
P68036;P68036-3;P68036-2;A0A1B0GUS4	P68036;P68036-3;P68036-2	Ubiquitin-conjugating enzyme E2 L3	UBE2L3	NaN	23.4783	24.7687	NaN	22.4971	22.8641	24.5705	NaN	NaN	23.525	NaN	23.9597	24.5742	NaN	24.0867	NaN															By MS/MS	By MS/MS	By MS/MS	By MS/MS	By MS/MS	By MS/MS	By MS/MS	By MS/MS	By MS/MS	By MS/MS	By MS/MS	By MS/MS	By MS/MS	By MS/MS	By MS/MS	By MS/MS
P68104;Q5VTE0	P68104;Q5VTE0	Elongation factor 1-alpha 1;Putative elongation factor 1-alpha-like 3	EEF1A1;EEF1A1P5	28.8834	28.948	29.7163	30.9965	29.5857	29.4717	30.3924	30.862	30.5935	30.3045	31.0615	31.3521	29.8586	29.2935	30.316	31.0369															By MS/MS	By MS/MS	By MS/MS	By MS/MS	By MS/MS	By MS/MS	By MS/MS	By MS/MS	By MS/MS	By MS/MS	By MS/MS	By MS/MS	By MS/MS	By MS/MS	By MS/MS	By MS/MS
P68363;P68363-2	P68363;P68363-2	Tubulin alpha-1B chain	TUBA1B	29.221	29.0753	30.2478	31.3468	30.464	29.8978	30.7676	31.1502	30.605	30.2192	30.6907	31.8393	30.0824	29.7896	30.3069	31.1335															By MS/MS	By MS/MS	By MS/MS	By MS/MS	By MS/MS	By MS/MS	By MS/MS	By MS/MS	By MS/MS	By MS/MS	By MS/MS	By MS/MS	By MS/MS	By MS/MS	By MS/MS	By MS/MS
P68371	P68371	Tubulin beta-4B chain	TUBB4B	30.1173	29.7406	30.3197	32.2382	31.2763	30.2969	30.8961	32.2069	31.4819	30.8241	31.9695	32.4139	30.9671	30.6376	31.3707	32.1807															By MS/MS	By MS/MS	By MS/MS	By MS/MS	By MS/MS	By MS/MS	By MS/MS	By MS/MS	By MS/MS	By MS/MS	By MS/MS	By MS/MS	By MS/MS	By MS/MS	By MS/MS	By MS/MS
P68400;Q8NEV1;P68400-2	P68400;Q8NEV1;P68400-2	Casein kinase II subunit alpha;Casein kinase II subunit alpha 3	CSNK2A1;CSNK2A3	23.3145	23.2193	20.7039	25.5252	23.8418	23.5634	22.9621	25.7974	24.274	23.9383	22.231	25.9439	24.5604	23.5509	25.7873	24.8015															By MS/MS	By MS/MS	By MS/MS	By MS/MS	By MS/MS	By MS/MS	By MS/MS	By MS/MS	By MS/MS	By MS/MS	By MS/MS	By MS/MS	By MS/MS	By MS/MS	By MS/MS	By MS/MS
Q71DI3;P84243;P68431;Q16695;Q6NXT2	Q71DI3;P84243;P68431;Q16695;Q6NXT2	Histone H3.2;Histone H3.3;Histone H3.1;Histone H3.1t;Histone H3.3C	HIST2H3A;H3F3A;HIST1H3A;HIST3H3;H3F3C	29.4797	28.2051	31.3294	29.3653	28.5772	28.877	29.5679	30.6372	27.6139	28.3847	29.6981	29.7534	30.3779	27.9954	29.6074	30.9043															By MS/MS	By MS/MS	By MS/MS	By MS/MS	By matching	By MS/MS	By MS/MS	By MS/MS	By MS/MS	By MS/MS	By MS/MS	By MS/MS	By MS/MS	By MS/MS	By MS/MS	By MS/MS
P69905	P69905	Hemoglobin subunit alpha	HBA1	23.3841	23.8715	NaN	26.0742	24.3331	24.3564	26.6182	24.8743	NaN	24.1258	NaN	26.0506	23.9614	NaN	25.5695	NaN															By matching	By matching	By matching	By matching	By matching	By matching	By matching	By matching	By matching	By matching	By matching	By matching		By matching	By matching	By MS/MS
P78316;P78316-2	P78316;P78316-2	Nucleolar protein 14	NOP14	20.3909	21.7278	24.4529	22.6016	21.7619	20.0762	24.7854	23.7788	21.0154	20.051	24.2626	23.1366	22.1003	21.6328	24.4914	23.8138															By MS/MS	By MS/MS	By MS/MS	By MS/MS	By MS/MS	By MS/MS	By MS/MS	By MS/MS	By MS/MS	By MS/MS	By MS/MS	By MS/MS	By MS/MS	By MS/MS	By MS/MS	By MS/MS
P78344;P78344-2	P78344;P78344-2	Eukaryotic translation initiation factor 4 gamma 2	EIF4G2	16.0663	15.3711	20.318	20.2935	NaN	16.2124	18.6914	21.491	NaN	17.0089	19.5892	22.6545	17.6843	NaN	22.2958	21.0592															By MS/MS	By MS/MS	By MS/MS	By MS/MS	By MS/MS	By MS/MS	By MS/MS	By MS/MS	By MS/MS	By MS/MS	By MS/MS	By MS/MS	By MS/MS	By MS/MS	By MS/MS	By MS/MS
P78346;P78346-2	P78346;P78346-2	Ribonuclease P protein subunit p30	RPP30	21.1288	21.5886	22.7875	22.4966	22.1805	22.5752	22.9944	23.2386	22.7395	22.9996	21.9805	24.1492	22.1015	22.5038	20.9753	22.7674															By MS/MS	By MS/MS	By MS/MS	By MS/MS	By MS/MS	By MS/MS	By MS/MS	By MS/MS	By MS/MS	By MS/MS	By MS/MS	By MS/MS	By MS/MS	By MS/MS	By MS/MS	By MS/MS
P78347-2;P78347-4;P78347-3;P78347;P78347-5;Q86UP8-3;Q86UP8;Q6EKJ0	P78347-2;P78347-4;P78347-3;P78347	General transcription factor II-I	GTF2I	20.3118	21.9037	23.6684	23.598	22.8754	20.6903	22.9934	23.8838	22.0956	21.8905	24.2342	20.9816	22.7833	21.5016	24.2838	23.8396															By MS/MS	By MS/MS	By MS/MS	By MS/MS	By MS/MS	By MS/MS	By MS/MS	By MS/MS	By MS/MS	By MS/MS	By MS/MS	By MS/MS	By MS/MS	By MS/MS	By MS/MS	By MS/MS
P78368	P78368	Casein kinase I isoform gamma-2	CSNK1G2	21.5175	NaN	21.7551	NaN	NaN	23.0335	23.2572	23.2113	23.5606	21.8996	22.7318	23.1799	21.6068	NaN	22.6114	23.2707															By matching	By matching	By matching	By matching	By matching	By matching	By matching	By MS/MS	By MS/MS	By MS/MS	By matching	By MS/MS	By MS/MS	By matching	By MS/MS	By MS/MS
P78371;P78371-2	P78371;P78371-2	T-complex protein 1 subunit beta	CCT2	19.3291	18.6148	20.0181	24.9945	20.9043	22.0472	23.7894	24.9474	22.4586	23.1181	23.8229	25.5495	23.1253	22.1319	23.1805	25.9934															By MS/MS	By MS/MS	By MS/MS	By MS/MS	By MS/MS	By MS/MS	By MS/MS	By MS/MS	By MS/MS	By MS/MS	By MS/MS	By MS/MS	By MS/MS	By MS/MS	By MS/MS	By MS/MS
P78382-2;P78382	P78382-2;P78382	CMP-sialic acid transporter	SLC35A1	23.6998	24.0913	NaN	25.6319	24.385	24.1022	NaN	26.0488	24.0133	23.6702	NaN	NaN	NaN	24.6554	26.3168	26.8444						+											By matching	By MS/MS	By matching	By MS/MS			By MS/MS		By MS/MS	By MS/MS	By matching	By matching	By matching
P78406	P78406	mRNA export factor	RAE1	NaN	NaN	NaN	25.2642	NaN	21.5663	25.575	24.27	NaN	NaN	25.5671	25.694	NaN	NaN	22.8519	24.3668															By MS/MS	By MS/MS	By MS/MS	By MS/MS	By MS/MS	By MS/MS	By MS/MS	By MS/MS	By MS/MS	By MS/MS	By MS/MS	By MS/MS	By MS/MS	By MS/MS	By MS/MS	By MS/MS
P78417;P78417-3;P78417-2	P78417;P78417-3;P78417-2	Glutathione S-transferase omega-1	GSTO1	NaN	NaN	21.9496	24.0748	21.9068	NaN	22.9897	23.4392	NaN	NaN	23.8846	24.1485	21.7113	NaN	NaN	23.6105															By MS/MS	By MS/MS	By MS/MS	By MS/MS	By MS/MS	By MS/MS	By MS/MS	By MS/MS	By MS/MS	By MS/MS	By MS/MS	By MS/MS	By MS/MS	By MS/MS	By MS/MS	By MS/MS
P78527;P78527-2	P78527;P78527-2	DNA-dependent protein kinase catalytic subunit	PRKDC	21.7374	21.3436	23.8291	24.4451	22.1893	22.5228	24.5377	24.211	23.1825	22.7774	24.4073	24.8336	22.7861	22.6289	24.0747	24.6665															By MS/MS	By MS/MS	By MS/MS	By MS/MS	By MS/MS	By MS/MS	By MS/MS	By MS/MS	By MS/MS	By MS/MS	By MS/MS	By MS/MS	By MS/MS	By MS/MS	By MS/MS	By MS/MS
P78549-3;P78549-2;P78549	P78549-3;P78549-2;P78549	Endonuclease III-like protein 1	NTHL1	21.845	22.229	22.5435	25.1307	23.3327	22.9301	24.2474	25.212	24.0127	23.2852	24.6886	25.6571	23.1439	23.3859	22.2419	24.1835															By MS/MS	By MS/MS	By MS/MS	By MS/MS	By MS/MS	By MS/MS	By MS/MS	By MS/MS	By MS/MS	By MS/MS	By MS/MS	By MS/MS	By MS/MS	By MS/MS	By MS/MS	By MS/MS
P80723;P80723-2	P80723;P80723-2	Brain acid soluble protein 1	BASP1	NaN	NaN	24.557	27.5058	22.2071	NaN	25.717	26.8095	22.9201	22.2507	26.5502	26.9157	NaN	21.9321	25.2974	26.8105															By MS/MS	By MS/MS	By MS/MS	By MS/MS	By MS/MS	By MS/MS	By MS/MS	By MS/MS	By MS/MS	By MS/MS	By MS/MS	By MS/MS	By MS/MS	By MS/MS	By MS/MS	By MS/MS
P82094;P82094-2	P82094;P82094-2	TATA element modulatory factor	TMF1	NaN	NaN	17.7148	21.1231	NaN	18.3262	19.7052	21.0982	NaN	NaN	NaN	NaN	19.3672	NaN	19.0128	NaN															By MS/MS	By MS/MS	By MS/MS	By MS/MS	By MS/MS	By MS/MS	By MS/MS	By MS/MS	By MS/MS	By MS/MS	By MS/MS	By MS/MS	By MS/MS	By MS/MS	By MS/MS	By MS/MS
P82650;P82650-2	P82650	28S ribosomal protein S22, mitochondrial	MRPS22	22.0219	NaN	22.8621	23.4576	22.5756	20.7467	21.7608	21.8373	22.8142	21.9914	NaN	NaN	22.0972	21.7505	NaN	24.785															By MS/MS	By MS/MS	By MS/MS	By MS/MS	By MS/MS	By MS/MS	By MS/MS	By MS/MS	By MS/MS	By MS/MS	By MS/MS	By MS/MS	By MS/MS	By MS/MS	By MS/MS	By MS/MS
P82673;P82673-2	P82673;P82673-2	28S ribosomal protein S35, mitochondrial	MRPS35	NaN	NaN	NaN	21.6638	22.2025	NaN	20.4043	21.399	NaN	NaN	NaN	21.9686	NaN	NaN	NaN	21.0298															By MS/MS	By MS/MS	By MS/MS	By MS/MS	By MS/MS	By MS/MS	By MS/MS	By MS/MS	By MS/MS	By MS/MS	By MS/MS	By MS/MS	By MS/MS	By MS/MS	By MS/MS	By MS/MS
P82930	P82930	28S ribosomal protein S34, mitochondrial	MRPS34	22.2982	21.3213	23.0678	24.6681	22.3313	23.5408	24.9068	22.7245	23.7962	22.4654	NaN	25.1671	21.9467	23.5191	23.6146	24.3105															By MS/MS	By MS/MS	By MS/MS	By MS/MS	By MS/MS	By MS/MS	By MS/MS	By MS/MS	By MS/MS	By MS/MS	By MS/MS	By MS/MS	By MS/MS	By MS/MS	By MS/MS	By MS/MS
P82932	P82932	28S ribosomal protein S6, mitochondrial	MRPS6	22.4161	21.5999	22.7055	24.0361	22.8804	22.7389	23.2005	NaN	NaN	22.7886	23.9846	23.6386	22.846	21.9603	NaN	22.8558															By MS/MS	By MS/MS	By MS/MS	By MS/MS	By MS/MS	By MS/MS	By MS/MS	By MS/MS	By MS/MS	By MS/MS	By MS/MS	By MS/MS	By MS/MS	By MS/MS	By MS/MS	By MS/MS
P82933	P82933	28S ribosomal protein S9, mitochondrial	MRPS9	21.2785	22.2904	NaN	NaN	21.4059	22.915	21.9301	22.56	22.5077	NaN	22.8733	23.3933	NaN	22.1543	22.4953	NaN															By MS/MS	By MS/MS	By MS/MS	By MS/MS	By MS/MS	By MS/MS	By MS/MS	By MS/MS	By MS/MS	By MS/MS	By MS/MS	By MS/MS	By MS/MS	By MS/MS	By MS/MS	By MS/MS
P83111;P83111-2	P83111;P83111-2	Serine beta-lactamase-like protein LACTB, mitochondrial	LACTB	25.6516	24.7969	23.9723	26.9153	26.7858	26.3071	25.0729	26.6312	27.1675	26.5179	25.3719	27.1686	26.6521	26.607	24.4566	26.2839															By MS/MS	By MS/MS	By MS/MS	By MS/MS	By MS/MS	By MS/MS	By MS/MS	By MS/MS	By MS/MS	By MS/MS	By MS/MS	By MS/MS	By MS/MS	By MS/MS	By MS/MS	By MS/MS
P83731	P83731	60S ribosomal protein L24	RPL24	29.7615	29.562	30.6675	31.7295	30.3658	29.6205	31.1447	31.3857	28.4033	29.8951	31.0738	31.7076	29.8639	29.8553	30.5593	31.3238															By MS/MS	By MS/MS	By MS/MS	By MS/MS	By MS/MS	By MS/MS	By MS/MS	By MS/MS	By MS/MS	By MS/MS	By MS/MS	By MS/MS	By MS/MS	By MS/MS	By MS/MS	By MS/MS
P84022;P84022-2;P84022-3;P84022-4	P84022;P84022-2;P84022-3;P84022-4	Mothers against decapentaplegic homolog 3	SMAD3	20.1571	19.6473	NaN	NaN	21.4892	20.7095	21.8662	22.2923	21.8933	21.076	21.9875	23.208	21.147	20.8604	21.2076	22.3162															By MS/MS	By MS/MS	By MS/MS	By MS/MS	By MS/MS	By MS/MS	By MS/MS	By MS/MS	By MS/MS	By MS/MS	By MS/MS	By MS/MS	By MS/MS	By MS/MS	By MS/MS	By MS/MS
P84077;P61204;P61204-2	P84077;P61204;P61204-2	ADP-ribosylation factor 1;ADP-ribosylation factor 3	ARF1;ARF3	24.7035	24.1021	25.5906	27.1337	25.4664	25.3642	27.021	26.6976	25.8231	25.1878	27.0846	27.3077	25.3517	25.2915	26.5531	27.0146															By MS/MS	By MS/MS	By MS/MS	By MS/MS	By MS/MS	By MS/MS	By MS/MS	By MS/MS	By MS/MS	By MS/MS	By MS/MS	By MS/MS	By MS/MS	By MS/MS	By MS/MS	By MS/MS
P84085	P84085	ADP-ribosylation factor 5	ARF5	NaN	NaN	NaN	22.3946	NaN	NaN	NaN	22.6679	21.5946	20.9659	22.4202	23.807	21.1964	20.1406	NaN	22.189															By MS/MS	By MS/MS	By MS/MS	By MS/MS	By MS/MS	By MS/MS	By MS/MS	By MS/MS	By MS/MS	By MS/MS	By MS/MS	By MS/MS	By MS/MS	By MS/MS	By MS/MS	By MS/MS
P84090	P84090	Enhancer of rudimentary homolog	ERH	27.6329	27.6471	27.827	29.2646	28.4846	28.0549	28.2675	28.8906	28.5609	28.1547	28.8139	29.5651	28.1571	27.9669	27.6786	29.021															By MS/MS	By MS/MS	By MS/MS	By MS/MS	By MS/MS	By MS/MS	By MS/MS	By MS/MS	By MS/MS	By MS/MS	By MS/MS	By MS/MS	By MS/MS	By MS/MS	By MS/MS	By MS/MS
P84095;P17081	P84095	Rho-related GTP-binding protein RhoG	RHOG	23.5529	23.0605	24.1401	24.4311	22.3126	21.9762	24.6515	23.7799	NaN	24.1286	24.4597	24.7496	24.3477	23.769	24.5226	23.9265															By MS/MS	By MS/MS	By MS/MS	By MS/MS	By MS/MS	By MS/MS	By MS/MS	By MS/MS	By MS/MS	By MS/MS	By MS/MS	By MS/MS	By MS/MS	By MS/MS	By MS/MS	By MS/MS
P84098	P84098	60S ribosomal protein L19	RPL19	27.4413	27.7434	28.5283	26.7678	27.6276	27.3382	27.932	28.515	28.6101	28.1168	28.0787	29.1505	28.4241	27.3789	28.4685	28.9237															By MS/MS	By MS/MS	By MS/MS	By MS/MS	By MS/MS	By MS/MS	By MS/MS	By MS/MS	By MS/MS	By MS/MS	By MS/MS	By MS/MS	By MS/MS	By MS/MS	By MS/MS	By MS/MS
P84103-2;P84103	P84103-2;P84103	Serine/arginine-rich splicing factor 3	SRSF3	27.6317	26.1139	28.5081	29.6362	28.6198	26.9188	29.2659	28.9307	28.7354	27.5554	29.2058	29.8704	27.6814	27.5377	28.8412	28.9122															By MS/MS	By MS/MS	By MS/MS	By MS/MS	By MS/MS	By MS/MS	By MS/MS	By MS/MS	By MS/MS	By MS/MS	By MS/MS	By MS/MS	By MS/MS	By MS/MS	By MS/MS	By MS/MS
P85037;P85037-2;P58012	P85037;P85037-2	Forkhead box protein K1	FOXK1	21.5792	21.4396	NaN	22.9447	22.6298	21.6779	NaN	22.2377	22.9636	21.9649	22.3761	23.5792	22.4274	21.5945	22.4041	NaN															By MS/MS	By MS/MS	By MS/MS	By MS/MS	By MS/MS	By MS/MS	By MS/MS	By MS/MS	By MS/MS	By MS/MS	By MS/MS	By MS/MS	By MS/MS	By MS/MS	By MS/MS	By MS/MS
P98082;P98082-3;P98082-2	P98082;P98082-3;P98082-2	Disabled homolog 2	DAB2	27.4168	27.1798	27.2278	28.4756	27.712	27.0348	27.8421	28.0583	28.0324	27.2883	27.1422	28.4791	27.5615	27.3235	26.9804	28.1196															By MS/MS	By MS/MS	By MS/MS	By MS/MS	By MS/MS	By MS/MS	By MS/MS	By MS/MS	By MS/MS	By MS/MS	By MS/MS	By MS/MS	By MS/MS	By MS/MS	By MS/MS	By MS/MS
P98179	P98179	RNA-binding protein 3	RBM3	24.4472	NaN	26.1589	25.63	22.8739	NaN	25.996	25.2406	NaN	NaN	26.0639	26.0584	23.5397	NaN	25.4566	26.1964															By MS/MS	By MS/MS	By MS/MS	By MS/MS	By MS/MS	By MS/MS	By MS/MS	By MS/MS	By MS/MS	By MS/MS	By MS/MS	By MS/MS	By MS/MS	By MS/MS	By MS/MS	By MS/MS
Q00059;Q00059-2	Q00059;Q00059-2	Transcription factor A, mitochondrial	TFAM	24.931	23.5653	24.5935	27.3002	25.3154	24.4448	24.0295	25.7958	24.6032	25.8913	26.0028	25.8485	24.8713	25.288	25.5671	26.0061															By MS/MS	By MS/MS	By MS/MS	By MS/MS	By MS/MS	By MS/MS	By MS/MS	By MS/MS	By MS/MS	By MS/MS	By MS/MS	By MS/MS	By MS/MS	By MS/MS	By MS/MS	By MS/MS
Q00325-2;Q00325	Q00325-2;Q00325	Phosphate carrier protein, mitochondrial	SLC25A3	26.4158	26.7127	28.604	28.9342	27.1328	27.3075	28.9319	28.972	27.7066	27.3944	29.1808	29.0863	27.4657	27.221	28.9933	29.1653															By MS/MS	By MS/MS	By MS/MS	By MS/MS	By MS/MS	By MS/MS	By MS/MS	By MS/MS	By MS/MS	By MS/MS	By MS/MS	By MS/MS	By MS/MS	By MS/MS	By MS/MS	By MS/MS
Q00341;Q00341-2	Q00341;Q00341-2	Vigilin	HDLBP	21.6056	19.3634	22.7972	23.9385	21.8452	20.7638	21.5983	23.4581	21.9335	21.9375	22.111	24.1663	20.0416	20.9408	22.5187	21.2917															By MS/MS	By MS/MS	By MS/MS	By MS/MS	By MS/MS	By MS/MS	By MS/MS	By MS/MS	By MS/MS	By MS/MS	By MS/MS	By MS/MS	By MS/MS	By MS/MS	By MS/MS	By MS/MS
Q00537-2;Q00537;Q07002;Q07002-3	Q00537-2;Q00537	Cyclin-dependent kinase 17	CDK17	19.9564	20.692	24.0044	24.4941	22.7093	21.6722	24.7552	24.7155	22.2413	21.9543	24.3087	24.4198	20.9408	21.45	23.9538	24.7841															By MS/MS	By MS/MS	By MS/MS	By MS/MS	By MS/MS	By MS/MS	By MS/MS	By MS/MS	By MS/MS	By MS/MS	By MS/MS	By MS/MS	By MS/MS	By MS/MS	By MS/MS	By MS/MS
Q00610-2;Q00610	Q00610-2;Q00610	Clathrin heavy chain 1	CLTC	27.9589	27.0991	28.9175	29.8878	29.0416	27.3908	30.1081	29.5118	29.451	27.4079	29.6043	30.601	28.8249	27.7412	29.0697	29.0912															By MS/MS	By MS/MS	By MS/MS	By MS/MS	By MS/MS	By MS/MS	By MS/MS	By MS/MS	By MS/MS	By MS/MS	By MS/MS	By MS/MS	By MS/MS	By MS/MS	By MS/MS	By MS/MS
Q00765;Q00765-2	Q00765	Receptor expression-enhancing protein 5	REEP5	NaN	NaN	NaN	25.6401	NaN	NaN	25.9655	20.1619	23.1695	21.2945	25.1533	NaN	18.4454	NaN	25.5714	24.4912															By MS/MS	By MS/MS	By MS/MS	By MS/MS	By MS/MS	By MS/MS	By MS/MS	By MS/MS	By MS/MS	By MS/MS	By MS/MS	By MS/MS	By MS/MS	By MS/MS	By MS/MS	By MS/MS
Q00839;Q00839-2	Q00839;Q00839-2	Heterogeneous nuclear ribonucleoprotein U	HNRNPU	25.6594	25.0422	26.5172	27.3631	26.0468	25.924	26.7317	27.1059	26.3022	25.7952	26.8396	27.06	26.2806	25.4513	26.651	26.5945															By MS/MS	By MS/MS	By MS/MS	By MS/MS	By MS/MS	By MS/MS	By MS/MS	By MS/MS	By MS/MS	By MS/MS	By MS/MS	By MS/MS	By MS/MS	By MS/MS	By MS/MS	By MS/MS
Q01082;Q01082-2	Q01082;Q01082-2	Spectrin beta chain, non-erythrocytic 1	SPTBN1	22.9598	22.6449	26.8598	27.1999	23.3533	22.6346	28.0942	26.8971	23.7342	23.1975	27.8337	27.3685	23.8835	23.5914	27.638	27.0859															By MS/MS	By MS/MS	By MS/MS	By MS/MS	By MS/MS	By MS/MS	By MS/MS	By MS/MS	By MS/MS	By MS/MS	By MS/MS	By MS/MS	By MS/MS	By MS/MS	By MS/MS	By MS/MS
Q01085-2;Q01085	Q01085-2;Q01085	Nucleolysin TIAR	TIAL1	NaN	23.6433	24.7586	NaN	NaN	NaN	25.0647	NaN	24.343	NaN	NaN	NaN	23.3854	23.6246	NaN	24.5493							+								By MS/MS	By MS/MS	By MS/MS	By MS/MS	By MS/MS	By MS/MS	By MS/MS	By MS/MS	By MS/MS	By MS/MS	By MS/MS	By MS/MS	By MS/MS	By MS/MS	By MS/MS	By MS/MS
Q01105-2;Q01105-3;Q01105-4;Q01105;P0DME0	Q01105-2;Q01105-3;Q01105-4;Q01105;P0DME0	Protein SET;Protein SETSIP	SET;SETSIP	NaN	22.4846	22.9751	27.346	NaN	NaN	23.2097	26.4889	NaN	NaN	24.0463	27.154	22.3976	NaN	24.0055	26.7542															By MS/MS	By MS/MS	By MS/MS	By MS/MS	By MS/MS	By MS/MS	By MS/MS	By MS/MS	By MS/MS	By MS/MS	By MS/MS	By MS/MS	By MS/MS	By MS/MS	By MS/MS	By MS/MS
Q01130-2;Q01130;Q9BRL6-2;Q9BRL6	Q01130-2;Q01130	Serine/arginine-rich splicing factor 2	SRSF2	23.8971	24.0891	26.5785	27.9749	NaN	24.7233	27.2609	26.3773	25.8721	23.3707	27.5336	28.3513	26.2035	24.0347	27.1017	27.8928															By MS/MS	By MS/MS	By MS/MS	By MS/MS	By MS/MS	By MS/MS	By MS/MS	By MS/MS	By MS/MS	By MS/MS	By MS/MS	By MS/MS	By MS/MS	By MS/MS	By MS/MS	By MS/MS
Q01518-2;Q01518	Q01518-2;Q01518	Adenylyl cyclase-associated protein 1	CAP1	20.7998	20.9956	22.1434	24.2467	22.5853	22.7112	24.419	23.9911	22.7591	21.1584	24.3913	23.8721	22.91	21.4605	22.2307	24.6361															By MS/MS	By MS/MS	By MS/MS	By MS/MS	By MS/MS	By MS/MS	By MS/MS	By MS/MS	By MS/MS	By MS/MS	By MS/MS	By MS/MS	By MS/MS	By MS/MS	By MS/MS	By MS/MS
Q01581	Q01581	Hydroxymethylglutaryl-CoA synthase, cytoplasmic	HMGCS1	NaN	NaN	NaN	23.0992	21.9248	NaN	23.3687	23.6791	22.6562	22.2929	24.4017	23.9372	22.4657	22.7058	21.9578	21.5204															By MS/MS	By MS/MS	By MS/MS	By MS/MS	By MS/MS	By MS/MS	By MS/MS	By MS/MS	By MS/MS	By MS/MS	By MS/MS	By MS/MS	By MS/MS	By MS/MS	By MS/MS	By MS/MS
Q01628;P13164;C9JQL5	Q01628	Interferon-induced transmembrane protein 3	IFITM3	24.4995	24.6462	25.5942	26.6308	25.3696	25.2832	26.6775	26.3267	26.3507	26.3461	26.1864	26.8968	26.74	24.7139	25.6212	27.5859															By MS/MS	By MS/MS	By MS/MS	By MS/MS	By MS/MS	By MS/MS	By MS/MS	By MS/MS	By MS/MS	By MS/MS	By MS/MS	By MS/MS	By MS/MS	By MS/MS	By MS/MS	By MS/MS
Q01658	Q01658	Protein Dr1	DR1	25.7191	25.6636	NaN	26.3256	25.7401	25.3613	NaN	26.2053	26.6417	26.2813	NaN	26.3084	26.1838	25.6501	NaN	25.1132															By MS/MS	By MS/MS	By MS/MS	By MS/MS	By MS/MS	By MS/MS	By MS/MS	By MS/MS	By MS/MS	By MS/MS	By MS/MS	By MS/MS	By MS/MS	By MS/MS	By MS/MS	By MS/MS
Q01780;Q01780-2	Q01780;Q01780-2	Exosome component 10	EXOSC10	NaN	NaN	20.4956	22.4975	20.2005	19.3962	21.6719	21.0501	NaN	NaN	22.0745	21.6369	19.4415	NaN	NaN	21.6998															By MS/MS	By MS/MS	By MS/MS	By MS/MS	By MS/MS	By MS/MS	By MS/MS	By MS/MS	By MS/MS	By MS/MS	By MS/MS	By MS/MS	By MS/MS	By MS/MS	By MS/MS	By MS/MS
Q01813;Q01813-2	Q01813;Q01813-2	ATP-dependent 6-phosphofructokinase, platelet type	PFKP	21.3158	23.0332	25.8421	25.5116	23.3086	23.6546	25.9698	26.1923	23.065	23.8621	26.0857	25.9533	23.7279	23.6389	25.9799	26.002															By MS/MS	By MS/MS	By MS/MS	By MS/MS	By MS/MS	By MS/MS	By MS/MS	By MS/MS	By MS/MS	By MS/MS	By MS/MS	By MS/MS	By MS/MS	By MS/MS	By MS/MS	By MS/MS
Q01844-6;Q01844-3;Q01844;Q01844-5;Q01844-2;Q01844-4	Q01844-6;Q01844-3;Q01844;Q01844-5;Q01844-2	RNA-binding protein EWS	EWSR1	22.9024	22.4784	NaN	25.1325	23.2582	23.5403	24.1201	24.8877	24.0335	23.478	25.0438	25.1513	23.7841	22.847	22.3362	23.1332															By MS/MS	By MS/MS	By MS/MS	By MS/MS	By MS/MS	By MS/MS	By MS/MS	By MS/MS	By MS/MS	By MS/MS	By MS/MS	By MS/MS	By MS/MS	By MS/MS	By MS/MS	By MS/MS
Q01968;Q01968-2;P32019-4	Q01968;Q01968-2	Inositol polyphosphate 5-phosphatase OCRL-1	OCRL	21.4365	20.6955	21.7198	22.7226	22.4628	18.8436	22.2677	22.3058	22.3648	NaN	21.7727	23.5741	19.0974	20.2436	20.367	NaN															By MS/MS	By MS/MS	By MS/MS	By MS/MS	By MS/MS	By MS/MS	By MS/MS	By MS/MS	By MS/MS	By MS/MS	By MS/MS	By MS/MS	By MS/MS	By MS/MS	By MS/MS	By MS/MS
Q01970;Q01970-2	Q01970;Q01970-2	1-phosphatidylinositol 4,5-bisphosphate phosphodiesterase beta-3	PLCB3	18.542	17.4813	17.8829	22.9292	21.4051	18.7938	20.8944	22.0764	19.1483	20.075	20.297	20.9275	19.4521	20.19	19.0452	22.0263															By MS/MS	By MS/MS	By MS/MS	By MS/MS	By MS/MS	By MS/MS	By MS/MS	By MS/MS	By MS/MS	By MS/MS	By MS/MS	By MS/MS	By MS/MS	By MS/MS	By MS/MS	By MS/MS
Q02040;Q02040-2;Q02040-3	Q02040;Q02040-2;Q02040-3	A-kinase anchor protein 17A	AKAP17A	23.0203	23.3549	22.8981	24.639	23.0812	24.1266	25.1611	25.367	24.5053	24.4336	25.5184	24.7943	22.185	22.0719	24.5965	25.7802															By MS/MS	By MS/MS	By MS/MS	By MS/MS	By MS/MS	By MS/MS	By MS/MS	By MS/MS	By MS/MS	By MS/MS	By MS/MS	By MS/MS	By MS/MS	By MS/MS	By MS/MS	By MS/MS
Q02045-2	Q02045-2			23.5097	NaN	NaN	24.7556	NaN	23.9578	NaN	NaN	24.6246	23.7775	NaN	25.2133	NaN	NaN	NaN	NaN
Q02218;Q02218-2;Q02218-3	Q02218;Q02218-2	2-oxoglutarate dehydrogenase, mitochondrial	OGDH	20.9765	21.3122	21.2326	21.6689	NaN	19.8998	NaN	NaN	NaN	NaN	NaN	22.0156	NaN	NaN	20.4808	NaN															By MS/MS	By MS/MS	By MS/MS	By MS/MS	By MS/MS	By MS/MS	By MS/MS	By MS/MS	By MS/MS	By MS/MS	By MS/MS	By MS/MS	By MS/MS	By MS/MS	By MS/MS	By MS/MS
Q02241;Q02241-2;Q02241-3	Q02241;Q02241-2;Q02241-3	Kinesin-like protein KIF23	KIF23	23.1855	21.9569	24.4039	24.7406	22.5531	23.0645	24.961	24.6006	23.3094	22.7512	25.1502	25.335	23.7065	22.0928	24.5067	24.6653															By MS/MS	By MS/MS	By MS/MS	By MS/MS	By MS/MS	By MS/MS	By MS/MS	By MS/MS	By MS/MS	By MS/MS	By MS/MS	By MS/MS	By MS/MS	By MS/MS	By MS/MS	By MS/MS
Q02539	Q02539	Histone H1.1	HIST1H1A	23.1379	24.768	26.0612	26.8994	24.6646	25.3297	25.2813	24.4777	24.5377	25.5068	26.4583	26.9418	24.393	23.8887	25.5232	25.7655															By MS/MS	By MS/MS	By MS/MS	By matching	By matching	By matching	By matching	By MS/MS	By MS/MS	By matching	By matching	By matching	By MS/MS	By MS/MS	By matching	By matching
Q02543	Q02543	60S ribosomal protein L18a	RPL18A	27.5256	27.1623	27.1959	27.9266	28.3862	26.5424	26.6421	27.677	27.6731	26.1548	27.5642	28.3031	27.2515	23.6003	24.3955	28.1622															By MS/MS	By MS/MS	By MS/MS	By MS/MS	By MS/MS	By MS/MS	By MS/MS	By MS/MS	By MS/MS	By MS/MS	By MS/MS	By MS/MS	By MS/MS	By MS/MS	By MS/MS	By MS/MS
Q02750;Q02750-2	Q02750;Q02750-2	Dual specificity mitogen-activated protein kinase kinase 1	MAP2K1	NaN	20.3828	21.4458	NaN	NaN	22.4292	24.1533	22.1838	21.2424	NaN	23.7994	23.1785	21.9051	NaN	23.3176	23.985															By MS/MS	By MS/MS	By MS/MS	By MS/MS	By MS/MS	By MS/MS	By MS/MS	By MS/MS	By MS/MS	By MS/MS	By MS/MS	By MS/MS	By MS/MS	By MS/MS	By MS/MS	By MS/MS
Q02790	Q02790	Peptidyl-prolyl cis-trans isomerase FKBP4;Peptidyl-prolyl cis-trans isomerase FKBP4, N-terminally processed	FKBP4	20.7406	21.6932	22.8881	23.3495	NaN	20.4096	23.6385	NaN	23.6514	22.5476	25.8287	24.6932	22.3647	22.0511	NaN	23.9281															By MS/MS	By MS/MS	By MS/MS	By MS/MS	By MS/MS	By MS/MS	By MS/MS	By MS/MS	By MS/MS	By MS/MS	By MS/MS	By MS/MS	By MS/MS	By MS/MS	By MS/MS	By MS/MS
Q02809;Q02809-2	Q02809;Q02809-2	Procollagen-lysine,2-oxoglutarate 5-dioxygenase 1	PLOD1	NaN	NaN	21.4776	22.9932	NaN	19.7023	22.4084	22.7225	NaN	NaN	22.6995	23.0487	20.1598	NaN	21.2036	23.3054															By MS/MS	By MS/MS	By MS/MS	By MS/MS	By MS/MS	By MS/MS	By MS/MS	By MS/MS	By MS/MS	By MS/MS	By MS/MS	By MS/MS	By MS/MS	By MS/MS	By MS/MS	By MS/MS
Q02878	Q02878	60S ribosomal protein L6	RPL6	27.8479	28.0467	28.7813	29.6126	28.3253	27.9508	28.8775	28.8423	28.8817	28.6767	28.8929	29.75	28.7008	27.9201	28.7628	29.4205															By MS/MS	By MS/MS	By MS/MS	By MS/MS	By MS/MS	By MS/MS	By MS/MS	By MS/MS	By MS/MS	By MS/MS	By MS/MS	By MS/MS	By MS/MS	By MS/MS	By MS/MS	By MS/MS
Q02952;Q02952-3;Q02952-2	Q02952;Q02952-3;Q02952-2	A-kinase anchor protein 12	AKAP12	23.5836	19.934	20.7688	22.3402	NaN	21.3799	20.3843	21.3042	20.9203	21.4653	21.8751	21.322	19.8826	22.1666	19.47	21.7989															By MS/MS	By MS/MS	By MS/MS	By MS/MS	By MS/MS	By MS/MS	By MS/MS	By MS/MS	By MS/MS	By MS/MS	By MS/MS	By MS/MS	By MS/MS	By MS/MS	By MS/MS	By MS/MS
Q02978;Q02978-2	Q02978;Q02978-2	Mitochondrial 2-oxoglutarate/malate carrier protein	SLC25A11	24.0007	24.2562	25.5792	26.135	25.28	25.2986	26.0826	26.1578	25.9075	25.5888	26.3124	26.3751	25.5281	25.0117	26.0914	26.4794															By MS/MS	By MS/MS	By MS/MS	By MS/MS	By MS/MS	By MS/MS	By MS/MS	By MS/MS	By MS/MS	By MS/MS	By MS/MS	By MS/MS	By MS/MS	By MS/MS	By MS/MS	By MS/MS
Q03001;Q03001-14;Q03001-8;Q03001-9;Q03001-13;Q03001-10	Q03001;Q03001-14;Q03001-8	Dystonin	DST	24.8791	25.1116	26.1253	26.6372	24.4518	25.3547	26.6373	25.963	25.1951	24.6711	26.5174	26.5164	25.1543	25.2521	26.2779	26.2853															By MS/MS	By MS/MS	By MS/MS	By MS/MS	By MS/MS	By MS/MS	By MS/MS	By MS/MS	By MS/MS	By MS/MS	By MS/MS	By MS/MS	By MS/MS	By MS/MS	By MS/MS	By MS/MS
Q03001-11	Q03001-11	Dystonin	DST	23.2938	23.2397	24.6637	24.3722	24.0282	23.062	24.8217	24.5476	23.1369	NaN	23.7969	24.2525	24.1439	23.6402	24.2569	24.6455															By MS/MS	By matching	By MS/MS	By matching	By matching	By MS/MS	By MS/MS	By matching	By MS/MS	By matching	By matching	By MS/MS	By MS/MS	By MS/MS	By MS/MS	By MS/MS
Q03135;P56539	Q03135	Caveolin-1	CAV1	27.3044	27.1682	29.5089	28.2374	26.8436	26.228	27.4415	28.0166	27.4845	26.3021	27.8296	28.2466	27.2617	26.3636	27.6295	27.5183															By MS/MS	By MS/MS	By MS/MS	By MS/MS	By MS/MS	By MS/MS	By MS/MS	By MS/MS	By MS/MS	By MS/MS	By MS/MS	By MS/MS	By MS/MS	By MS/MS	By MS/MS	By MS/MS
Q03519;Q03519-2	Q03519;Q03519-2	Antigen peptide transporter 2	TAP2	20.3389	NaN	NaN	23.1058	NaN	21.584	22.4163	22.7166	NaN	NaN	22.9729	NaN	NaN	NaN	NaN	22.7807															By MS/MS	By MS/MS	By MS/MS	By MS/MS	By MS/MS	By MS/MS	By MS/MS	By MS/MS	By MS/MS	By MS/MS	By MS/MS	By MS/MS	By MS/MS	By MS/MS	By MS/MS	By MS/MS
Q04323;Q04323-2	Q04323;Q04323-2	UBX domain-containing protein 1	UBXN1	22.3709	21.8355	23.2377	23.0162	22.6677	22.5866	23.0042	23.1231	23.3158	22.58	23.779	22.9162	25.308	23.5575	22.1887	24.5303															By MS/MS	By MS/MS	By MS/MS	By MS/MS	By MS/MS	By MS/MS	By MS/MS	By MS/MS	By MS/MS	By MS/MS	By MS/MS	By MS/MS	By MS/MS	By MS/MS	By MS/MS	By MS/MS
Q04446	Q04446	1,4-alpha-glucan-branching enzyme	GBE1	19.8606	20.5467	NaN	23.5133	21.109	21.6074	21.2661	NaN	NaN	19.4277	NaN	21.4911	NaN	22.5926	NaN	20.8777															By MS/MS	By MS/MS	By MS/MS	By MS/MS	By MS/MS	By MS/MS	By MS/MS	By MS/MS	By MS/MS	By MS/MS	By MS/MS	By MS/MS	By MS/MS	By MS/MS	By MS/MS	By MS/MS
Q04637;Q04637-9;Q04637-5;Q04637-4;Q04637-3;Q04637-6;REV__Q8NEG2-2	Q04637;Q04637-9;Q04637-5;Q04637-4;Q04637-3;Q04637-6	Eukaryotic translation initiation factor 4 gamma 1	EIF4G1	17.9997	20.3601	20.8718	23.8204	21.0191	19.1924	22.9409	23.1546	22.5985	21.7711	22.1709	22.8727	22.6143	19.7099	22.2512	22.2758															By MS/MS	By MS/MS	By MS/MS	By MS/MS	By MS/MS	By MS/MS	By MS/MS	By MS/MS	By MS/MS	By MS/MS	By MS/MS	By MS/MS	By MS/MS	By MS/MS	By MS/MS	By MS/MS
Q04837	Q04837	Single-stranded DNA-binding protein, mitochondrial	SSBP1	28.1918	27.4885	23.4212	29.6316	28.847	28.6154	28.4485	29.2322	29.4368	28.6792	26.8941	29.5956	28.9988	28.3839	26.1378	29.0109															By MS/MS	By MS/MS	By MS/MS	By MS/MS	By MS/MS	By MS/MS	By MS/MS	By MS/MS	By MS/MS	By MS/MS	By MS/MS	By MS/MS	By MS/MS	By MS/MS	By MS/MS	By MS/MS
Q04917	Q04917	14-3-3 protein eta	YWHAH	23.3585	23.1853	25.1603	24.7402	22.7565	23.6357	25.0435	25.4347	24.7169	24.26	25.1741	25.4242	24.1497	22.7439	24.8987	25.6812															By MS/MS	By MS/MS	By MS/MS	By MS/MS	By MS/MS	By MS/MS	By MS/MS	By MS/MS	By MS/MS	By MS/MS	By MS/MS	By MS/MS	By MS/MS	By MS/MS	By MS/MS	By MS/MS
Q04941	Q04941	Proteolipid protein 2	PLP2	23.9589	NaN	24.7531	NaN	NaN	24.6658	NaN	NaN	25.143	24.9627	NaN	24.7849	NaN	24.4398	NaN	NaN															By MS/MS	By MS/MS	By MS/MS	By MS/MS	By MS/MS	By MS/MS	By MS/MS	By MS/MS	By MS/MS	By MS/MS	By MS/MS	By MS/MS	By MS/MS	By MS/MS	By MS/MS	By MS/MS
Q05397-7;Q05397;Q05397-5;Q05397-2;Q05397-6;Q05397-3;Q05397-4	Q05397-7;Q05397;Q05397-5;Q05397-2	Focal adhesion kinase 1	PTK2	25.1072	24.9664	25.574	27.4596	25.2835	26.3935	26.0549	26.1658	24.959	25.2083	25.5356	25.3435	25.5017	27.253	26.1922	26.431															By MS/MS	By MS/MS	By MS/MS	By MS/MS	By MS/MS	By MS/MS	By MS/MS	By MS/MS	By MS/MS	By MS/MS	By MS/MS	By MS/MS	By MS/MS	By MS/MS	By MS/MS	By MS/MS
Q05519	Q05519	Serine/arginine-rich splicing factor 11	SRSF11	26.0626	26.1194	28.0692	29.112	27.6386	27.5404	29.7345	29.5414	27.8413	27.715	30.0526	29.4998	27.461	27.6826	29.5241	29.5944															By MS/MS	By MS/MS	By MS/MS	By MS/MS	By MS/MS	By MS/MS	By MS/MS	By MS/MS	By MS/MS	By MS/MS	By MS/MS	By MS/MS	By MS/MS	By MS/MS	By MS/MS	By MS/MS
[truncated: 1,271 more rows]
[truncated: 77 more columns]
